# Supplementary material for: Characterization of the Proteomic Response in SIM-A9 Murine Microglia Following Canonical NLRP3 Inflammasome Activation
Source: Int J Mol Sci. 2026 Jan 9;27(2):689. doi: 10.3390/ijms27020689 (PMC12840609; doi:10.3390/ijms27020689)
Supplement: Supplementary file 1 [file ijms-27-00689-s001.zip]

Archive with 3 entries (3 files):
- ijms-4047182-Supplementary_Figures.pptx
- ijms-4047182-Supplementary_Methods.pdf
- ijms-4047182-Supplementary_Tables.xlsx
