# Supplementary material for: Characterization of the Proteomic Response in SIM-A9 Murine Microglia Following Canonical NLRP3 Inflammasome Activation
Source: Int J Mol Sci. 2026 Jan 9;27(2):689. doi: 10.3390/ijms27020689 (PMC12840609; doi:10.3390/ijms27020689)
Supplement: Supplementary file 1 [file ijms-27-00689-s001.zip › ijms-4047182-Supplementary_Tables.xlsx]

## Sheet: Supplemental Table S1 - GO
Supplemental Table S1. Gene Ontology Search Results from the SIM-A9 Common Proteome
Source	Term_Name	Term_ID	Adjusted_p_value	negative_log10_of_adjusted_p_value	Term_Size	Query_Size	Intersection_Size	effective_domain_size	Intersection
TF	Factor: Kid3; motif: CCACN	TF:M01160	7.76143e-05	4.11006	21522	2303	2302	21700	SLC7A5,ATP2B2,ALB,UBR5,RPL7,IQGAP2,MYBBP1A,RPL5,KRT76,BAZ1B,EIF4G3,SF3B1,ATP2B1,AHCTF1,LNPEP,RPL6,H1-3,CHD4,LBR,EEF1A2,KRT2,SRRM2,WNK1,LDHA,CNOT1,DOCK11,ARL6IP5,MB,EDC4,MAGT1,TOP2A,ATP2A3,PTPN23,ZC3H4,KRT10,CLUH,ANKRD17,DYNC1H1,RPL3,HCFC1,LDHC,NUMA1,DOCK10,EIF3A,UTP20,ERCC6L,NISCH,CHORDC1,DOCK2,GAPVD1,TTC23L,UBAP2L,INF2,RPL13A,GAPDHS,PKM,EIF2S1,RRBP1,ATP4A,WDR75,PCM1,RNF213,RTN3,KRT84,CYBB,CSN1S1…
TF	Factor: Kid3; motif: CCACN; match class: 1	TF:M01160_1	1.25088e-22	21.9028	21041	2303	2298	21700	SLC7A5,ATP2B2,ALB,UBR5,RPL7,IQGAP2,MYBBP1A,RPL5,KRT76,BAZ1B,EIF4G3,SF3B1,ATP2B1,AHCTF1,LNPEP,RPL6,H1-3,CHD4,LBR,EEF1A2,KRT2,SRRM2,WNK1,LDHA,CNOT1,DOCK11,ARL6IP5,MB,EDC4,MAGT1,TOP2A,ATP2A3,PTPN23,ZC3H4,KRT10,CLUH,ANKRD17,DYNC1H1,RPL3,HCFC1,LDHC,NUMA1,DOCK10,EIF3A,UTP20,ERCC6L,NISCH,CHORDC1,DOCK2,GAPVD1,TTC23L,UBAP2L,INF2,RPL13A,GAPDHS,PKM,EIF2S1,RRBP1,ATP4A,WDR75,PCM1,RNF213,RTN3,KRT84,CYBB,RSRP1,…
TF	Factor: CPBP; motif: SNCCCNN	TF:M01822	1.52881e-23	22.8156	20997	2303	2297	21700	SLC7A5,ATP2B2,ALB,UBR5,RPL7,IQGAP2,MYBBP1A,RPL5,KRT76,BAZ1B,EIF4G3,SF3B1,ATP2B1,AHCTF1,LNPEP,RPL6,H1-3,CHD4,LBR,EEF1A2,KRT2,SRRM2,WNK1,LDHA,CNOT1,DOCK11,ARL6IP5,MB,EDC4,MAGT1,TOP2A,ATP2A3,PTPN23,ZC3H4,KRT10,CLUH,ANKRD17,DYNC1H1,RPL3,HCFC1,LDHC,NUMA1,DOCK10,EIF3A,UTP20,ERCC6L,NISCH,CHORDC1,DOCK2,GAPVD1,TTC23L,UBAP2L,INF2,RPL13A,GAPDHS,PKM,EIF2S1,RRBP1,ATP4A,WDR75,PCM1,RNF213,RTN3,KRT84,CSN1S1,RSRP…
TF	Factor: CPBP; motif: SNCCCNN; match class: 1	TF:M01822_1	4.1942e-45	44.3774	19841	2303	2263	21700	SLC7A5,ATP2B2,ALB,UBR5,RPL7,IQGAP2,MYBBP1A,RPL5,KRT76,BAZ1B,EIF4G3,SF3B1,ATP2B1,AHCTF1,LNPEP,RPL6,H1-3,CHD4,LBR,EEF1A2,KRT2,SRRM2,WNK1,LDHA,CNOT1,DOCK11,ARL6IP5,MB,EDC4,MAGT1,TOP2A,ATP2A3,PTPN23,ZC3H4,KRT10,CLUH,DYNC1H1,RPL3,HCFC1,LDHC,NUMA1,DOCK10,EIF3A,UTP20,ERCC6L,NISCH,CHORDC1,DOCK2,GAPVD1,TTC23L,UBAP2L,INF2,RPL13A,GAPDHS,PKM,EIF2S1,RRBP1,ATP4A,WDR75,PCM1,RNF213,RTN3,KRT84,CSN1S1,RSRP1,CHD5,M…
GO:CC	cellular anatomical structure	GO:0110165	4.68542e-113	112.329	22821	2263	2247	26207	SLC7A5,ATP2B2,ALB,UBR5,RPL7,IQGAP2,MYBBP1A,RPL5,KRT76,BAZ1B,SF3B1,ATP2B1,AHCTF1,LNPEP,RPL6,H1-3,CHD4,LBR,EEF1A2,KRT2,SRRM2,WNK1,LDHA,CNOT1,ARL6IP5,MB,EDC4,MAGT1,TOP2A,ATP2A3,PTPN23,ZC3H4,KRT10,CLUH,ANKRD17,DYNC1H1,RPL3,HCFC1,LDHC,NUMA1,DOCK10,EIF3A,UTP20,ERCC6L,NISCH,DOCK2,GAPVD1,TTC23L,UBAP2L,INF2,RPL13A,PKM,EIF2S1,RRBP1,ATP4A,WDR75,PCM1,RNF213,RTN3,KRT84,CYBB,CSN1S1,RSRP1,CHD5,MYOF,PTPRC,PRPF40…
GO:CC	intracellular anatomical structure	GO:0005622	5e-324	323.306	17451	2263	2209	26207	SLC7A5,ATP2B2,ALB,UBR5,RPL7,IQGAP2,MYBBP1A,RPL5,KRT76,BAZ1B,SF3B1,ATP2B1,AHCTF1,LNPEP,RPL6,H1-3,CHD4,LBR,EEF1A2,KRT2,SRRM2,WNK1,LDHA,CNOT1,ARL6IP5,MB,EDC4,MAGT1,TOP2A,ATP2A3,PTPN23,ZC3H4,KRT10,CLUH,ANKRD17,DYNC1H1,RPL3,HCFC1,LDHC,NUMA1,DOCK10,EIF3A,UTP20,ERCC6L,NISCH,DOCK2,GAPVD1,TTC23L,UBAP2L,INF2,RPL13A,PKM,EIF2S1,RRBP1,WDR75,PCM1,RNF213,RTN3,KRT84,CYBB,RSRP1,CHD5,MYOF,PRPF40A,SNRNP200,SEC61A1,…
GO:BP	cellular process	GO:0009987	1.64056e-127	126.785	21471	2249	2207	25907	SLC7A5,ATP2B2,ALB,UBR5,RPL7,IQGAP2,MYBBP1A,RPL5,KRT76,BAZ1B,EIF4G3,SF3B1,ATP2B1,AHCTF1,LNPEP,RPL6,H1-3,CHD4,LBR,EEF1A2,KRT2,SRRM2,WNK1,LDHA,CNOT1,DOCK11,ARL6IP5,MB,EDC4,MAGT1,TOP2A,ATP2A3,PTPN23,ZC3H4,KRT10,CLUH,ANKRD17,DYNC1H1,RPL3,HCFC1,LDHC,NUMA1,DOCK10,EIF3A,UTP20,ERCC6L,NISCH,CHORDC1,DOCK2,GAPVD1,UBAP2L,INF2,RPL13A,GAPDHS,PKM,EIF2S1,RRBP1,ATP4A,WDR75,PCM1,RTN3,KRT84,CYBB,RSRP1,CHD5,MYOF,PTPR…
TF	Factor: FOXN4; motif: NNWANNCGWMCGCGTCNNNNMT	TF:M04662	5.31048e-151	150.275	16001	2303	2165	21700	SLC7A5,ATP2B2,UBR5,RPL7,IQGAP2,MYBBP1A,RPL5,BAZ1B,EIF4G3,SF3B1,ATP2B1,AHCTF1,LNPEP,RPL6,CHD4,LBR,EEF1A2,KRT2,SRRM2,WNK1,LDHA,CNOT1,DOCK11,ARL6IP5,EDC4,MAGT1,TOP2A,ATP2A3,PTPN23,ZC3H4,KRT10,CLUH,DYNC1H1,RPL3,HCFC1,NUMA1,DOCK10,EIF3A,UTP20,ERCC6L,NISCH,CHORDC1,GAPVD1,TTC23L,UBAP2L,INF2,RPL13A,PKM,EIF2S1,RRBP1,WDR75,PCM1,RTN3,RSRP1,CHD5,MYOF,PRPF40A,SNRNP200,SEC61A1,ATP2A1,BAZ1A,ANO6,TCOF1,SMARCA4,H…
TF	Factor: ZF5; motif: GSGCGCGR	TF:M00716	3.37601e-171	170.472	14864	2303	2113	21700	SLC7A5,ATP2B2,UBR5,RPL7,IQGAP2,MYBBP1A,RPL5,BAZ1B,EIF4G3,SF3B1,ATP2B1,AHCTF1,LNPEP,RPL6,CHD4,LBR,EEF1A2,KRT2,SRRM2,WNK1,LDHA,CNOT1,DOCK11,ARL6IP5,EDC4,MAGT1,TOP2A,PTPN23,ZC3H4,CLUH,DYNC1H1,RPL3,HCFC1,NUMA1,DOCK10,EIF3A,UTP20,ERCC6L,NISCH,CHORDC1,DOCK2,GAPVD1,UBAP2L,INF2,RPL13A,PKM,EIF2S1,RRBP1,ATP4A,WDR75,PCM1,RTN3,CSN1S1,RSRP1,CHD5,PRPF40A,SNRNP200,SEC61A1,ATP2A1,BAZ1A,ANO6,TCOF1,SMARCA4,HDLBP,M…
TF	Factor: BEN; motif: CAGCGRNV	TF:M01240	3.59576e-94	93.4442	16229	2303	2098	21700	SLC7A5,ATP2B2,UBR5,RPL7,IQGAP2,MYBBP1A,BAZ1B,EIF4G3,SF3B1,ATP2B1,AHCTF1,LNPEP,RPL6,LBR,EEF1A2,KRT2,SRRM2,WNK1,LDHA,CNOT1,DOCK11,ARL6IP5,MB,MAGT1,TOP2A,ATP2A3,PTPN23,KRT10,CLUH,ANKRD17,DYNC1H1,RPL3,HCFC1,LDHC,NUMA1,DOCK10,EIF3A,UTP20,NISCH,GAPVD1,TTC23L,UBAP2L,INF2,RPL13A,GAPDHS,PKM,EIF2S1,RRBP1,WDR75,PCM1,RNF213,RTN3,KRT84,RSRP1,CHD5,MYOF,PRPF40A,SNRNP200,SEC61A1,CCDC88B,ACOT7,BAZ1A,ANO6,TCOF1,SM…
TF	Factor: Pax-4; motif: NNNNNYCACCCB	TF:M00378	1.1997e-11	10.9209	18681	2303	2098	21700	SLC7A5,ATP2B2,ALB,UBR5,IQGAP2,MYBBP1A,RPL5,BAZ1B,EIF4G3,ATP2B1,AHCTF1,LNPEP,RPL6,H1-3,CHD4,LBR,EEF1A2,SRRM2,LDHA,CNOT1,DOCK11,ARL6IP5,MB,EDC4,MAGT1,TOP2A,ATP2A3,PTPN23,ZC3H4,KRT10,CLUH,DYNC1H1,HCFC1,LDHC,NUMA1,DOCK10,EIF3A,UTP20,ERCC6L,NISCH,CHORDC1,DOCK2,GAPVD1,TTC23L,UBAP2L,INF2,RPL13A,GAPDHS,PKM,RRBP1,ATP4A,WDR75,PCM1,RNF213,RTN3,KRT84,CYBB,RSRP1,CHD5,MYOF,PTPRC,PRPF40A,SEC61A1,CCDC88B,ATP2A1,…
TF	Factor: E2F-1; motif: GNGGGCGGGRMN	TF:M10209	2.63291e-162	161.58	14247	2303	2055	21700	SLC7A5,ATP2B2,UBR5,RPL7,IQGAP2,MYBBP1A,BAZ1B,EIF4G3,SF3B1,ATP2B1,AHCTF1,LNPEP,RPL6,CHD4,LBR,EEF1A2,KRT2,SRRM2,WNK1,LDHA,CNOT1,DOCK11,ARL6IP5,MAGT1,TOP2A,ATP2A3,PTPN23,ZC3H4,CLUH,DYNC1H1,RPL3,HCFC1,LDHC,NUMA1,DOCK10,EIF3A,UTP20,ERCC6L,NISCH,DOCK2,GAPVD1,UBAP2L,INF2,RPL13A,GAPDHS,PKM,EIF2S1,RRBP1,ATP4A,WDR75,PCM1,RNF213,RTN3,RSRP1,CHD5,PRPF40A,SNRNP200,SEC61A1,ATP2A1,ACOT7,BAZ1A,ANO6,TCOF1,SMARCA4,…
GO:CC	organelle	GO:0043226	3.7768e-209	208.423	16179	2263	2027	26207	SLC7A5,ATP2B2,ALB,UBR5,RPL7,MYBBP1A,RPL5,KRT76,BAZ1B,SF3B1,ATP2B1,AHCTF1,LNPEP,RPL6,H1-3,CHD4,LBR,EEF1A2,KRT2,SRRM2,WNK1,LDHA,CNOT1,ARL6IP5,EDC4,MAGT1,TOP2A,ATP2A3,PTPN23,ZC3H4,KRT10,ANKRD17,DYNC1H1,RPL3,HCFC1,LDHC,NUMA1,DOCK10,EIF3A,UTP20,ERCC6L,NISCH,DOCK2,GAPVD1,TTC23L,UBAP2L,RPL13A,PKM,EIF2S1,RRBP1,WDR75,PCM1,RNF213,RTN3,KRT84,CYBB,RSRP1,CHD5,MYOF,PRPF40A,SNRNP200,SEC61A1,CCDC88B,ATP2A1,ACOT7…
TF	Factor: ELK-1; motif: ACCGGAWRTN	TF:M01981	6.26873e-120	119.203	14701	2303	2024	21700	SLC7A5,ATP2B2,UBR5,RPL7,IQGAP2,MYBBP1A,RPL5,KRT76,BAZ1B,EIF4G3,SF3B1,ATP2B1,AHCTF1,LNPEP,RPL6,CHD4,LBR,EEF1A2,KRT2,SRRM2,WNK1,LDHA,CNOT1,DOCK11,ARL6IP5,EDC4,TOP2A,ATP2A3,PTPN23,ZC3H4,KRT10,CLUH,ANKRD17,RPL3,HCFC1,LDHC,DOCK10,EIF3A,UTP20,ERCC6L,NISCH,CHORDC1,DOCK2,GAPVD1,TTC23L,UBAP2L,INF2,RPL13A,PKM,EIF2S1,RRBP1,ATP4A,WDR75,PCM1,KRT84,RSRP1,PRPF40A,SNRNP200,SEC61A1,CCDC88B,ACOT7,BAZ1A,ANO6,TCOF1,…
TF	Factor: ZF5; motif: NRNGNGCGCGCWN	TF:M00333	2.28386e-131	130.641	14448	2303	2023	21700	SLC7A5,ATP2B2,UBR5,RPL7,IQGAP2,RPL5,BAZ1B,EIF4G3,SF3B1,ATP2B1,AHCTF1,LNPEP,CHD4,LBR,EEF1A2,SRRM2,WNK1,LDHA,CNOT1,DOCK11,ARL6IP5,EDC4,MAGT1,TOP2A,ATP2A3,PTPN23,ZC3H4,CLUH,DYNC1H1,RPL3,HCFC1,NUMA1,DOCK10,EIF3A,UTP20,ERCC6L,NISCH,GAPVD1,UBAP2L,INF2,RPL13A,PKM,EIF2S1,RRBP1,WDR75,PCM1,RNF213,RTN3,KRT84,CYBB,RSRP1,CHD5,PRPF40A,SNRNP200,SEC61A1,ATP2A1,BAZ1A,ANO6,TCOF1,SMARCA4,HDLBP,MYO5A,SRRM1,FASN,EEF2…
GO:CC	intracellular organelle	GO:0043229	1.17542e-219	218.93	15833	2263	2019	26207	SLC7A5,ATP2B2,ALB,UBR5,RPL7,MYBBP1A,RPL5,KRT76,BAZ1B,SF3B1,ATP2B1,AHCTF1,LNPEP,RPL6,H1-3,CHD4,LBR,EEF1A2,KRT2,SRRM2,WNK1,LDHA,CNOT1,ARL6IP5,EDC4,MAGT1,TOP2A,ATP2A3,PTPN23,ZC3H4,KRT10,ANKRD17,DYNC1H1,RPL3,HCFC1,LDHC,NUMA1,DOCK10,EIF3A,UTP20,ERCC6L,NISCH,DOCK2,GAPVD1,TTC23L,UBAP2L,RPL13A,PKM,EIF2S1,RRBP1,WDR75,PCM1,RNF213,RTN3,KRT84,CYBB,RSRP1,CHD5,MYOF,PRPF40A,SNRNP200,SEC61A1,CCDC88B,ATP2A1,ACOT7…
GO:MF	binding	GO:0005488	2.10987e-147	146.676	16291	2227	2010	24018	SLC7A5,ATP2B2,ALB,UBR5,RPL7,IQGAP2,MYBBP1A,RPL5,BAZ1B,EIF4G3,SF3B1,ATP2B1,AHCTF1,LNPEP,RPL6,H1-3,CHD4,LBR,EEF1A2,KRT2,SRRM2,WNK1,LDHA,CNOT1,DOCK11,ARL6IP5,MB,EDC4,TOP2A,ATP2A3,PTPN23,ZC3H4,KRT10,CLUH,ANKRD17,DYNC1H1,RPL3,HCFC1,LDHC,NUMA1,DOCK10,EIF3A,ERCC6L,NISCH,CHORDC1,DOCK2,GAPVD1,TTC23L,UBAP2L,INF2,RPL13A,GAPDHS,PKM,EIF2S1,RRBP1,ATP4A,WDR75,PCM1,RNF213,RTN3,CYBB,CHD5,MYOF,PTPRC,PRPF40A,SNRNP2…
TF	Factor: Hes1; motif: NNCACGYGNN	TF:M07991	4.75281e-78	77.323	15200	2303	1985	21700	SLC7A5,ATP2B2,UBR5,RPL7,IQGAP2,MYBBP1A,RPL5,KRT76,BAZ1B,SF3B1,ATP2B1,LNPEP,RPL6,CHD4,LBR,EEF1A2,SRRM2,WNK1,LDHA,CNOT1,DOCK11,ARL6IP5,EDC4,MAGT1,TOP2A,ATP2A3,PTPN23,ZC3H4,KRT10,CLUH,DYNC1H1,RPL3,HCFC1,LDHC,NUMA1,DOCK10,EIF3A,UTP20,ERCC6L,NISCH,GAPVD1,TTC23L,UBAP2L,INF2,RPL13A,PKM,RRBP1,WDR75,PCM1,RNF213,RTN3,CSN1S1,RSRP1,CHD5,MYOF,SNRNP200,SEC61A1,CCDC88B,ACOT7,BAZ1A,ANO6,TCOF1,SMARCA4,HDLBP,MYO5A…
TF	Factor: FOXN4; motif: NNWANNCGWMCGCGTCNNNNMT; match class: 1	TF:M04662_1	3.3835e-189	188.471	12793	2303	1978	21700	SLC7A5,ATP2B2,UBR5,RPL7,IQGAP2,MYBBP1A,RPL5,BAZ1B,EIF4G3,SF3B1,ATP2B1,AHCTF1,LNPEP,CHD4,LBR,EEF1A2,KRT2,SRRM2,WNK1,LDHA,CNOT1,DOCK11,ARL6IP5,TOP2A,ATP2A3,PTPN23,ZC3H4,CLUH,DYNC1H1,RPL3,HCFC1,DOCK10,EIF3A,UTP20,ERCC6L,NISCH,CHORDC1,GAPVD1,UBAP2L,INF2,RPL13A,PKM,EIF2S1,RRBP1,WDR75,PCM1,RTN3,RSRP1,CHD5,PRPF40A,SNRNP200,SEC61A1,ATP2A1,BAZ1A,ANO6,TCOF1,SMARCA4,HDLBP,MYO5A,SRRM1,FASN,EEF2,ENO2,DDOST,SM…
TF	Factor: Kaiso; motif: SARNYCTCGCGAGAN	TF:M10276	1.66662e-146	145.778	13504	2303	1971	21700	SLC7A5,ATP2B2,ALB,UBR5,RPL7,IQGAP2,MYBBP1A,RPL5,BAZ1B,EIF4G3,SF3B1,ATP2B1,AHCTF1,LNPEP,RPL6,CHD4,LBR,EEF1A2,KRT2,SRRM2,WNK1,LDHA,CNOT1,DOCK11,ARL6IP5,EDC4,TOP2A,ATP2A3,PTPN23,ZC3H4,KRT10,CLUH,DYNC1H1,RPL3,HCFC1,DOCK10,EIF3A,UTP20,ERCC6L,NISCH,DOCK2,GAPVD1,TTC23L,UBAP2L,INF2,RPL13A,PKM,EIF2S1,RRBP1,PCM1,RTN3,KRT84,CSN1S1,RSRP1,CHD5,MYOF,PTPRC,PRPF40A,SNRNP200,SEC61A1,CCDC88B,ACOT7,BAZ1A,ANO6,TCOF1…
TF	Factor: Elk-1; motif: NCCGGAAGTGN	TF:M10219	8.94826e-76	75.0483	14512	2303	1921	21700	SLC7A5,ATP2B2,RPL7,IQGAP2,MYBBP1A,RPL5,KRT76,BAZ1B,EIF4G3,SF3B1,ATP2B1,AHCTF1,LNPEP,RPL6,CHD4,LBR,KRT2,SRRM2,WNK1,LDHA,CNOT1,DOCK11,ARL6IP5,MB,EDC4,TOP2A,ATP2A3,PTPN23,ZC3H4,KRT10,CLUH,DYNC1H1,RPL3,HCFC1,LDHC,NUMA1,DOCK10,EIF3A,UTP20,ERCC6L,NISCH,CHORDC1,DOCK2,GAPVD1,TTC23L,UBAP2L,RPL13A,GAPDHS,PKM,EIF2S1,RRBP1,ATP4A,WDR75,PCM1,RNF213,RTN3,KRT84,PTPRC,PRPF40A,SNRNP200,SEC61A1,CCDC88B,ACOT7,BAZ1A,…
TF	Factor: HSF4; motif: CTGCMRN	TF:M07322	0.00803284	2.09513	17290	2303	1915	21700	SLC7A5,ATP2B2,UBR5,RPL7,IQGAP2,MYBBP1A,RPL5,KRT76,BAZ1B,EIF4G3,SF3B1,ATP2B1,AHCTF1,LNPEP,RPL6,LBR,EEF1A2,KRT2,SRRM2,WNK1,LDHA,CNOT1,DOCK11,ARL6IP5,MB,EDC4,MAGT1,TOP2A,ATP2A3,PTPN23,ZC3H4,DYNC1H1,LDHC,NUMA1,EIF3A,UTP20,ERCC6L,NISCH,CHORDC1,DOCK2,GAPVD1,TTC23L,INF2,RPL13A,GAPDHS,EIF2S1,RRBP1,ATP4A,WDR75,PCM1,RNF213,RTN3,KRT84,CYBB,CHD5,MYOF,PRPF40A,SEC61A1,CCDC88B,ATP2A1,ACOT7,BAZ1A,ANO6,TCOF1,SMAR…
GO:CC	membrane-bounded organelle	GO:0043227	7.37043e-183	182.133	14920	2263	1907	26207	SLC7A5,ATP2B2,ALB,UBR5,MYBBP1A,RPL5,BAZ1B,SF3B1,ATP2B1,AHCTF1,LNPEP,RPL6,H1-3,CHD4,LBR,EEF1A2,SRRM2,WNK1,LDHA,CNOT1,ARL6IP5,EDC4,MAGT1,TOP2A,ATP2A3,PTPN23,ZC3H4,ANKRD17,DYNC1H1,RPL3,HCFC1,LDHC,NUMA1,DOCK10,EIF3A,UTP20,NISCH,GAPVD1,UBAP2L,PKM,EIF2S1,RRBP1,WDR75,PCM1,RNF213,RTN3,CYBB,RSRP1,CHD5,MYOF,PRPF40A,SNRNP200,SEC61A1,CCDC88B,ATP2A1,ACOT7,BAZ1A,TCOF1,SMARCA4,HDLBP,MYO5A,SRRM1,FASN,TM9SF4,DDOS…
GO:CC	intracellular membrane-bounded organelle	GO:0043231	1.56938e-192	191.804	14426	2263	1887	26207	SLC7A5,ATP2B2,ALB,UBR5,MYBBP1A,RPL5,BAZ1B,SF3B1,ATP2B1,AHCTF1,LNPEP,RPL6,H1-3,CHD4,LBR,EEF1A2,SRRM2,WNK1,LDHA,CNOT1,ARL6IP5,EDC4,MAGT1,TOP2A,ATP2A3,PTPN23,ZC3H4,ANKRD17,DYNC1H1,RPL3,HCFC1,LDHC,NUMA1,DOCK10,EIF3A,UTP20,NISCH,GAPVD1,UBAP2L,PKM,EIF2S1,RRBP1,WDR75,PCM1,RNF213,RTN3,CYBB,RSRP1,CHD5,MYOF,PRPF40A,SNRNP200,SEC61A1,CCDC88B,ATP2A1,ACOT7,BAZ1A,TCOF1,SMARCA4,HDLBP,MYO5A,SRRM1,FASN,TM9SF4,DDOS…
TF	Factor: IRF4; motif: NNNAYTCTCGGWNNN	TF:M02872	1.74448e-60	59.7583	14495	2303	1882	21700	SLC7A5,ALB,UBR5,RPL7,IQGAP2,MYBBP1A,RPL5,KRT76,BAZ1B,EIF4G3,SF3B1,ATP2B1,AHCTF1,LNPEP,RPL6,LBR,EEF1A2,SRRM2,CNOT1,DOCK11,ARL6IP5,MB,EDC4,MAGT1,TOP2A,ATP2A3,PTPN23,ZC3H4,KRT10,DYNC1H1,HCFC1,LDHC,NUMA1,DOCK10,EIF3A,UTP20,ERCC6L,NISCH,CHORDC1,DOCK2,GAPVD1,TTC23L,UBAP2L,INF2,RPL13A,PKM,RRBP1,ATP4A,PCM1,RNF213,RTN3,CYBB,CSN1S1,RSRP1,CHD5,MYOF,PRPF40A,SNRNP200,SEC61A1,CCDC88B,ATP2A1,BAZ1A,ANO6,TCOF1,SM…
GO:CC	cytoplasm	GO:0005737	5e-324	323.306	11558	2263	1869	26207	SLC7A5,ATP2B2,ALB,UBR5,RPL7,IQGAP2,MYBBP1A,RPL5,ATP2B1,AHCTF1,LNPEP,RPL6,CHD4,LBR,EEF1A2,KRT2,WNK1,LDHA,CNOT1,ARL6IP5,MB,EDC4,MAGT1,TOP2A,ATP2A3,PTPN23,ZC3H4,KRT10,CLUH,ANKRD17,DYNC1H1,RPL3,HCFC1,LDHC,NUMA1,DOCK10,EIF3A,NISCH,DOCK2,GAPVD1,TTC23L,UBAP2L,INF2,RPL13A,PKM,EIF2S1,RRBP1,PCM1,RNF213,RTN3,CYBB,CHD5,MYOF,SEC61A1,CCDC88B,ATP2A1,ACOT7,ANO6,TCOF1,HDLBP,MYO5A,FASN,KRT5,EEF2,TM9SF4,ENO2,DDOST,…
TF	Factor: ZF5; motif: GSGCGCGR; match class: 1	TF:M00716_1	5.93007e-153	152.227	12079	2303	1858	21700	SLC7A5,ATP2B2,UBR5,RPL7,IQGAP2,MYBBP1A,RPL5,BAZ1B,EIF4G3,SF3B1,ATP2B1,AHCTF1,LNPEP,CHD4,LBR,EEF1A2,SRRM2,WNK1,LDHA,CNOT1,DOCK11,MAGT1,PTPN23,ZC3H4,CLUH,DYNC1H1,HCFC1,NUMA1,DOCK10,EIF3A,UTP20,ERCC6L,NISCH,CHORDC1,GAPVD1,UBAP2L,INF2,RPL13A,PKM,EIF2S1,RRBP1,ATP4A,WDR75,PCM1,RTN3,RSRP1,CHD5,PRPF40A,SEC61A1,BAZ1A,ANO6,TCOF1,SMARCA4,HDLBP,MYO5A,SRRM1,FASN,EEF2,ENO2,DDOST,SMCHD1,MYH9,PAFAH1B1,RPN2,ATP2B…
TF	Factor: CTCF; motif: NAGGGGGCGCNNKNNNN	TF:M08995	4.6623e-54	53.3314	14313	2303	1848	21700	SLC7A5,ATP2B2,UBR5,RPL7,IQGAP2,MYBBP1A,RPL5,KRT76,BAZ1B,EIF4G3,SF3B1,ATP2B1,AHCTF1,LNPEP,RPL6,CHD4,LBR,KRT2,SRRM2,WNK1,CNOT1,DOCK11,ARL6IP5,MB,MAGT1,TOP2A,ATP2A3,PTPN23,ZC3H4,KRT10,CLUH,ANKRD17,DYNC1H1,RPL3,HCFC1,LDHC,NUMA1,DOCK10,ERCC6L,NISCH,DOCK2,GAPVD1,TTC23L,UBAP2L,INF2,RPL13A,PKM,EIF2S1,RRBP1,ATP4A,WDR75,PCM1,RNF213,RTN3,KRT84,RSRP1,CHD5,MYOF,PRPF40A,SEC61A1,CCDC88B,ATP2A1,ACOT7,BAZ1A,TCOF1…
TF	Factor: GKLF; motif: NNNRGGNGNGGSN	TF:M07289	4.0209e-26	25.3957	15289	2303	1847	21700	SLC7A5,ATP2B2,ALB,UBR5,IQGAP2,MYBBP1A,RPL5,BAZ1B,EIF4G3,SF3B1,ATP2B1,AHCTF1,LNPEP,RPL6,H1-3,CHD4,LBR,EEF1A2,KRT2,SRRM2,WNK1,LDHA,CNOT1,DOCK11,ARL6IP5,MB,EDC4,MAGT1,TOP2A,ATP2A3,PTPN23,ZC3H4,CLUH,DYNC1H1,RPL3,HCFC1,LDHC,NUMA1,DOCK10,EIF3A,ERCC6L,NISCH,DOCK2,GAPVD1,UBAP2L,INF2,RPL13A,GAPDHS,PKM,EIF2S1,RRBP1,ATP4A,WDR75,PCM1,RNF213,RTN3,KRT84,CSN1S1,RSRP1,CHD5,MYOF,PRPF40A,SEC61A1,CCDC88B,ATP2A1,ACO…
TF	Factor: BCL6B; motif: NNNNCCGCCCCWNNNN	TF:M02844	3.45818e-59	58.4612	13671	2303	1803	21700	SLC7A5,ATP2B2,ALB,UBR5,RPL7,IQGAP2,MYBBP1A,RPL5,BAZ1B,EIF4G3,ATP2B1,AHCTF1,LNPEP,CHD4,LBR,EEF1A2,KRT2,SRRM2,WNK1,LDHA,CNOT1,DOCK11,MB,EDC4,ATP2A3,PTPN23,ZC3H4,CLUH,DYNC1H1,HCFC1,LDHC,NUMA1,DOCK10,ERCC6L,NISCH,CHORDC1,GAPVD1,TTC23L,UBAP2L,INF2,RPL13A,PKM,EIF2S1,RRBP1,WDR75,PCM1,RNF213,RTN3,CHD5,PTPRC,PRPF40A,CCDC88B,ATP2A1,ACOT7,BAZ1A,ANO6,SMARCA4,HDLBP,MYO5A,SRRM1,FASN,TM9SF4,DDOST,SMCHD1,MYH9,AC…
TF	Factor: IRF6; motif: NNNACTCYCGGKNNN	TF:M02874	1.81128e-67	66.742	13410	2303	1801	21700	SLC7A5,ATP2B2,ALB,UBR5,IQGAP2,MYBBP1A,RPL5,KRT76,BAZ1B,EIF4G3,SF3B1,ATP2B1,AHCTF1,LNPEP,RPL6,CHD4,LBR,EEF1A2,SRRM2,WNK1,CNOT1,DOCK11,MB,EDC4,MAGT1,TOP2A,ATP2A3,PTPN23,ZC3H4,KRT10,CLUH,DYNC1H1,HCFC1,LDHC,NUMA1,DOCK10,EIF3A,UTP20,ERCC6L,CHORDC1,DOCK2,GAPVD1,TTC23L,INF2,RPL13A,PKM,RRBP1,ATP4A,PCM1,RNF213,RTN3,CYBB,CSN1S1,RSRP1,CHD5,MYOF,PRPF40A,SEC61A1,CCDC88B,BAZ1A,ANO6,TCOF1,SMARCA4,HDLBP,MYO5A,FA…
TF	Factor: Elk-1; motif: GGAAGN	TF:M03819	0.00228688	2.64076	16039	2303	1795	21700	SLC7A5,ATP2B2,ALB,UBR5,RPL7,IQGAP2,MYBBP1A,RPL5,KRT76,BAZ1B,SF3B1,LNPEP,RPL6,LBR,KRT2,WNK1,LDHA,CNOT1,DOCK11,ARL6IP5,MB,EDC4,MAGT1,TOP2A,ATP2A3,PTPN23,ZC3H4,CLUH,RPL3,HCFC1,LDHC,DOCK10,EIF3A,ERCC6L,NISCH,DOCK2,GAPVD1,TTC23L,UBAP2L,INF2,RPL13A,GAPDHS,PKM,EIF2S1,RRBP1,ATP4A,WDR75,RNF213,RTN3,PTPRC,PRPF40A,SNRNP200,SEC61A1,CCDC88B,ATP2A1,ACOT7,BAZ1A,ANO6,TCOF1,HDLBP,MYO5A,SRRM1,FASN,TM9SF4,ENO2,DDOS…
GO:BP	metabolic process	GO:0008152	3.06131e-120	119.514	14192	2249	1748	25907	SLC7A5,ATP2B2,UBR5,RPL7,MYBBP1A,RPL5,BAZ1B,EIF4G3,SF3B1,ATP2B1,LNPEP,RPL6,H1-3,CHD4,LBR,EEF1A2,SRRM2,WNK1,LDHA,CNOT1,ARL6IP5,MB,EDC4,MAGT1,TOP2A,PTPN23,ZC3H4,ANKRD17,DYNC1H1,RPL3,HCFC1,LDHC,EIF3A,UTP20,NISCH,CHORDC1,RPL13A,GAPDHS,PKM,EIF2S1,WDR75,RTN3,CYBB,RSRP1,CHD5,MYOF,PTPRC,PRPF40A,SNRNP200,CCDC88B,ACOT7,BAZ1A,TCOF1,SMARCA4,HDLBP,MYO5A,SRRM1,FASN,EEF2,ENO2,DDOST,SMCHD1,MYH9,ACACB,PAFAH1B1,RPN…
TF	Factor: BEN; motif: CAGCGRNV; match class: 1	TF:M01240_1	1.38912e-94	93.8573	12007	2303	1735	21700	ATP2B2,UBR5,RPL7,IQGAP2,BAZ1B,EIF4G3,SF3B1,ATP2B1,AHCTF1,RPL6,LBR,KRT2,SRRM2,WNK1,LDHA,CNOT1,DOCK11,ARL6IP5,MAGT1,TOP2A,ATP2A3,PTPN23,KRT10,CLUH,DYNC1H1,HCFC1,NUMA1,DOCK10,EIF3A,UTP20,NISCH,GAPVD1,TTC23L,UBAP2L,INF2,RPL13A,PKM,EIF2S1,RRBP1,WDR75,PCM1,RNF213,RTN3,KRT84,RSRP1,CHD5,PRPF40A,SNRNP200,BAZ1A,ANO6,TCOF1,SMARCA4,HDLBP,MYO5A,SRRM1,FASN,KRT5,EEF2,TM9SF4,ENO2,DDOST,SMCHD1,MYH9,ACACB,PAFAH1B1…
TF	Factor: ZF5; motif: NRNGNGCGCGCWN; match class: 1	TF:M00333_1	2.36236e-120	119.627	11218	2303	1715	21700	SLC7A5,ATP2B2,UBR5,RPL7,IQGAP2,RPL5,BAZ1B,EIF4G3,SF3B1,ATP2B1,AHCTF1,LNPEP,CHD4,LBR,EEF1A2,SRRM2,WNK1,LDHA,CNOT1,DOCK11,ATP2A3,PTPN23,ZC3H4,CLUH,DYNC1H1,RPL3,NUMA1,DOCK10,EIF3A,ERCC6L,NISCH,GAPVD1,UBAP2L,INF2,RPL13A,EIF2S1,RRBP1,PCM1,RTN3,RSRP1,CHD5,PRPF40A,SNRNP200,SEC61A1,ATP2A1,BAZ1A,ANO6,TCOF1,SMARCA4,HDLBP,MYO5A,SRRM1,FASN,EEF2,TM9SF4,ENO2,DDOST,SMCHD1,MYH9,ACACB,PAFAH1B1,RPN2,RANBP2,THRAP3,…
TF	Factor: E2F-1; motif: GNGGGCGGGRMN; match class: 1	TF:M10209_1	3.04744e-134	133.516	10647	2303	1687	21700	SLC7A5,ATP2B2,UBR5,RPL7,IQGAP2,BAZ1B,EIF4G3,SF3B1,ATP2B1,AHCTF1,LNPEP,RPL6,CHD4,LBR,EEF1A2,SRRM2,WNK1,LDHA,CNOT1,DOCK11,TOP2A,ATP2A3,PTPN23,ZC3H4,CLUH,DYNC1H1,HCFC1,NUMA1,DOCK10,UTP20,ERCC6L,NISCH,GAPVD1,UBAP2L,INF2,RPL13A,PKM,RRBP1,ATP4A,RNF213,RTN3,RSRP1,CHD5,PRPF40A,SEC61A1,ACOT7,BAZ1A,ANO6,TCOF1,SMARCA4,HDLBP,MYO5A,SRRM1,FASN,ENO2,DDOST,SMCHD1,MYH9,PAFAH1B1,RPN2,ATP2B4,RANBP2,THRAP3,PRPF8,FTS…
TF	Factor: Pet-1; motif: GCNGGAAGYG	TF:M10233	2.3662e-34	33.6259	13251	2303	1683	21700	SLC7A5,ATP2B2,ALB,UBR5,RPL7,IQGAP2,MYBBP1A,RPL5,KRT76,BAZ1B,EIF4G3,SF3B1,ATP2B1,LNPEP,RPL6,CHD4,LBR,KRT2,SRRM2,LDHA,DOCK11,ARL6IP5,MB,EDC4,MAGT1,TOP2A,ATP2A3,PTPN23,ZC3H4,KRT10,CLUH,RPL3,HCFC1,LDHC,DOCK10,EIF3A,UTP20,NISCH,CHORDC1,DOCK2,GAPVD1,INF2,RPL13A,GAPDHS,PKM,EIF2S1,ATP4A,WDR75,PCM1,RTN3,KRT84,CHD5,PTPRC,PRPF40A,SNRNP200,SEC61A1,CCDC88B,ATP2A1,ACOT7,BAZ1A,ANO6,TCOF1,SMARCA4,MYO5A,SRRM1,FAS…
TF	Factor: E2F; motif: GGCGSG	TF:M00803	1.5751e-142	141.803	10434	2303	1682	21700	SLC7A5,ATP2B2,UBR5,RPL7,IQGAP2,BAZ1B,EIF4G3,SF3B1,ATP2B1,AHCTF1,LNPEP,CHD4,LBR,EEF1A2,SRRM2,WNK1,CNOT1,DOCK11,ATP2A3,PTPN23,CLUH,DYNC1H1,RPL3,HCFC1,NUMA1,DOCK10,EIF3A,NISCH,GAPVD1,UBAP2L,RPL13A,PKM,EIF2S1,RRBP1,WDR75,PCM1,RTN3,RSRP1,CHD5,MYOF,PRPF40A,SEC61A1,BAZ1A,ANO6,TCOF1,SMARCA4,HDLBP,MYO5A,SRRM1,FASN,EEF2,TM9SF4,ENO2,DDOST,SMCHD1,MYH9,PAFAH1B1,RPN2,ATP2B4,RANBP2,THRAP3,FTSJ3,VARS1,MAP4,HSPA5…
TF	Factor: GABP-alpha; motif: CTTCCK	TF:M01660	3.07645e-126	125.512	10749	2303	1681	21700	SLC7A5,ATP2B2,RPL7,MYBBP1A,RPL5,BAZ1B,EIF4G3,SF3B1,ATP2B1,AHCTF1,LNPEP,RPL6,CHD4,LBR,SRRM2,WNK1,LDHA,CNOT1,DOCK11,ARL6IP5,EDC4,TOP2A,ATP2A3,PTPN23,ZC3H4,CLUH,DYNC1H1,HCFC1,LDHC,NUMA1,DOCK10,EIF3A,UTP20,ERCC6L,NISCH,CHORDC1,DOCK2,GAPVD1,TTC23L,UBAP2L,PKM,EIF2S1,RRBP1,ATP4A,WDR75,PCM1,RTN3,KRT84,MYOF,PRPF40A,SNRNP200,SEC61A1,CCDC88B,ACOT7,BAZ1A,ANO6,TCOF1,SMARCA4,HDLBP,SRRM1,FASN,KRT5,EEF2,TM9SF4,D…
TF	Factor: E2F-3; motif: GGCGGGN	TF:M02089	2.07901e-100	99.6821	11293	2303	1679	21700	SLC7A5,UBR5,RPL7,IQGAP2,MYBBP1A,EIF4G3,SF3B1,ATP2B1,AHCTF1,LNPEP,RPL6,CHD4,EEF1A2,KRT2,SRRM2,WNK1,LDHA,CNOT1,MAGT1,ATP2A3,PTPN23,ZC3H4,CLUH,DYNC1H1,HCFC1,LDHC,NUMA1,DOCK10,ERCC6L,NISCH,GAPVD1,UBAP2L,INF2,RPL13A,PKM,RRBP1,ATP4A,WDR75,PCM1,RNF213,RTN3,CHD5,PRPF40A,SNRNP200,SEC61A1,ATP2A1,ACOT7,BAZ1A,ANO6,SMARCA4,HDLBP,MYO5A,SRRM1,FASN,EEF2,ENO2,DDOST,SMCHD1,MYH9,PAFAH1B1,RPN2,RANBP2,THRAP3,PRPF8,FT…
TF	Factor: Pax-3; motif: NNNNNNCGTCACGSTYNNNNN	TF:M00327	1.92876e-42	41.7147	12873	2303	1675	21700	SLC7A5,ALB,UBR5,RPL7,IQGAP2,MYBBP1A,RPL5,KRT76,BAZ1B,EIF4G3,SF3B1,ATP2B1,AHCTF1,KRT2,WNK1,CNOT1,DOCK11,ARL6IP5,EDC4,MAGT1,TOP2A,ATP2A3,PTPN23,ZC3H4,KRT10,CLUH,RPL3,HCFC1,LDHC,DOCK10,EIF3A,UTP20,ERCC6L,NISCH,CHORDC1,DOCK2,GAPVD1,TTC23L,UBAP2L,INF2,RPL13A,GAPDHS,PKM,EIF2S1,RRBP1,ATP4A,PCM1,RNF213,RTN3,CYBB,RSRP1,CHD5,PRPF40A,SNRNP200,SEC61A1,CCDC88B,ATP2A1,BAZ1A,ANO6,SMARCA4,HDLBP,MYO5A,SRRM1,FASN,…
TF	Factor: Pax-4; motif: NNNNNYCACCCB; match class: 1	TF:M00378_1	1.74892e-08	7.75723	14435	2303	1674	21700	SLC7A5,ATP2B2,ALB,UBR5,IQGAP2,MYBBP1A,BAZ1B,ATP2B1,AHCTF1,LNPEP,RPL6,H1-3,CHD4,LBR,EEF1A2,SRRM2,LDHA,CNOT1,DOCK11,MB,EDC4,TOP2A,ATP2A3,PTPN23,ZC3H4,KRT10,CLUH,DYNC1H1,HCFC1,NUMA1,DOCK10,EIF3A,ERCC6L,NISCH,CHORDC1,DOCK2,GAPVD1,TTC23L,UBAP2L,INF2,RPL13A,GAPDHS,PKM,RRBP1,ATP4A,WDR75,PCM1,RNF213,RTN3,KRT84,CHD5,MYOF,PRPF40A,SEC61A1,CCDC88B,ATP2A1,ACOT7,BAZ1A,SMARCA4,MYO5A,SRRM1,FASN,KRT5,ENO2,DDOST,S…
TF	Factor: Pax-5; motif: RRMSWGANWYCTNRAGCGKRACSRYNSM	TF:M00144	1.53072e-68	67.8151	12000	2303	1669	21700	SLC7A5,ATP2B2,ALB,UBR5,RPL7,IQGAP2,EIF4G3,SF3B1,ATP2B1,AHCTF1,LNPEP,RPL6,CHD4,LBR,SRRM2,CNOT1,DOCK11,MAGT1,TOP2A,ATP2A3,PTPN23,ZC3H4,RPL3,HCFC1,NUMA1,DOCK10,EIF3A,UTP20,GAPVD1,TTC23L,UBAP2L,PKM,EIF2S1,RRBP1,ATP4A,PCM1,RNF213,RTN3,RSRP1,CHD5,PRPF40A,SNRNP200,SEC61A1,CCDC88B,ACOT7,ANO6,SMARCA4,HDLBP,MYO5A,SRRM1,EEF2,ENO2,SMCHD1,MYH9,RPN2,ATP2B4,RANBP2,THRAP3,VARS1,MAP4,HSPA5,TLN1,H1-4,ABCB1A,FLNB,D…
TF	Factor: MYF6; motif: NNNRACAGNCNCNCC	TF:M02885	3.94236e-07	6.40424	14245	2303	1645	21700	ATP2B2,ALB,RPL7,IQGAP2,MYBBP1A,RPL5,KRT76,EIF4G3,SF3B1,ATP2B1,AHCTF1,LNPEP,RPL6,CHD4,LBR,EEF1A2,KRT2,LDHA,CNOT1,DOCK11,ARL6IP5,MB,MAGT1,PTPN23,KRT10,CLUH,DYNC1H1,LDHC,EIF3A,ERCC6L,NISCH,DOCK2,UBAP2L,INF2,RPL13A,PKM,ATP4A,WDR75,PCM1,RSRP1,CHD5,MYOF,PRPF40A,SEC61A1,CCDC88B,BAZ1A,ANO6,TCOF1,HDLBP,MYO5A,SRRM1,FASN,KRT5,EEF2,DDOST,SMCHD1,PAFAH1B1,RPN2,ATP2B4,RANBP2,THRAP3,PRPF8,FTSJ3,MAP4,HSPA5,TLN1,H…
TF	Factor: Kaiso; motif: SARNYCTCGCGAGAN; match class: 1	TF:M10276_1	9.98175e-144	143.001	10005	2303	1641	21700	SLC7A5,ATP2B2,UBR5,RPL7,IQGAP2,MYBBP1A,RPL5,BAZ1B,SF3B1,ATP2B1,AHCTF1,LNPEP,RPL6,CHD4,LBR,SRRM2,WNK1,LDHA,CNOT1,DOCK11,ARL6IP5,TOP2A,ATP2A3,PTPN23,ZC3H4,CLUH,HCFC1,DOCK10,EIF3A,UTP20,ERCC6L,NISCH,GAPVD1,UBAP2L,INF2,RPL13A,PKM,EIF2S1,RRBP1,PCM1,RTN3,RSRP1,CHD5,PRPF40A,SNRNP200,SEC61A1,ACOT7,BAZ1A,TCOF1,SMARCA4,HDLBP,MYO5A,SRRM1,FASN,DDOST,SMCHD1,MYH9,PAFAH1B1,RPN2,ATP2B4,VARS1,MAP4,TLN1,DDX39B,GIG…
TF	Factor: TEL1; motif: CNCGGAANNN	TF:M01993	1.383e-111	110.859	10412	2303	1616	21700	SLC7A5,ATP2B2,RPL7,RPL5,BAZ1B,EIF4G3,SF3B1,ATP2B1,AHCTF1,LNPEP,RPL6,LBR,SRRM2,WNK1,CNOT1,DOCK11,EDC4,TOP2A,ATP2A3,PTPN23,ZC3H4,KRT10,CLUH,DYNC1H1,HCFC1,NUMA1,DOCK10,EIF3A,ERCC6L,NISCH,CHORDC1,DOCK2,UBAP2L,INF2,RPL13A,PKM,EIF2S1,RRBP1,ATP4A,WDR75,PCM1,KRT84,PRPF40A,SNRNP200,SEC61A1,CCDC88B,ANO6,TCOF1,MYO5A,SRRM1,FASN,EEF2,TM9SF4,DDOST,SMCHD1,MYH9,ACACB,PAFAH1B1,RPN2,ATP2B4,RANBP2,THRAP3,FTSJ3,VARS…
TF	Factor: PEA3; motif: RCCGGAAGYN	TF:M01991	6.92041e-131	130.16	9962	2303	1611	21700	SLC7A5,ATP2B2,RPL7,IQGAP2,MYBBP1A,RPL5,BAZ1B,EIF4G3,SF3B1,ATP2B1,AHCTF1,LNPEP,RPL6,CHD4,LBR,WNK1,CNOT1,ARL6IP5,EDC4,ATP2A3,PTPN23,ZC3H4,KRT10,CLUH,RPL3,HCFC1,LDHC,EIF3A,UTP20,ERCC6L,CHORDC1,DOCK2,GAPVD1,TTC23L,UBAP2L,RPL13A,EIF2S1,ATP4A,WDR75,PCM1,KRT84,RSRP1,PRPF40A,SNRNP200,SEC61A1,CCDC88B,ACOT7,BAZ1A,ANO6,TCOF1,SMARCA4,HDLBP,MYO5A,SRRM1,FASN,EEF2,TM9SF4,DDOST,SMCHD1,MYH9,ACACB,RPN2,THRAP3,PRPF…
GO:BP	primary metabolic process	GO:0044238	1.3439e-116	115.872	12513	2249	1607	25907	ATP2B2,UBR5,RPL7,MYBBP1A,RPL5,BAZ1B,EIF4G3,SF3B1,LNPEP,RPL6,H1-3,CHD4,LBR,EEF1A2,SRRM2,WNK1,LDHA,CNOT1,EDC4,MAGT1,TOP2A,PTPN23,ZC3H4,ANKRD17,RPL3,HCFC1,LDHC,EIF3A,UTP20,NISCH,CHORDC1,RPL13A,GAPDHS,PKM,EIF2S1,WDR75,RTN3,RSRP1,CHD5,MYOF,PTPRC,PRPF40A,SNRNP200,ACOT7,BAZ1A,TCOF1,SMARCA4,HDLBP,MYO5A,SRRM1,FASN,EEF2,ENO2,DDOST,SMCHD1,MYH9,ACACB,PAFAH1B1,RPN2,ATP2B4,RANBP2,THRAP3,PRPF8,FTSJ3,VARS1,HSPA5…
TF	Factor: Hes1; motif: NNCACGYGNN; match class: 1	TF:M07991_1	1.3571e-77	76.8674	11131	2303	1607	21700	SLC7A5,ATP2B2,UBR5,RPL7,IQGAP2,MYBBP1A,RPL5,BAZ1B,SF3B1,ATP2B1,LNPEP,RPL6,CHD4,SRRM2,WNK1,LDHA,DOCK11,ARL6IP5,MAGT1,ATP2A3,PTPN23,ZC3H4,KRT10,CLUH,DYNC1H1,HCFC1,NUMA1,DOCK10,EIF3A,UTP20,ERCC6L,NISCH,GAPVD1,UBAP2L,INF2,RPL13A,PKM,RRBP1,WDR75,PCM1,RNF213,RTN3,RSRP1,CHD5,SNRNP200,BAZ1A,ANO6,TCOF1,SMARCA4,HDLBP,MYO5A,SRRM1,FASN,EEF2,TM9SF4,ENO2,DDOST,SMCHD1,MYH9,ACACB,ATP2B4,RANBP2,THRAP3,VARS1,MAP4,…
TF	Factor: Zic3; motif: NGGGKGGTC	TF:M00450	1.72093e-06	5.76424	13920	2303	1607	21700	ATP2B2,UBR5,RPL7,IQGAP2,RPL5,BAZ1B,EIF4G3,SF3B1,ATP2B1,AHCTF1,LNPEP,RPL6,H1-3,CHD4,LBR,EEF1A2,KRT2,SRRM2,WNK1,CNOT1,DOCK11,ARL6IP5,MB,TOP2A,ATP2A3,PTPN23,ZC3H4,KRT10,DYNC1H1,HCFC1,NUMA1,DOCK10,ERCC6L,NISCH,CHORDC1,DOCK2,TTC23L,GAPDHS,PKM,EIF2S1,RRBP1,PCM1,RNF213,RTN3,KRT84,RSRP1,CHD5,MYOF,SNRNP200,SEC61A1,CCDC88B,ATP2A1,BAZ1A,ANO6,TCOF1,SMARCA4,HDLBP,MYO5A,SRRM1,KRT5,EEF2,ENO2,DDOST,MYH9,ACACB,RP…
TF	Factor: E2F-4; motif: NTTTCSCGCC	TF:M07380	3.44579e-100	99.4627	10568	2303	1606	21700	SLC7A5,ATP2B2,UBR5,RPL7,IQGAP2,MYBBP1A,BAZ1B,EIF4G3,ATP2B1,AHCTF1,LNPEP,RPL6,CHD4,LBR,SRRM2,WNK1,LDHA,CNOT1,DOCK11,TOP2A,ATP2A3,ZC3H4,CLUH,DYNC1H1,RPL3,HCFC1,NUMA1,DOCK10,EIF3A,UTP20,ERCC6L,NISCH,DOCK2,GAPVD1,UBAP2L,INF2,RPL13A,GAPDHS,PKM,EIF2S1,RRBP1,WDR75,PCM1,RTN3,RSRP1,CHD5,PRPF40A,ACOT7,BAZ1A,ANO6,TCOF1,SMARCA4,HDLBP,MYO5A,SRRM1,EEF2,TM9SF4,ENO2,DDOST,SMCHD1,MYH9,PAFAH1B1,ATP2B4,RANBP2,THRAP…
TF	Factor: Pax-3; motif: TCGTCACRCTTHM	TF:M00360	1.25503e-23	22.9013	12844	2303	1598	21700	SLC7A5,ATP2B2,RPL7,MYBBP1A,RPL5,EIF4G3,ATP2B1,AHCTF1,LNPEP,CHD4,LBR,WNK1,ARL6IP5,MB,TOP2A,PTPN23,KRT10,ANKRD17,HCFC1,NUMA1,EIF3A,UTP20,NISCH,CHORDC1,UBAP2L,INF2,GAPDHS,PKM,EIF2S1,RRBP1,WDR75,PCM1,RNF213,RTN3,KRT84,RSRP1,CHD5,MYOF,PTPRC,SNRNP200,SEC61A1,CCDC88B,BAZ1A,ANO6,HDLBP,MYO5A,SRRM1,FASN,KRT5,EEF2,TM9SF4,ENO2,SMCHD1,MYH9,ACACB,PAFAH1B1,RPN2,ATP2B4,RANBP2,THRAP3,PRPF8,FTSJ3,MAP4,HSPA5,TLN1,H…
TF	Factor: Elk-1; motif: NNNNCCGGAARTNN	TF:M00025	4.42733e-123	122.354	9829	2303	1581	21700	SLC7A5,ATP2B2,RPL7,IQGAP2,RPL5,KRT76,BAZ1B,EIF4G3,SF3B1,ATP2B1,AHCTF1,LNPEP,RPL6,CHD4,LBR,SRRM2,WNK1,CNOT1,EDC4,TOP2A,ATP2A3,PTPN23,ZC3H4,KRT10,CLUH,RPL3,HCFC1,LDHC,EIF3A,UTP20,ERCC6L,CHORDC1,DOCK2,GAPVD1,TTC23L,UBAP2L,RPL13A,EIF2S1,ATP4A,WDR75,PCM1,KRT84,PRPF40A,SNRNP200,SEC61A1,CCDC88B,ACOT7,BAZ1A,ANO6,TCOF1,HDLBP,MYO5A,SRRM1,FASN,EEF2,TM9SF4,DDOST,MYH9,ACACB,RPN2,THRAP3,FTSJ3,VARS1,MAP4,TLN1,H…
GO:MF	protein binding	GO:0005515	1.15166e-147	146.939	10224	2227	1530	24018	SLC7A5,ATP2B2,ALB,UBR5,RPL7,IQGAP2,MYBBP1A,RPL5,BAZ1B,EIF4G3,SF3B1,ATP2B1,LNPEP,H1-3,CHD4,LBR,EEF1A2,KRT2,SRRM2,WNK1,LDHA,CNOT1,DOCK11,ARL6IP5,EDC4,TOP2A,ATP2A3,PTPN23,ZC3H4,KRT10,CLUH,ANKRD17,DYNC1H1,HCFC1,LDHC,NUMA1,DOCK10,EIF3A,NISCH,CHORDC1,DOCK2,GAPVD1,TTC23L,UBAP2L,INF2,PKM,EIF2S1,RRBP1,ATP4A,WDR75,PCM1,RTN3,CYBB,CHD5,PTPRC,PRPF40A,SNRNP200,CCDC88B,ATP2A1,ACOT7,BAZ1A,ANO6,TCOF1,SMARCA4,MYO5…
TF	Factor: E2F-4; motif: GCGGGAAANA	TF:M02090	1.85945e-78	77.7306	10354	2303	1530	21700	SLC7A5,BAZ1B,SF3B1,ATP2B1,AHCTF1,LNPEP,RPL6,CHD4,LBR,SRRM2,WNK1,LDHA,CNOT1,DOCK11,EDC4,TOP2A,PTPN23,ZC3H4,KRT10,CLUH,RPL3,HCFC1,NUMA1,DOCK10,EIF3A,UTP20,ERCC6L,NISCH,GAPVD1,UBAP2L,PKM,EIF2S1,RRBP1,WDR75,PCM1,RNF213,RTN3,CSN1S1,RSRP1,PRPF40A,SNRNP200,SEC61A1,ACOT7,BAZ1A,TCOF1,HDLBP,MYO5A,FASN,KRT5,EEF2,TM9SF4,DDOST,SMCHD1,MYH9,ACACB,RPN2,ATP2B4,RANBP2,THRAP3,FTSJ3,VARS1,MAP4,HSPA5,ABCB1A,DDX39B,GI…
TF	Factor: GKLF; motif: NNRRGRRNGNSNNN	TF:M07040	6.46782e-08	7.18924	12934	2303	1517	21700	SLC7A5,ATP2B2,ALB,UBR5,RPL7,IQGAP2,MYBBP1A,RPL5,KRT76,BAZ1B,EIF4G3,ATP2B1,LNPEP,CHD4,LBR,EEF1A2,KRT2,SRRM2,WNK1,CNOT1,DOCK11,EDC4,MAGT1,TOP2A,PTPN23,ZC3H4,CLUH,DYNC1H1,RPL3,HCFC1,LDHC,NUMA1,DOCK10,EIF3A,ERCC6L,NISCH,DOCK2,UBAP2L,INF2,RPL13A,GAPDHS,PKM,EIF2S1,RRBP1,ATP4A,WDR75,PCM1,RNF213,RTN3,KRT84,CSN1S1,RSRP1,CHD5,MYOF,PRPF40A,CCDC88B,ATP2A1,ACOT7,BAZ1A,TCOF1,SMARCA4,HDLBP,MYO5A,SRRM1,FASN,SMCH…
TF	Factor: ZF5; motif: GYCGCGCARNGCNN	TF:M02933	7.82816e-105	104.106	9528	2303	1509	21700	SLC7A5,ATP2B2,UBR5,RPL7,IQGAP2,BAZ1B,SF3B1,ATP2B1,AHCTF1,LNPEP,CHD4,LBR,EEF1A2,SRRM2,WNK1,LDHA,CNOT1,DOCK11,ARL6IP5,MAGT1,TOP2A,ATP2A3,PTPN23,CLUH,RPL3,DOCK10,EIF3A,UTP20,ERCC6L,NISCH,CHORDC1,GAPVD1,UBAP2L,RPL13A,EIF2S1,RRBP1,WDR75,RTN3,CSN1S1,RSRP1,CHD5,PRPF40A,SNRNP200,SEC61A1,ATP2A1,BAZ1A,ANO6,TCOF1,SMARCA4,HDLBP,MYO5A,SRRM1,FASN,DDOST,SMCHD1,MYH9,ACACB,PAFAH1B1,RPN2,ATP2B4,RANBP2,THRAP3,PRPF8…
TF	Factor: ERG; motif: ACCGGAART	TF:M01752	2.08541e-103	102.681	9531	2303	1506	21700	SLC7A5,ATP2B2,MYBBP1A,RPL5,BAZ1B,EIF4G3,SF3B1,ATP2B1,LNPEP,RPL6,CHD4,LBR,WNK1,CNOT1,ARL6IP5,MB,EDC4,ATP2A3,PTPN23,ZC3H4,KRT10,CLUH,RPL3,HCFC1,LDHC,EIF3A,ERCC6L,CHORDC1,DOCK2,TTC23L,UBAP2L,RPL13A,EIF2S1,ATP4A,WDR75,PCM1,KRT84,PRPF40A,SNRNP200,SEC61A1,CCDC88B,ACOT7,ANO6,TCOF1,SMARCA4,HDLBP,MYO5A,SRRM1,FASN,EEF2,TM9SF4,ENO2,DDOST,SMCHD1,MYH9,ACACB,RPN2,THRAP3,PRPF8,FTSJ3,VARS1,MAP4,TLN1,H1-4,DDX39B,…
TF	Factor: ELK-1; motif: ACCGGAWRTN; match class: 1	TF:M01981_1	1.0547e-124	123.977	9030	2303	1500	21700	SLC7A5,ATP2B2,RPL7,IQGAP2,MYBBP1A,BAZ1B,EIF4G3,SF3B1,ATP2B1,LNPEP,RPL6,CHD4,LBR,SRRM2,WNK1,LDHA,CNOT1,DOCK11,ARL6IP5,EDC4,TOP2A,ATP2A3,PTPN23,ZC3H4,HCFC1,LDHC,DOCK10,EIF3A,ERCC6L,CHORDC1,DOCK2,GAPVD1,TTC23L,UBAP2L,RPL13A,EIF2S1,ATP4A,WDR75,PCM1,KRT84,PRPF40A,SNRNP200,SEC61A1,ANO6,TCOF1,SMARCA4,HDLBP,MYO5A,SRRM1,FASN,EEF2,TM9SF4,DDOST,MYH9,ACACB,PAFAH1B1,RANBP2,THRAP3,PRPF8,FTSJ3,TLN1,H1-4,ABCB1A,…
TF	Factor: Kaiso; motif: GCMGGGRGCRGS	TF:M03876	5.83536e-37	36.2339	11145	2303	1481	21700	SLC7A5,ATP2B2,UBR5,RPL7,IQGAP2,RPL5,BAZ1B,EIF4G3,SF3B1,ATP2B1,LNPEP,CHD4,EEF1A2,SRRM2,WNK1,DOCK11,EDC4,MAGT1,ATP2A3,PTPN23,ZC3H4,KRT10,CLUH,DYNC1H1,LDHC,NUMA1,EIF3A,NISCH,DOCK2,GAPVD1,TTC23L,UBAP2L,INF2,RPL13A,GAPDHS,PKM,EIF2S1,RRBP1,WDR75,PCM1,RTN3,RSRP1,CHD5,MYOF,PRPF40A,SEC61A1,CCDC88B,ATP2A1,ACOT7,BAZ1A,ANO6,SMARCA4,HDLBP,MYO5A,SRRM1,FASN,KRT5,ENO2,SMCHD1,MYH9,ACACB,PAFAH1B1,RPN2,ATP2B4,THRAP…
TF	Factor: SAP-1a; motif: NRRCCGGAAGYRN	TF:M10220	2.57264e-101	100.59	9109	2303	1456	21700	SLC7A5,ATP2B2,RPL5,BAZ1B,SF3B1,ATP2B1,AHCTF1,LNPEP,RPL6,CHD4,LBR,LDHA,CNOT1,DOCK11,ARL6IP5,EDC4,ATP2A3,PTPN23,ZC3H4,HCFC1,EIF3A,UTP20,ERCC6L,NISCH,CHORDC1,DOCK2,GAPVD1,GAPDHS,EIF2S1,RRBP1,ATP4A,WDR75,PCM1,RNF213,KRT84,PRPF40A,SNRNP200,SEC61A1,CCDC88B,ACOT7,TCOF1,SMARCA4,HDLBP,SRRM1,FASN,EEF2,TM9SF4,ENO2,DDOST,MYH9,PAFAH1B1,RPN2,RANBP2,THRAP3,FTSJ3,MAP4,TLN1,H1-4,DDX39B,SUPT6H,SLC25A4,NCL,STT3A,RP…
TF	Factor: Foxn1; motif: RGAMGC	TF:M12470	9.58132e-72	71.0186	9737	2303	1447	21700	SLC7A5,ATP2B2,UBR5,RPL7,RPL5,BAZ1B,SF3B1,ATP2B1,AHCTF1,LNPEP,RPL6,CHD4,LBR,EEF1A2,SRRM2,WNK1,CNOT1,EDC4,TOP2A,ATP2A3,CLUH,DYNC1H1,HCFC1,DOCK10,UTP20,NISCH,GAPVD1,TTC23L,UBAP2L,INF2,PKM,EIF2S1,PCM1,RTN3,RSRP1,CHD5,MYOF,PRPF40A,SNRNP200,SEC61A1,ATP2A1,BAZ1A,ANO6,TCOF1,HDLBP,MYO5A,SRRM1,FASN,KRT5,EEF2,ENO2,DDOST,SMCHD1,MYH9,PAFAH1B1,RPN2,RANBP2,THRAP3,MAP4,HSPA5,ABCB1A,FLNB,DDX39B,GIGYF2,SUPT6H,NCL,…
GO:BP	biological regulation	GO:0065007	2.04641e-28	27.689	13503	2249	1435	25907	SLC7A5,ATP2B2,ALB,UBR5,IQGAP2,MYBBP1A,BAZ1B,SF3B1,ATP2B1,AHCTF1,LNPEP,H1-3,CHD4,LBR,EEF1A2,KRT2,WNK1,LDHA,CNOT1,DOCK11,ARL6IP5,EDC4,TOP2A,ATP2A3,PTPN23,ZC3H4,ANKRD17,DYNC1H1,HCFC1,NUMA1,DOCK10,EIF3A,NISCH,CHORDC1,DOCK2,GAPVD1,UBAP2L,INF2,RPL13A,PKM,EIF2S1,RRBP1,ATP4A,WDR75,PCM1,RTN3,KRT84,CYBB,CHD5,MYOF,PTPRC,PRPF40A,CCDC88B,ATP2A1,BAZ1A,ANO6,TCOF1,SMARCA4,MYO5A,KRT5,EEF2,TM9SF4,SMCHD1,MYH9,ACACB…
TF	Factor: E2F-1; motif: NNNSSCGCSAANN	TF:M07250	1.10787e-91	90.9555	9039	2303	1425	21700	SLC7A5,ATP2B2,UBR5,RPL7,IQGAP2,BAZ1B,SF3B1,ATP2B1,AHCTF1,LNPEP,RPL6,CHD4,LBR,KRT2,SRRM2,WNK1,LDHA,CNOT1,ARL6IP5,MAGT1,TOP2A,ATP2A3,PTPN23,ZC3H4,KRT10,CLUH,DYNC1H1,HCFC1,NUMA1,DOCK10,EIF3A,DOCK2,GAPVD1,UBAP2L,INF2,RPL13A,PKM,RRBP1,WDR75,PCM1,RNF213,RTN3,CSN1S1,CHD5,PRPF40A,SEC61A1,ACOT7,TCOF1,SMARCA4,HDLBP,MYO5A,SRRM1,FASN,EEF2,ENO2,SMCHD1,PAFAH1B1,RPN2,ATP2B4,THRAP3,FTSJ3,VARS1,MAP4,TLN1,H1-4,ABC…
TF	Factor: XBP-1; motif: WNNGMCACGTC	TF:M01770	2.81056e-39	38.5512	10512	2303	1424	21700	UBR5,IQGAP2,RPL5,BAZ1B,EIF4G3,SF3B1,ATP2B1,LNPEP,RPL6,H1-3,CHD4,KRT2,SRRM2,LDHA,CNOT1,ARL6IP5,TOP2A,ATP2A3,CLUH,DYNC1H1,RPL3,LDHC,DOCK10,EIF3A,UTP20,NISCH,GAPVD1,UBAP2L,INF2,GAPDHS,PKM,EIF2S1,RRBP1,WDR75,RSRP1,CHD5,MYOF,PTPRC,PRPF40A,SEC61A1,ANO6,TCOF1,HDLBP,MYO5A,EEF2,ENO2,MYH9,RPN2,RANBP2,PRPF8,FTSJ3,MAP4,HSPA5,TLN1,ABCB1A,FLNB,DDX39B,GIGYF2,TPR,SUPT6H,NCL,SMC4,STT3A,KRT6A,PFAS,CAD,WDR1,TM9SF3,…
TF	Factor: Sp1; motif: GGNGGGGGNGGGGGMGGGGCNGGG	TF:M10375	9.35819e-30	29.0288	10744	2303	1410	21700	SLC7A5,ATP2B2,ALB,UBR5,RPL7,IQGAP2,RPL5,BAZ1B,EIF4G3,SF3B1,ATP2B1,RPL6,CHD4,KRT2,SRRM2,WNK1,DOCK11,MB,ATP2A3,ZC3H4,KRT10,CLUH,DYNC1H1,HCFC1,LDHC,NUMA1,DOCK10,ERCC6L,NISCH,GAPVD1,TTC23L,UBAP2L,INF2,RPL13A,PKM,EIF2S1,RRBP1,ATP4A,WDR75,PCM1,RNF213,RTN3,RSRP1,CHD5,MYOF,PRPF40A,SEC61A1,CCDC88B,ACOT7,BAZ1A,ANO6,SMARCA4,HDLBP,MYO5A,FASN,ENO2,DDOST,SMCHD1,MYH9,PAFAH1B1,RPN2,ATP2B4,THRAP3,PRPF8,VARS1,MAP4…
TF	Factor: Pax-6; motif: CTGACCTGGAACTM	TF:M00979	0.000150775	3.82167	12157	2303	1408	21700	MYBBP1A,RPL5,BAZ1B,EIF4G3,SF3B1,AHCTF1,RPL6,H1-3,LBR,EEF1A2,KRT2,LDHA,CNOT1,DOCK11,ARL6IP5,MB,EDC4,MAGT1,TOP2A,ATP2A3,PTPN23,CLUH,ANKRD17,RPL3,LDHC,NUMA1,EIF3A,UTP20,DOCK2,INF2,PKM,EIF2S1,ATP4A,WDR75,RNF213,KRT84,CYBB,RSRP1,MYOF,PTPRC,PRPF40A,SNRNP200,CCDC88B,ATP2A1,ACOT7,TCOF1,SMARCA4,HDLBP,EEF2,TM9SF4,DDOST,SMCHD1,MYH9,ACACB,PAFAH1B1,ATP2B4,RANBP2,THRAP3,PRPF8,FTSJ3,VARS1,MAP4,HSPA5,H1-4,ABCB1A…
GO:BP	macromolecule metabolic process	GO:0043170	5.65801e-46	45.2473	12107	2249	1384	25907	SLC7A5,UBR5,RPL7,MYBBP1A,RPL5,BAZ1B,EIF4G3,SF3B1,ATP2B1,LNPEP,RPL6,H1-3,CHD4,LBR,EEF1A2,SRRM2,WNK1,CNOT1,EDC4,MAGT1,TOP2A,PTPN23,ZC3H4,ANKRD17,RPL3,HCFC1,EIF3A,UTP20,CHORDC1,RPL13A,PKM,EIF2S1,WDR75,RTN3,CYBB,RSRP1,CHD5,PTPRC,PRPF40A,SNRNP200,CCDC88B,BAZ1A,TCOF1,SMARCA4,SRRM1,EEF2,DDOST,SMCHD1,MYH9,RPN2,ATP2B4,RANBP2,THRAP3,PRPF8,FTSJ3,VARS1,HSPA5,H1-4,DDX39B,GIGYF2,TPR,SUPT6H,NCL,SMC4,STT3A,RPS3,…
GO:BP	regulation of biological process	GO:0050789	1.50238e-24	23.8232	13108	2249	1384	25907	SLC7A5,ATP2B2,ALB,UBR5,IQGAP2,MYBBP1A,BAZ1B,SF3B1,ATP2B1,AHCTF1,LNPEP,H1-3,CHD4,LBR,EEF1A2,KRT2,WNK1,LDHA,CNOT1,DOCK11,ARL6IP5,EDC4,TOP2A,ATP2A3,PTPN23,ZC3H4,ANKRD17,DYNC1H1,HCFC1,NUMA1,DOCK10,EIF3A,NISCH,CHORDC1,DOCK2,GAPVD1,UBAP2L,INF2,RPL13A,PKM,EIF2S1,RRBP1,ATP4A,WDR75,PCM1,RTN3,KRT84,CYBB,CHD5,MYOF,PTPRC,PRPF40A,CCDC88B,ATP2A1,BAZ1A,ANO6,TCOF1,SMARCA4,MYO5A,KRT5,EEF2,TM9SF4,SMCHD1,MYH9,ACACB…
TF	Factor: c-ets-1; motif: ACCGGAWRYN	TF:M01986	1.27627e-102	101.894	8413	2303	1383	21700	SLC7A5,ATP2B2,IQGAP2,MYBBP1A,RPL5,BAZ1B,EIF4G3,SF3B1,LNPEP,RPL6,CHD4,LBR,SRRM2,WNK1,CNOT1,DOCK11,ARL6IP5,EDC4,ATP2A3,PTPN23,ZC3H4,KRT10,CLUH,RPL3,HCFC1,LDHC,EIF3A,ERCC6L,CHORDC1,DOCK2,EIF2S1,RRBP1,ATP4A,WDR75,PCM1,KRT84,RSRP1,PRPF40A,SNRNP200,SEC61A1,CCDC88B,ACOT7,TCOF1,SMARCA4,HDLBP,SRRM1,FASN,EEF2,TM9SF4,DDOST,MYH9,ACACB,RPN2,RANBP2,THRAP3,FTSJ3,VARS1,MAP4,H1-4,DDX39B,GIGYF2,SUPT6H,SLC25A4,NCL,…
TF	Factor: Sp1; motif: NGGGGCGGGGN	TF:M07395	1.7892e-66	65.7473	9141	2303	1368	21700	SLC7A5,UBR5,RPL7,IQGAP2,MYBBP1A,BAZ1B,SF3B1,ATP2B1,AHCTF1,LNPEP,CHD4,LBR,EEF1A2,KRT2,SRRM2,WNK1,LDHA,ATP2A3,PTPN23,ZC3H4,CLUH,DYNC1H1,HCFC1,LDHC,NUMA1,ERCC6L,NISCH,GAPVD1,UBAP2L,INF2,PKM,RRBP1,ATP4A,WDR75,PCM1,RNF213,RTN3,CHD5,PRPF40A,ACOT7,BAZ1A,HDLBP,MYO5A,SRRM1,FASN,ENO2,SMCHD1,MYH9,RPN2,RANBP2,THRAP3,PRPF8,VARS1,MAP4,TLN1,H1-4,ABCB1A,FLNB,DDX39B,GIGYF2,TPR,SUPT6H,SLC25A4,NCL,SMC4,CAD,WDR1,TM9…
GO:BP	regulation of cellular process	GO:0050794	2.03636e-26	25.6911	12715	2249	1359	25907	SLC7A5,ATP2B2,ALB,UBR5,IQGAP2,MYBBP1A,BAZ1B,SF3B1,ATP2B1,AHCTF1,LNPEP,H1-3,CHD4,LBR,EEF1A2,WNK1,LDHA,CNOT1,DOCK11,ARL6IP5,EDC4,TOP2A,ATP2A3,PTPN23,ZC3H4,ANKRD17,DYNC1H1,HCFC1,NUMA1,DOCK10,EIF3A,NISCH,CHORDC1,DOCK2,GAPVD1,UBAP2L,INF2,RPL13A,PKM,EIF2S1,RRBP1,ATP4A,WDR75,PCM1,RTN3,KRT84,CYBB,CHD5,MYOF,PTPRC,PRPF40A,CCDC88B,ATP2A1,BAZ1A,ANO6,TCOF1,SMARCA4,MYO5A,KRT5,EEF2,TM9SF4,SMCHD1,MYH9,ACACB,PAFA…
TF	Factor: Ets2; motif: ACCGGAWRYN	TF:M01989	4.92378e-114	113.308	7902	2303	1352	21700	SLC7A5,ATP2B2,RPL5,BAZ1B,EIF4G3,SF3B1,ATP2B1,LNPEP,RPL6,CHD4,LBR,WNK1,CNOT1,ARL6IP5,EDC4,ATP2A3,PTPN23,ZC3H4,CLUH,RPL3,HCFC1,LDHC,EIF3A,ERCC6L,CHORDC1,DOCK2,TTC23L,EIF2S1,ATP4A,WDR75,PCM1,KRT84,RSRP1,PRPF40A,SNRNP200,SEC61A1,CCDC88B,ACOT7,TCOF1,SMARCA4,HDLBP,SRRM1,FASN,EEF2,TM9SF4,DDOST,SMCHD1,MYH9,ACACB,RPN2,FTSJ3,TLN1,H1-4,DDX39B,SUPT6H,SLC25A4,NCL,RPS3,WDR1,TM9SF3,RAN,KRT42,MSH6,MKI67,CHD2,DOC…
GO:BP	biosynthetic process	GO:0009058	2.04226e-65	64.6899	10777	2249	1330	25907	SLC7A5,UBR5,RPL7,MYBBP1A,RPL5,BAZ1B,EIF4G3,SF3B1,ATP2B1,RPL6,H1-3,CHD4,LBR,EEF1A2,SRRM2,WNK1,LDHA,CNOT1,EDC4,MAGT1,TOP2A,ZC3H4,RPL3,HCFC1,LDHC,EIF3A,UTP20,CHORDC1,RPL13A,PKM,EIF2S1,WDR75,CYBB,RSRP1,CHD5,PTPRC,PRPF40A,SNRNP200,CCDC88B,ACOT7,TCOF1,SMARCA4,MYO5A,SRRM1,FASN,EEF2,ENO2,DDOST,SMCHD1,MYH9,ACACB,RPN2,ATP2B4,RANBP2,THRAP3,PRPF8,FTSJ3,VARS1,HSPA5,H1-4,DDX39B,GIGYF2,TPR,SUPT6H,NCL,STT3A,RPS3…
TF	Factor: GKLF; motif: NNNRGGNGNGGSN; match class: 1	TF:M07289_1	3.45026e-10	9.46215	10950	2303	1327	21700	SLC7A5,ATP2B2,ALB,UBR5,IQGAP2,MYBBP1A,RPL5,BAZ1B,EIF4G3,ATP2B1,LNPEP,RPL6,H1-3,CHD4,LBR,EEF1A2,KRT2,SRRM2,WNK1,LDHA,DOCK11,MB,MAGT1,TOP2A,ATP2A3,PTPN23,ZC3H4,CLUH,RPL3,HCFC1,LDHC,NUMA1,DOCK10,EIF3A,ERCC6L,NISCH,DOCK2,UBAP2L,GAPDHS,PKM,EIF2S1,RRBP1,ATP4A,WDR75,PCM1,RNF213,RTN3,KRT84,CSN1S1,RSRP1,CHD5,MYOF,PRPF40A,CCDC88B,ATP2A1,ACOT7,BAZ1A,SMARCA4,HDLBP,SRRM1,FASN,ENO2,SMCHD1,PAFAH1B1,RPN2,ATP2B4,…
TF	Factor: CACD; motif: CCACRCCC	TF:M01113	2.22631e-11	10.6524	10863	2303	1326	21700	SLC7A5,ATP2B2,ALB,UBR5,IQGAP2,RPL5,BAZ1B,ATP2B1,LNPEP,RPL6,CHD4,EEF1A2,KRT2,SRRM2,WNK1,LDHA,CNOT1,DOCK11,ARL6IP5,MB,TOP2A,ATP2A3,ZC3H4,KRT10,CLUH,HCFC1,DOCK10,EIF3A,ERCC6L,NISCH,TTC23L,UBAP2L,GAPDHS,PKM,ATP4A,WDR75,PCM1,RNF213,RTN3,RSRP1,CHD5,MYOF,PRPF40A,SEC61A1,CCDC88B,ATP2A1,ACOT7,BAZ1A,ANO6,SMARCA4,HDLBP,FASN,EEF2,TM9SF4,ENO2,DDOST,SMCHD1,MYH9,RPN2,ATP2B4,RANBP2,PRPF8,VARS1,MAP4,HSPA5,TLN1,H1…
TF	Factor: SP100; motif: NNCGTCGNNTAAWNN	TF:M02913	1.87575e-74	73.7268	8476	2303	1318	21700	RPL7,IQGAP2,KRT76,BAZ1B,ATP2B1,LNPEP,CHD4,EEF1A2,SRRM2,WNK1,LDHA,CNOT1,DOCK11,MAGT1,ATP2A3,PTPN23,ZC3H4,CLUH,RPL3,HCFC1,EIF3A,ERCC6L,UBAP2L,EIF2S1,RRBP1,WDR75,RSRP1,MYOF,PTPRC,PRPF40A,SNRNP200,SEC61A1,ATP2A1,BAZ1A,ANO6,SMARCA4,HDLBP,MYO5A,SRRM1,FASN,KRT5,EEF2,ENO2,DDOST,SMCHD1,MYH9,RPN2,RANBP2,THRAP3,PRPF8,MAP4,HSPA5,TLN1,FLNB,DDX39B,GIGYF2,TPR,SUPT6H,SLC25A4,NCL,STT3A,KRT6A,RPS3,PFAS,WDR1,TM9SF3…
GO:CC	nucleus	GO:0005634	2.32066e-86	85.6344	10030	2263	1315	26207	UBR5,MYBBP1A,RPL5,BAZ1B,SF3B1,ATP2B1,AHCTF1,RPL6,H1-3,CHD4,LBR,EEF1A2,SRRM2,WNK1,CNOT1,EDC4,TOP2A,PTPN23,ZC3H4,ANKRD17,DYNC1H1,RPL3,HCFC1,NUMA1,DOCK10,EIF3A,UTP20,NISCH,UBAP2L,PKM,EIF2S1,WDR75,PCM1,RNF213,CYBB,RSRP1,CHD5,MYOF,PRPF40A,SNRNP200,CCDC88B,ACOT7,BAZ1A,TCOF1,SMARCA4,HDLBP,SRRM1,SMCHD1,MYH9,ACACB,PAFAH1B1,RPN2,RANBP2,THRAP3,PRPF8,FTSJ3,HSPA5,H1-4,DDX39B,TPR,SUPT6H,NCL,SMC4,RPS3,CAD,RAN,U…
TF	Factor: Sp1; motif: NNGGGGCGGGGNN	TF:M00932	4.35968e-54	53.3605	8959	2303	1310	21700	SLC7A5,ATP2B2,UBR5,RPL7,IQGAP2,MYBBP1A,RPL5,SF3B1,ATP2B1,AHCTF1,LNPEP,RPL6,CHD4,KRT2,SRRM2,WNK1,LDHA,ATP2A3,PTPN23,ZC3H4,CLUH,DYNC1H1,HCFC1,LDHC,NUMA1,ERCC6L,NISCH,GAPVD1,UBAP2L,INF2,PKM,RRBP1,ATP4A,WDR75,PCM1,RNF213,RTN3,CHD5,PRPF40A,SNRNP200,ACOT7,BAZ1A,SMARCA4,HDLBP,MYO5A,SRRM1,FASN,ENO2,SMCHD1,MYH9,RANBP2,THRAP3,FTSJ3,MAP4,TLN1,H1-4,ABCB1A,FLNB,DDX39B,GIGYF2,TPR,SUPT6H,SLC25A4,NCL,SMC4,CAD,WD…
TF	Factor: Ikaros; motif: TGGGAGN	TF:M07260	0.0287428	1.54147	11453	2303	1310	21700	UBR5,MYBBP1A,RPL5,KRT76,EIF4G3,SF3B1,LNPEP,H1-3,CHD4,LBR,WNK1,CNOT1,ARL6IP5,MB,MAGT1,PTPN23,ZC3H4,DYNC1H1,RPL3,HCFC1,LDHC,NUMA1,UTP20,NISCH,CHORDC1,GAPVD1,TTC23L,UBAP2L,INF2,GAPDHS,EIF2S1,ATP4A,WDR75,PCM1,RNF213,RTN3,RSRP1,MYOF,PTPRC,SEC61A1,ACOT7,ANO6,TCOF1,SMARCA4,HDLBP,MYO5A,SRRM1,FASN,DDOST,ACACB,PAFAH1B1,RPN2,ATP2B4,THRAP3,VARS1,MAP4,TLN1,FLNB,GIGYF2,SUPT6H,SLC25A4,KRT6A,PFAS,WDR1,TM9SF3,RAN…
TF	Factor: Sp1; motif: NGGGGGCGGGGYN	TF:M00196	6.43812e-59	58.1912	8809	2303	1309	21700	SLC7A5,UBR5,RPL7,IQGAP2,MYBBP1A,BAZ1B,SF3B1,ATP2B1,AHCTF1,LNPEP,CHD4,LBR,KRT2,SRRM2,WNK1,LDHA,ATP2A3,PTPN23,ZC3H4,CLUH,DYNC1H1,RPL3,HCFC1,LDHC,NUMA1,ERCC6L,NISCH,GAPVD1,UBAP2L,INF2,PKM,RRBP1,ATP4A,WDR75,PCM1,RNF213,RTN3,CHD5,PRPF40A,SNRNP200,ACOT7,BAZ1A,HDLBP,MYO5A,SRRM1,FASN,ENO2,SMCHD1,MYH9,THRAP3,FTSJ3,MAP4,TLN1,H1-4,ABCB1A,FLNB,DDX39B,GIGYF2,TPR,SUPT6H,SLC25A4,NCL,SMC4,CAD,WDR1,TM9SF3,UBE2O,R…
TF	Factor: Elf-1; motif: AWCCCGGAAGTN	TF:M07415	1.7765e-71	70.7504	8308	2303	1291	21700	SLC7A5,ATP2B2,RPL7,MYBBP1A,RPL5,KRT76,BAZ1B,LNPEP,RPL6,CHD4,LBR,WNK1,LDHA,CNOT1,EDC4,ATP2A3,PTPN23,ZC3H4,CLUH,HCFC1,LDHC,CHORDC1,DOCK2,EIF2S1,ATP4A,PCM1,RNF213,KRT84,PRPF40A,SNRNP200,SEC61A1,CCDC88B,ACOT7,ANO6,TCOF1,HDLBP,MYO5A,EEF2,DDOST,SMCHD1,MYH9,RPN2,THRAP3,PRPF8,FTSJ3,TLN1,H1-4,DDX39B,TPR,SUPT6H,SLC25A4,NCL,SMC4,RPS3,WDR1,TM9SF3,KRT1,RAB10,MSH6,ACACA,MKI67,CHD2,DOCK8,KRT79,KRT9,EIF5B,COPA,P…
TF	Factor: Elk-1; motif: NCCGGAAGTGN; match class: 1	TF:M10219_1	4.31194e-97	96.3653	7687	2303	1288	21700	SLC7A5,ATP2B2,MYBBP1A,RPL5,BAZ1B,SF3B1,ATP2B1,AHCTF1,LNPEP,RPL6,WNK1,LDHA,CNOT1,ARL6IP5,MB,ATP2A3,PTPN23,ZC3H4,CLUH,RPL3,HCFC1,LDHC,DOCK10,EIF3A,UTP20,CHORDC1,DOCK2,UBAP2L,RPL13A,EIF2S1,RRBP1,WDR75,PCM1,KRT84,PRPF40A,SNRNP200,SEC61A1,ACOT7,BAZ1A,ANO6,TCOF1,SMARCA4,HDLBP,SRRM1,FASN,EEF2,ENO2,DDOST,SMCHD1,PAFAH1B1,RPN2,THRAP3,PRPF8,FTSJ3,TLN1,H1-4,DDX39B,TPR,SLC25A4,NCL,RPS3,CAD,WDR1,TM9SF3,RAN,RAB…
TF	Factor: Sp1; motif: GGGGCGGGGC	TF:M00931	1.34045e-56	55.8727	8675	2303	1287	21700	SLC7A5,UBR5,RPL7,IQGAP2,MYBBP1A,SF3B1,ATP2B1,AHCTF1,LNPEP,CHD4,EEF1A2,KRT2,SRRM2,WNK1,LDHA,ATP2A3,PTPN23,ZC3H4,CLUH,DYNC1H1,HCFC1,LDHC,NUMA1,ERCC6L,NISCH,GAPVD1,UBAP2L,INF2,PKM,RRBP1,ATP4A,WDR75,PCM1,RNF213,RTN3,CHD5,PRPF40A,SNRNP200,ACOT7,BAZ1A,ANO6,HDLBP,MYO5A,SRRM1,FASN,ENO2,SMCHD1,MYH9,RANBP2,THRAP3,FTSJ3,MAP4,TLN1,H1-4,ABCB1A,FLNB,DDX39B,GIGYF2,TPR,SUPT6H,SLC25A4,NCL,SMC4,CAD,WDR1,TM9SF3,UBE…
TF	Factor: Pax-5; motif: BCNNNRNGCANBGNTGNRTAGCSGCHNB	TF:M00143	2.53483e-06	5.59605	10844	2303	1286	21700	SLC7A5,ALB,RPL7,IQGAP2,MYBBP1A,RPL5,KRT76,SF3B1,AHCTF1,LNPEP,RPL6,CHD4,LBR,EEF1A2,KRT2,SRRM2,WNK1,CNOT1,ARL6IP5,MB,EDC4,MAGT1,ATP2A3,ZC3H4,CLUH,DYNC1H1,HCFC1,NUMA1,DOCK10,UTP20,ERCC6L,NISCH,DOCK2,GAPVD1,TTC23L,PKM,RRBP1,ATP4A,WDR75,RTN3,CHD5,MYOF,PTPRC,SEC61A1,CCDC88B,ANO6,TCOF1,SMARCA4,HDLBP,MYO5A,KRT5,ENO2,MYH9,ACACB,RANBP2,THRAP3,PRPF8,VARS1,MAP4,TLN1,ABCB1A,GIGYF2,TPR,SLC25A4,KRT6A,RPS3,UBE2O…
TF	Factor: CTCF; motif: NAGGGGGCGCNNKNNNN; match class: 1	TF:M08995_1	3.78012e-35	34.4225	9356	2303	1285	21700	SLC7A5,ATP2B2,UBR5,RPL7,IQGAP2,MYBBP1A,RPL5,BAZ1B,EIF4G3,ATP2B1,AHCTF1,LNPEP,CHD4,LBR,KRT2,SRRM2,WNK1,CNOT1,DOCK11,MB,TOP2A,ATP2A3,PTPN23,ZC3H4,CLUH,DYNC1H1,HCFC1,NUMA1,DOCK10,ERCC6L,NISCH,DOCK2,GAPVD1,UBAP2L,INF2,PKM,EIF2S1,RRBP1,ATP4A,WDR75,PCM1,RNF213,RTN3,KRT84,RSRP1,CHD5,MYOF,PRPF40A,SEC61A1,CCDC88B,ATP2A1,TCOF1,SMARCA4,HDLBP,MYO5A,SRRM1,FASN,KRT5,SMCHD1,MYH9,PAFAH1B1,ATP2B4,THRAP3,VARS1,MAP…
TF	Factor: IRF4; motif: NNNAYTCTCGGWNNN; match class: 1	TF:M02872_1	2.02346e-75	74.6939	8102	2303	1279	21700	SLC7A5,ALB,IQGAP2,MYBBP1A,RPL5,EIF4G3,SF3B1,ATP2B1,AHCTF1,LNPEP,RPL6,LBR,EEF1A2,CNOT1,MB,MAGT1,TOP2A,ATP2A3,PTPN23,ZC3H4,KRT10,DYNC1H1,HCFC1,NUMA1,DOCK10,EIF3A,CHORDC1,DOCK2,GAPVD1,TTC23L,UBAP2L,RPL13A,PKM,RRBP1,PCM1,RTN3,CHD5,MYOF,PRPF40A,CCDC88B,ATP2A1,BAZ1A,ANO6,SMARCA4,HDLBP,MYO5A,FASN,EEF2,TM9SF4,SMCHD1,MYH9,PAFAH1B1,ATP2B4,RANBP2,THRAP3,FTSJ3,VARS1,HSPA5,TLN1,H1-4,DDX39B,GIGYF2,TPR,SUPT6H,S…
TF	Factor: Elk-1; motif: RACCGGAAGTR	TF:M01165	5.16759e-44	43.2867	8862	2303	1265	21700	SLC7A5,ATP2B2,RPL7,MYBBP1A,BAZ1B,SF3B1,ATP2B1,LNPEP,RPL6,LBR,MB,EDC4,TOP2A,PTPN23,ZC3H4,KRT10,HCFC1,EIF3A,ERCC6L,NISCH,CHORDC1,DOCK2,GAPVD1,TTC23L,UBAP2L,PKM,EIF2S1,ATP4A,WDR75,PCM1,RTN3,KRT84,PRPF40A,SNRNP200,SEC61A1,CCDC88B,ANO6,TCOF1,FASN,TM9SF4,ENO2,DDOST,PAFAH1B1,RPN2,RANBP2,THRAP3,PRPF8,FTSJ3,TLN1,H1-4,DDX39B,SUPT6H,SLC25A4,RPS3,WDR1,TM9SF3,RAN,MSH6,CHD2,SLC4A7,SUMO2,COPA,PDCD11,SLK,NACA,KR…
TF	Factor: GKLF; motif: WGGGYGKGGCCN	TF:M09692	1.41636e-39	38.8488	9003	2303	1264	21700	SLC7A5,UBR5,MYBBP1A,BAZ1B,SF3B1,ATP2B1,AHCTF1,LNPEP,RPL6,CHD4,KRT2,WNK1,LDHA,DOCK11,ARL6IP5,MAGT1,ATP2A3,ZC3H4,CLUH,DYNC1H1,HCFC1,LDHC,ERCC6L,NISCH,GAPVD1,TTC23L,UBAP2L,INF2,GAPDHS,PKM,RRBP1,ATP4A,RNF213,RTN3,RSRP1,CHD5,PRPF40A,ATP2A1,ACOT7,BAZ1A,ANO6,HDLBP,MYO5A,FASN,EEF2,TM9SF4,SMCHD1,MYH9,ATP2B4,RANBP2,THRAP3,PRPF8,MAP4,HSPA5,TLN1,H1-4,ABCB1A,FLNB,DDX39B,SUPT6H,SLC25A4,NCL,CAD,WDR1,TM9SF3,UBE2…
TF	Factor: E2F-1; motif: NKTSSCGC	TF:M00428	1.72292e-76	75.7637	7916	2303	1261	21700	SLC7A5,UBR5,RPL7,RPL5,BAZ1B,SF3B1,ATP2B1,LNPEP,CHD4,LBR,EEF1A2,SRRM2,WNK1,LDHA,CNOT1,DOCK11,ARL6IP5,TOP2A,PTPN23,ZC3H4,CLUH,RPL3,HCFC1,DOCK10,EIF3A,NISCH,GAPVD1,UBAP2L,PKM,RRBP1,ATP4A,PCM1,RNF213,RSRP1,CHD5,PRPF40A,SNRNP200,SEC61A1,TCOF1,HDLBP,MYO5A,SRRM1,FASN,EEF2,TM9SF4,SMCHD1,RANBP2,FTSJ3,MAP4,TLN1,H1-4,FLNB,DDX39B,TPR,SLC25A4,NCL,SMC4,PFAS,WDR1,TM9SF3,UBE2O,MKI67,TCERG1,DOCK8,SAFB,EIF5B,SUMO2…
TF	Factor: Atf-1; motif: RTGACGTA	TF:M07980	3.87239e-42	41.412	8778	2303	1249	21700	SLC7A5,UBR5,RPL7,EIF4G3,ATP2B1,AHCTF1,CHD4,SRRM2,WNK1,MB,EDC4,MAGT1,PTPN23,ZC3H4,RPL3,HCFC1,LDHC,NUMA1,EIF3A,NISCH,CHORDC1,DOCK2,UBAP2L,RPL13A,GAPDHS,PKM,EIF2S1,RRBP1,WDR75,PCM1,RTN3,KRT84,RSRP1,CHD5,PRPF40A,SEC61A1,ACOT7,TCOF1,HDLBP,EEF2,TM9SF4,ENO2,DDOST,SMCHD1,MYH9,PAFAH1B1,RANBP2,THRAP3,PRPF8,FTSJ3,HSPA5,TLN1,FLNB,GIGYF2,TPR,SUPT6H,NCL,SMC4,STT3A,RPS3,PFAS,CAD,WDR1,TM9SF3,RAN,KRT42,UBE2O,MSH6…
TF	Factor: Sp1; motif: CCCCGCCCCN	TF:M00933	3.11557e-41	40.5065	8772	2303	1245	21700	SLC7A5,ATP2B2,UBR5,RPL7,IQGAP2,MYBBP1A,RPL5,BAZ1B,SF3B1,ATP2B1,AHCTF1,LNPEP,CHD4,KRT2,SRRM2,WNK1,ATP2A3,PTPN23,ZC3H4,CLUH,DYNC1H1,HCFC1,LDHC,NUMA1,ERCC6L,NISCH,GAPVD1,UBAP2L,INF2,PKM,RRBP1,ATP4A,WDR75,PCM1,RNF213,RTN3,CHD5,PRPF40A,CCDC88B,ACOT7,BAZ1A,SMARCA4,HDLBP,MYO5A,SRRM1,FASN,SMCHD1,MYH9,PAFAH1B1,ATP2B4,RANBP2,THRAP3,MAP4,H1-4,FLNB,DDX39B,GIGYF2,TPR,SUPT6H,SLC25A4,NCL,SMC4,CAD,WDR1,TM9SF3,UB…
TF	Factor: Zic1; motif: NNCCCCCGGGGGGG	TF:M02835	1.29354e-22	21.8882	9500	2303	1245	21700	SLC7A5,ATP2B2,UBR5,IQGAP2,RPL5,BAZ1B,EIF4G3,SF3B1,ATP2B1,AHCTF1,LNPEP,CHD4,LBR,KRT2,WNK1,LDHA,DOCK11,MB,EDC4,ATP2A3,PTPN23,ZC3H4,CLUH,RPL3,NUMA1,EIF3A,GAPVD1,UBAP2L,INF2,GAPDHS,EIF2S1,RRBP1,ATP4A,PCM1,RNF213,RTN3,RSRP1,PRPF40A,BAZ1A,TCOF1,SMARCA4,HDLBP,SRRM1,FASN,ENO2,MYH9,ACACB,RPN2,ATP2B4,PRPF8,VARS1,HSPA5,TLN1,DDX39B,GIGYF2,TPR,SMC4,PFAS,CAD,WDR1,KRT1,KRT42,RAB10,TCERG1,DOCK8,SLC4A7,KRT79,TUBA…
TF	Factor: ESE-1; motif: NSMGGAARYN	TF:M01977	1.95616e-79	78.7086	7652	2303	1239	21700	ATP2B2,KRT76,EIF4G3,SF3B1,LNPEP,RPL6,LBR,WNK1,LDHA,CNOT1,ARL6IP5,EDC4,ATP2A3,PTPN23,ZC3H4,KRT10,CLUH,ANKRD17,RPL3,HCFC1,DOCK10,EIF3A,ERCC6L,CHORDC1,DOCK2,EIF2S1,ATP4A,WDR75,KRT84,PRPF40A,SNRNP200,SEC61A1,CCDC88B,ACOT7,TCOF1,SMARCA4,HDLBP,FASN,TM9SF4,DDOST,SMCHD1,RPN2,THRAP3,PRPF8,FTSJ3,VARS1,MAP4,TLN1,H1-4,FLNB,DDX39B,SUPT6H,SLC25A4,NCL,SMC4,STT3A,RPS3,WDR1,TM9SF3,KRT1,RAN,MSH6,MKI67,DOCK8,SUMO2,…
TF	Factor: E2F-7; motif: GRGGCGGGAANNN	TF:M10212	5.41615e-68	67.2663	7933	2303	1239	21700	SLC7A5,ATP2B2,UBR5,RPL7,IQGAP2,BAZ1B,EIF4G3,LBR,SRRM2,WNK1,CNOT1,DOCK11,TOP2A,ATP2A3,ZC3H4,CLUH,DYNC1H1,RPL3,NUMA1,DOCK10,EIF3A,UTP20,ERCC6L,GAPVD1,UBAP2L,INF2,RPL13A,PKM,RRBP1,RTN3,RSRP1,CHD5,PRPF40A,BAZ1A,ANO6,TCOF1,HDLBP,MYO5A,SRRM1,FASN,TM9SF4,DDOST,MYH9,ATP2B4,RANBP2,THRAP3,PRPF8,FTSJ3,VARS1,MAP4,ABCB1A,DDX39B,GIGYF2,TPR,NCL,RPS3,CAD,WDR1,RAN,UBE2O,RAB10,MSH6,MKI67,DOCK8,TUBA4A,ATP1A1,SAFB,S…
TF	Factor: SP2; motif: GGGCGGGAC	TF:M01783	3.59453e-58	57.4444	8143	2303	1233	21700	SLC7A5,UBR5,MYBBP1A,BAZ1B,EIF4G3,SF3B1,AHCTF1,LNPEP,CHD4,LBR,EEF1A2,SRRM2,WNK1,LDHA,ATP2A3,PTPN23,ZC3H4,DYNC1H1,HCFC1,LDHC,NUMA1,DOCK10,UTP20,ERCC6L,NISCH,GAPVD1,UBAP2L,INF2,GAPDHS,PKM,RRBP1,ATP4A,RNF213,RTN3,CHD5,PRPF40A,ACOT7,BAZ1A,ANO6,HDLBP,MYO5A,SRRM1,KRT5,SMCHD1,MYH9,RPN2,FTSJ3,VARS1,MAP4,TLN1,H1-4,ABCB1A,FLNB,DDX39B,TPR,SUPT6H,SLC25A4,NCL,SMC4,CAD,WDR1,KRT42,UBE2O,RAB10,MSH6,MKI67,TCERG1,S…
TF	Factor: c-Ets-1; motif: NNNRCCGGAWRYNNNN	TF:M01078	7.09897e-93	92.1488	7282	2303	1231	21700	SLC7A5,ATP2B2,IQGAP2,MYBBP1A,BAZ1B,SF3B1,LNPEP,RPL6,LBR,WNK1,DOCK11,EDC4,ATP2A3,PTPN23,ZC3H4,CLUH,HCFC1,EIF3A,ERCC6L,CHORDC1,DOCK2,TTC23L,EIF2S1,RRBP1,ATP4A,WDR75,PCM1,KRT84,RSRP1,PRPF40A,SNRNP200,SEC61A1,ACOT7,TCOF1,SMARCA4,HDLBP,SRRM1,FASN,TM9SF4,DDOST,SMCHD1,MYH9,RPN2,FTSJ3,TLN1,H1-4,DDX39B,GIGYF2,SUPT6H,SLC25A4,NCL,RPS3,WDR1,TM9SF3,RAN,KRT42,MSH6,MKI67,DOCK8,SLC4A7,TUBA4A,SUMO2,COPA,PDCD11,SL…
GO:CC	protein-containing complex	GO:0032991	1.0827e-162	161.965	7221	2263	1212	26207	SLC7A5,ALB,UBR5,RPL7,MYBBP1A,RPL5,BAZ1B,SF3B1,AHCTF1,RPL6,H1-3,CHD4,LBR,EEF1A2,SRRM2,WNK1,LDHA,CNOT1,MAGT1,TOP2A,DYNC1H1,RPL3,HCFC1,NUMA1,EIF3A,UTP20,UBAP2L,RPL13A,PKM,EIF2S1,ATP4A,WDR75,PCM1,CYBB,CHD5,PRPF40A,SNRNP200,SEC61A1,BAZ1A,ANO6,SMARCA4,HDLBP,MYO5A,SRRM1,EEF2,ENO2,DDOST,MYH9,ACACB,PAFAH1B1,RPN2,ATP2B4,RANBP2,THRAP3,PRPF8,FTSJ3,HSPA5,H1-4,DDX39B,GIGYF2,TPR,SUPT6H,SLC25A4,NCL,SMC4,STT3A,RP…
TF	Factor: BCL6B; motif: NNNNCCGCCCCWNNNN; match class: 1	TF:M02844_1	6.80584e-38	37.1671	8541	2303	1207	21700	SLC7A5,ATP2B2,UBR5,IQGAP2,BAZ1B,EIF4G3,ATP2B1,AHCTF1,LNPEP,CHD4,LBR,EEF1A2,SRRM2,WNK1,CNOT1,DOCK11,MB,ATP2A3,PTPN23,ZC3H4,CLUH,HCFC1,LDHC,NUMA1,DOCK10,NISCH,GAPVD1,UBAP2L,INF2,RPL13A,PKM,EIF2S1,RRBP1,PCM1,CHD5,PRPF40A,CCDC88B,ATP2A1,ACOT7,BAZ1A,ANO6,SMARCA4,HDLBP,SRRM1,FASN,TM9SF4,DDOST,SMCHD1,MYH9,PAFAH1B1,RPN2,ATP2B4,PRPF8,FTSJ3,MAP4,HSPA5,TLN1,FLNB,DDX39B,TPR,SLC25A4,SMC4,CAD,WDR1,TM9SF3,KRT1,…
TF	Factor: Sp1; motif: GGGGCGGGGT	TF:M00008	2.65808e-43	42.5754	8349	2303	1206	21700	SLC7A5,UBR5,RPL7,IQGAP2,EIF4G3,ATP2B1,AHCTF1,LNPEP,RPL6,CHD4,SRRM2,WNK1,CNOT1,ATP2A3,PTPN23,ZC3H4,CLUH,DYNC1H1,HCFC1,NUMA1,DOCK10,NISCH,GAPVD1,UBAP2L,INF2,RPL13A,PKM,RRBP1,ATP4A,WDR75,RNF213,RTN3,CHD5,PRPF40A,SNRNP200,CCDC88B,ACOT7,BAZ1A,MYO5A,FASN,DDOST,SMCHD1,MYH9,RANBP2,THRAP3,FTSJ3,MAP4,TLN1,H1-4,ABCB1A,FLNB,GIGYF2,TPR,SUPT6H,SLC25A4,NCL,SMC4,CAD,WDR1,KRT1,UBE2O,RAB10,MSH6,MKI67,SLC4A7,TUBA4A…
TF	Factor: ESE-1; motif: NSMGGAARTN	TF:M01214	1.74945e-60	59.7571	7830	2303	1205	21700	ATP2B2,RPL7,KRT76,EIF4G3,SF3B1,AHCTF1,LNPEP,LBR,WNK1,LDHA,CNOT1,EDC4,ATP2A3,PTPN23,ZC3H4,CLUH,RPL3,HCFC1,NUMA1,DOCK10,EIF3A,ERCC6L,CHORDC1,DOCK2,RPL13A,EIF2S1,ATP4A,WDR75,KRT84,PTPRC,PRPF40A,SNRNP200,SEC61A1,CCDC88B,ACOT7,ANO6,TCOF1,SMARCA4,HDLBP,SRRM1,FASN,TM9SF4,ENO2,DDOST,SMCHD1,RPN2,THRAP3,PRPF8,FTSJ3,TLN1,H1-4,DDX39B,SLC25A4,NCL,STT3A,RPS3,WDR1,TM9SF3,KRT1,RAN,MSH6,MKI67,CHD2,DOCK8,KRT79,SAF…
TF	Factor: AP-2; motif: MKCCCSCNGGCG	TF:M00189	6.15051e-51	50.2111	8048	2303	1199	21700	SLC7A5,UBR5,RPL7,IQGAP2,RPL5,KRT76,BAZ1B,EIF4G3,SF3B1,ATP2B1,AHCTF1,LNPEP,CHD4,LBR,SRRM2,WNK1,CNOT1,DOCK11,EDC4,CLUH,DYNC1H1,HCFC1,NUMA1,EIF3A,NISCH,DOCK2,INF2,EIF2S1,RRBP1,PCM1,RNF213,RTN3,RSRP1,CHD5,MYOF,PRPF40A,SEC61A1,ATP2A1,ACOT7,BAZ1A,ANO6,TCOF1,SMARCA4,HDLBP,SRRM1,FASN,EEF2,SMCHD1,MYH9,RPN2,ATP2B4,RANBP2,PRPF8,FTSJ3,VARS1,MAP4,TLN1,H1-4,DDX39B,GIGYF2,SLC25A4,SMC4,WDR1,TM9SF3,RAN,RAB10,MKI6…
TF	Factor: ELF4; motif: CCCGGAARTN	TF:M01979	7.81882e-94	93.1069	6971	2303	1197	21700	SLC7A5,ATP2B2,RPL5,EIF4G3,SF3B1,LNPEP,RPL6,CHD4,LBR,WNK1,CNOT1,EDC4,ATP2A3,PTPN23,ZC3H4,KRT10,CLUH,RPL3,HCFC1,DOCK10,ERCC6L,CHORDC1,DOCK2,EIF2S1,ATP4A,WDR75,KRT84,PRPF40A,SNRNP200,SEC61A1,CCDC88B,ACOT7,ANO6,TCOF1,MYO5A,FASN,EEF2,TM9SF4,DDOST,SMCHD1,MYH9,RPN2,THRAP3,FTSJ3,VARS1,MAP4,TLN1,H1-4,DDX39B,TPR,SUPT6H,SLC25A4,NCL,SMC4,WDR1,TM9SF3,RAN,RAB10,MSH6,MKI67,CHD2,DOCK8,EIF5B,COPA,ARPC1B,NACA,KRT1…
TF	Factor: YY1; motif: NNNCGGCCATCTTGNCTSNW	TF:M00069	8.6789e-09	8.06154	9812	2303	1196	21700	ATP2B2,ALB,UBR5,RPL7,RPL5,EIF4G3,AHCTF1,RPL6,H1-3,EEF1A2,KRT2,LDHA,CNOT1,ARL6IP5,MB,MAGT1,ZC3H4,ANKRD17,DYNC1H1,RPL3,HCFC1,LDHC,DOCK10,EIF3A,UTP20,NISCH,DOCK2,TTC23L,INF2,RPL13A,GAPDHS,WDR75,PCM1,CSN1S1,CHD5,SNRNP200,SEC61A1,CCDC88B,ACOT7,SMARCA4,HDLBP,MYO5A,SRRM1,FASN,EEF2,TM9SF4,ENO2,DDOST,SMCHD1,MYH9,ACACB,PAFAH1B1,RANBP2,THRAP3,PRPF8,FTSJ3,ABCB1A,FLNB,DDX39B,GIGYF2,TPR,SUPT6H,NCL,SMC4,KRT6A,R…
TF	Factor: Spi-B; motif: ASNGGAASTN	TF:M02041	1.28357e-06	5.89158	9945	2303	1193	21700	ATP2B2,ALB,MYBBP1A,RPL5,KRT76,SF3B1,LDHA,DOCK11,ARL6IP5,MB,EDC4,MAGT1,ZC3H4,KRT10,HCFC1,LDHC,DOCK10,EIF3A,ERCC6L,DOCK2,GAPVD1,TTC23L,UBAP2L,RPL13A,GAPDHS,PKM,EIF2S1,ATP4A,WDR75,KRT84,CSN1S1,PRPF40A,CCDC88B,ATP2A1,BAZ1A,ANO6,MYO5A,SRRM1,FASN,KRT5,TM9SF4,ENO2,DDOST,SMCHD1,MYH9,RPN2,ATP2B4,RANBP2,THRAP3,PRPF8,FTSJ3,TLN1,FLNB,DDX39B,STT3A,RPS3,CAD,WDR1,RAN,MKI67,CHD2,DOCK8,TUBA4A,ERMP1,COPA,PDCD11,SL…
TF	Factor: VDR; motif: GGGKNARNRRGGWSA	TF:M00444	7.31011e-05	4.13608	10035	2303	1187	21700	ATP2B2,ALB,UBR5,RPL7,IQGAP2,EIF4G3,ATP2B1,LNPEP,H1-3,CHD4,KRT2,SRRM2,WNK1,CNOT1,ARL6IP5,MB,EDC4,TOP2A,ATP2A3,ZC3H4,CLUH,DYNC1H1,HCFC1,LDHC,NUMA1,DOCK10,ERCC6L,NISCH,CHORDC1,DOCK2,TTC23L,INF2,RPL13A,GAPDHS,PKM,RRBP1,ATP4A,PCM1,RNF213,RTN3,KRT84,RSRP1,CHD5,MYOF,PRPF40A,SNRNP200,CCDC88B,ATP2A1,ACOT7,BAZ1A,SMARCA4,SRRM1,FASN,KRT5,TM9SF4,DDOST,SMCHD1,RPN2,ATP2B4,THRAP3,PRPF8,VARS1,HSPA5,TPR,SLC25A4,NC…
TF	Factor: c-Ets-1(p54); motif: NCMGGAWGYN	TF:M00032	4.20785e-33	32.3759	8451	2303	1178	21700	ATP2B2,RPL7,IQGAP2,MYBBP1A,KRT76,BAZ1B,LNPEP,RPL6,LBR,LDHA,DOCK11,MB,EDC4,ATP2A3,PTPN23,CLUH,HCFC1,EIF3A,CHORDC1,GAPVD1,UBAP2L,RPL13A,EIF2S1,ATP4A,PCM1,RNF213,RTN3,KRT84,RSRP1,PTPRC,PRPF40A,SNRNP200,SEC61A1,ACOT7,TCOF1,SRRM1,ENO2,DDOST,MYH9,THRAP3,PRPF8,TLN1,H1-4,DDX39B,GIGYF2,SUPT6H,SLC25A4,NCL,STT3A,RPS3,WDR1,TM9SF3,KRT1,RAN,KRT42,MSH6,CHD2,KRT79,TUBA4A,ATP1A1,EIF5B,SUMO2,COPA,PDCD11,SLK,NACA,K…
TF	Factor: RXR-alpha; motif: RRGNNNNNRAGKTCAAGGTCAN	TF:M09707	1.81217e-09	8.7418	9597	2303	1178	21700	SLC7A5,MYBBP1A,RPL5,KRT76,EIF4G3,SF3B1,ATP2B1,AHCTF1,RPL6,H1-3,EEF1A2,SRRM2,LDHA,MB,EDC4,MAGT1,LDHC,UTP20,NISCH,CHORDC1,DOCK2,RPL13A,GAPDHS,RNF213,CYBB,CSN1S1,RSRP1,SNRNP200,CCDC88B,ATP2A1,TCOF1,SMARCA4,HDLBP,MYO5A,EEF2,TM9SF4,ENO2,ACACB,RPN2,THRAP3,VARS1,MAP4,TLN1,FLNB,DDX39B,GIGYF2,SUPT6H,RPS3,PFAS,RAN,UBE2O,MSH6,ACACA,CHD2,TCERG1,DOCK8,KRT79,TUBA4A,SAFB,ERMP1,COPA,PDCD11,NACA,VPS13C,CLTC,CD44,…
GO:BP	cellular component organization or biogenesis	GO:0071840	1.97086e-111	110.705	7867	2249	1177	25907	ATP2B2,UBR5,RPL7,IQGAP2,MYBBP1A,RPL5,KRT76,BAZ1B,SF3B1,AHCTF1,RPL6,H1-3,CHD4,LBR,KRT2,WNK1,CNOT1,DOCK11,TOP2A,PTPN23,KRT10,CLUH,DYNC1H1,HCFC1,NUMA1,DOCK10,EIF3A,UTP20,ERCC6L,NISCH,CHORDC1,DOCK2,UBAP2L,INF2,RPL13A,PKM,EIF2S1,WDR75,PCM1,RTN3,KRT84,RSRP1,CHD5,MYOF,PTPRC,PRPF40A,SNRNP200,SEC61A1,CCDC88B,ATP2A1,BAZ1A,ANO6,SMARCA4,MYO5A,KRT5,TM9SF4,SMCHD1,MYH9,ACACB,PAFAH1B1,PRPF8,FTSJ3,MAP4,HSPA5,TLN1…
TF	Factor: Tfap2a; motif: TGCCCYNRGGGCA	TF:M04157	3.96086e-27	26.4022	8649	2303	1174	21700	SLC7A5,UBR5,IQGAP2,BAZ1B,EIF4G3,SF3B1,ATP2B1,RPL6,CHD4,LBR,EEF1A2,SRRM2,WNK1,DOCK11,CLUH,DYNC1H1,DOCK10,EIF3A,UTP20,GAPVD1,UBAP2L,GAPDHS,PKM,RRBP1,PCM1,RNF213,RTN3,RSRP1,CHD5,ATP2A1,ACOT7,BAZ1A,ANO6,TCOF1,SMARCA4,HDLBP,MYO5A,SRRM1,FASN,KRT5,EEF2,ENO2,SMCHD1,ACACB,PAFAH1B1,ATP2B4,RANBP2,THRAP3,VARS1,MAP4,HSPA5,TLN1,H1-4,FLNB,DDX39B,GIGYF2,SUPT6H,SMC4,STT3A,WDR1,TM9SF3,RAN,KRT42,UBE2O,RAB10,MSH6,TC…
TF	Factor: GKLF; motif: NNNRNWGGGTGKGGC	TF:M10279	3.97852e-13	12.4003	9311	2303	1172	21700	SLC7A5,UBR5,MYBBP1A,EIF4G3,SF3B1,ATP2B1,AHCTF1,LNPEP,RPL6,CHD4,SRRM2,WNK1,CNOT1,DOCK11,ARL6IP5,MAGT1,ATP2A3,ZC3H4,CLUH,DYNC1H1,HCFC1,LDHC,DOCK10,ERCC6L,NISCH,UBAP2L,INF2,PKM,EIF2S1,RRBP1,ATP4A,WDR75,RNF213,RTN3,KRT84,CHD5,PRPF40A,ATP2A1,ACOT7,ANO6,HDLBP,FASN,EEF2,SMCHD1,MYH9,ATP2B4,RANBP2,THRAP3,VARS1,MAP4,HSPA5,TLN1,H1-4,DDX39B,SUPT6H,NCL,WDR1,TM9SF3,KRT42,UBE2O,RAB10,MSH6,ACACA,MKI67,SLC4A7,KRT…
GO:MF	catalytic activity	GO:0003824	1.12324e-129	128.95	6778	2227	1149	24018	ATP2B2,UBR5,IQGAP2,BAZ1B,ATP2B1,LNPEP,CHD4,LBR,EEF1A2,WNK1,LDHA,CNOT1,DOCK11,MB,TOP2A,ATP2A3,PTPN23,DYNC1H1,LDHC,DOCK10,ERCC6L,DOCK2,GAPVD1,GAPDHS,PKM,ATP4A,RNF213,CYBB,CHD5,PTPRC,SNRNP200,ATP2A1,ACOT7,SMARCA4,MYO5A,FASN,EEF2,ENO2,SMCHD1,MYH9,ACACB,ATP2B4,RANBP2,PRPF8,FTSJ3,VARS1,HSPA5,ABCB1A,DDX39B,SMC4,STT3A,RPS3,PFAS,CAD,RAN,UBE2O,RAB10,MSH6,ACACA,CHD2,DOCK8,TUBA4A,ATP1A1,EIF5B,SUMO2,ERMP1,SLK…
TF	Factor: GKLF; motif: GCCMCRCCCNNN	TF:M01588	7.37413e-41	40.1323	7864	2303	1143	21700	SLC7A5,UBR5,MYBBP1A,BAZ1B,SF3B1,ATP2B1,AHCTF1,LNPEP,RPL6,CHD4,WNK1,LDHA,MAGT1,ATP2A3,ZC3H4,CLUH,DYNC1H1,HCFC1,LDHC,ERCC6L,NISCH,GAPVD1,UBAP2L,INF2,PKM,RRBP1,ATP4A,RNF213,RTN3,RSRP1,CHD5,PRPF40A,ATP2A1,ACOT7,BAZ1A,ANO6,HDLBP,MYO5A,FASN,EEF2,TM9SF4,SMCHD1,MYH9,ATP2B4,RANBP2,THRAP3,MAP4,HSPA5,TLN1,H1-4,ABCB1A,FLNB,DDX39B,SUPT6H,SLC25A4,NCL,CAD,WDR1,TM9SF3,UBE2O,RAB10,MSH6,MKI67,SLC4A7,TUBA4A,ATP1A1,…
TF	Factor: CREB,; motif: NTGACGTNA	TF:M00981	1.09814e-32	31.9593	8096	2303	1137	21700	SLC7A5,UBR5,RPL7,EIF4G3,SF3B1,ATP2B1,SRRM2,WNK1,LDHA,CNOT1,MB,EDC4,PTPN23,ZC3H4,HCFC1,LDHC,NUMA1,EIF3A,NISCH,CHORDC1,UBAP2L,RPL13A,GAPDHS,PKM,RRBP1,WDR75,RTN3,RSRP1,CHD5,PRPF40A,SEC61A1,CCDC88B,ACOT7,HDLBP,EEF2,TM9SF4,ENO2,DDOST,SMCHD1,MYH9,PAFAH1B1,RANBP2,THRAP3,PRPF8,FTSJ3,HSPA5,FLNB,GIGYF2,TPR,SUPT6H,NCL,SMC4,STT3A,RPS3,PFAS,CAD,WDR1,TM9SF3,RAN,UBE2O,MSH6,MKI67,CHD2,TCERG1,DOCK8,KRT79,ATP1A1,S…
TF	Factor: MOVO-B; motif: GNGGGGG	TF:M01104	2.05911e-45	44.6863	7656	2303	1136	21700	SLC7A5,UBR5,RPL7,BAZ1B,EIF4G3,ATP2B1,AHCTF1,RPL6,CHD4,EEF1A2,KRT2,SRRM2,WNK1,LDHA,DOCK11,EDC4,ATP2A3,PTPN23,ZC3H4,CLUH,HCFC1,NUMA1,EIF3A,ERCC6L,NISCH,GAPVD1,UBAP2L,INF2,PKM,RRBP1,PCM1,RNF213,KRT84,CHD5,PRPF40A,CCDC88B,ACOT7,BAZ1A,ANO6,TCOF1,SMARCA4,HDLBP,MYO5A,SRRM1,FASN,ENO2,DDOST,SMCHD1,PAFAH1B1,RPN2,ATP2B4,RANBP2,THRAP3,VARS1,MAP4,TLN1,H1-4,FLNB,DDX39B,GIGYF2,TPR,NCL,SMC4,WDR1,TM9SF3,UBE2O,RAB…
TF	Factor: E2F; motif: GGCGSG; match class: 1	TF:M00803_1	4.14372e-65	64.3826	7054	2303	1130	21700	SLC7A5,ATP2B2,UBR5,RPL7,IQGAP2,BAZ1B,EIF4G3,ATP2B1,AHCTF1,LNPEP,LBR,SRRM2,WNK1,CNOT1,DOCK11,ATP2A3,CLUH,DOCK10,EIF3A,NISCH,GAPVD1,UBAP2L,PKM,RRBP1,WDR75,RTN3,RSRP1,CHD5,PRPF40A,SEC61A1,BAZ1A,ANO6,TCOF1,SMARCA4,MYO5A,SRRM1,FASN,EEF2,DDOST,SMCHD1,MYH9,PAFAH1B1,RPN2,RANBP2,THRAP3,VARS1,MAP4,HSPA5,H1-4,ABCB1A,FLNB,GIGYF2,TPR,SLC25A4,NCL,CAD,WDR1,TM9SF3,RAN,UBE2O,RAB10,MSH6,MKI67,TCERG1,DOCK8,SLC4A7,A…
TF	Factor: OVOL; motif: ANRTAACGG	TF:M08894	0.0211284	1.67513	9686	2303	1124	21700	SLC7A5,ATP2B2,ALB,UBR5,IQGAP2,RPL5,EIF4G3,SF3B1,H1-3,SRRM2,WNK1,LDHA,CNOT1,ARL6IP5,ATP2A3,PTPN23,KRT10,CLUH,DYNC1H1,RPL3,HCFC1,LDHC,CHORDC1,DOCK2,TTC23L,UBAP2L,RPL13A,GAPDHS,EIF2S1,WDR75,PCM1,RNF213,RTN3,RSRP1,CHD5,PTPRC,SNRNP200,CCDC88B,ANO6,SMARCA4,HDLBP,KRT5,EEF2,TM9SF4,ENO2,DDOST,MYH9,RPN2,RANBP2,PRPF8,VARS1,HSPA5,H1-4,ABCB1A,TPR,SLC25A4,SMC4,STT3A,KRT6A,PFAS,WDR1,RAN,KRT42,UBE2O,MKI67,CHD2,D…
GO:BP	macromolecule biosynthetic process	GO:0009059	1.14009e-30	29.9431	9779	2249	1119	25907	SLC7A5,UBR5,RPL7,MYBBP1A,RPL5,BAZ1B,EIF4G3,SF3B1,ATP2B1,RPL6,H1-3,CHD4,LBR,EEF1A2,SRRM2,WNK1,CNOT1,EDC4,MAGT1,TOP2A,ZC3H4,RPL3,HCFC1,EIF3A,UTP20,CHORDC1,RPL13A,PKM,EIF2S1,WDR75,CYBB,RSRP1,CHD5,PTPRC,PRPF40A,SNRNP200,CCDC88B,TCOF1,SMARCA4,SRRM1,EEF2,DDOST,SMCHD1,MYH9,RPN2,ATP2B4,RANBP2,THRAP3,PRPF8,FTSJ3,VARS1,HSPA5,H1-4,DDX39B,GIGYF2,TPR,SUPT6H,NCL,STT3A,RPS3,MSH6,CHD2,TCERG1,SAFB,EIF5B,RTN4,SUMO…
TF	Factor: GABP; motif: VCCGGAAGNGCR	TF:M00341	6.42919e-36	35.1918	7818	2303	1119	21700	SLC7A5,UBR5,RPL7,IQGAP2,RPL5,BAZ1B,ATP2B1,RPL6,CHD4,KRT2,SRRM2,DOCK11,ARL6IP5,MB,EDC4,ATP2A3,PTPN23,ZC3H4,RPL3,DOCK10,EIF3A,UTP20,ERCC6L,NISCH,DOCK2,GAPVD1,PKM,EIF2S1,RTN3,KRT84,CHD5,PTPRC,PRPF40A,SNRNP200,SEC61A1,BAZ1A,TCOF1,SRRM1,ENO2,DDOST,SMCHD1,MYH9,PAFAH1B1,RPN2,PRPF8,FTSJ3,TLN1,DDX39B,SLC25A4,SMC4,STT3A,KRT6A,CAD,WDR1,KRT1,RAN,MSH6,MKI67,CHD2,TCERG1,KRT9,EIF5B,SUMO2,SLK,NACA,KRT19,SLC25A3,…
TF	Factor: IRF6; motif: NNNACTCYCGGKNNN; match class: 1	TF:M02874_1	4.26092e-57	56.3705	7151	2303	1117	21700	UBR5,IQGAP2,RPL5,KRT76,BAZ1B,EIF4G3,SF3B1,ATP2B1,AHCTF1,LNPEP,RPL6,CHD4,LBR,EEF1A2,SRRM2,CNOT1,MAGT1,ATP2A3,PTPN23,ZC3H4,CLUH,DYNC1H1,DOCK10,EIF3A,CHORDC1,DOCK2,GAPVD1,RRBP1,ATP4A,PCM1,RTN3,RSRP1,PRPF40A,SEC61A1,CCDC88B,BAZ1A,ANO6,TCOF1,SMARCA4,HDLBP,MYO5A,FASN,TM9SF4,SMCHD1,ACACB,PAFAH1B1,RPN2,RANBP2,THRAP3,FTSJ3,VARS1,MAP4,TLN1,H1-4,ABCB1A,DDX39B,TPR,SUPT6H,NCL,SMC4,STT3A,CAD,RAN,KRT42,RAB10,MS…
TF	Factor: WT1; motif: CGCCCCCNCN	TF:M02036	1.14942e-40	39.9395	7533	2303	1105	21700	SLC7A5,ATP2B2,UBR5,RPL7,IQGAP2,RPL5,BAZ1B,SF3B1,ATP2B1,AHCTF1,LNPEP,CHD4,LBR,SRRM2,WNK1,CNOT1,DOCK11,PTPN23,ZC3H4,CLUH,DYNC1H1,RPL3,HCFC1,NUMA1,DOCK10,ERCC6L,NISCH,UBAP2L,INF2,RPL13A,RRBP1,WDR75,PCM1,RTN3,CHD5,MYOF,PRPF40A,BAZ1A,TCOF1,SMARCA4,HDLBP,MYO5A,FASN,ENO2,SMCHD1,MYH9,ATP2B4,THRAP3,VARS1,MAP4,HSPA5,FLNB,GIGYF2,TPR,SLC25A4,STT3A,WDR1,TM9SF3,UBE2O,RAB10,MSH6,SLC4A7,TUBA4A,ATP1A1,SAFB,EIF5B,…
TF	Factor: E2F-1; motif: TWSGCGCGAAAAYKR	TF:M00024	3.31653e-15	14.4793	8567	2303	1104	21700	RPL7,MYBBP1A,RPL5,CHD4,KRT2,SRRM2,WNK1,CNOT1,DOCK11,EDC4,PTPN23,ZC3H4,KRT10,CLUH,RPL3,HCFC1,DOCK10,EIF3A,UTP20,CHORDC1,TTC23L,INF2,PKM,EIF2S1,WDR75,RNF213,RTN3,KRT84,CSN1S1,RSRP1,SNRNP200,SEC61A1,ACOT7,SRRM1,MYH9,PAFAH1B1,ATP2B4,RANBP2,PRPF8,VARS1,MAP4,ABCB1A,GIGYF2,TPR,SMC4,STT3A,RPS3,WDR1,TM9SF3,RAN,MSH6,CHD2,DOCK8,KRT79,EIF5B,SUMO2,PDCD11,SLK,ARPC1B,NACA,SORL1,TECR,CLTC,RPS25,CD44,TRPV2,CKAP5,…
TF	Factor: GABPalpha; motif: ACCGGAARYN	TF:M02039	5.38504e-95	94.2688	6163	2303	1103	21700	SLC7A5,ATP2B2,BAZ1B,EIF4G3,SF3B1,LNPEP,RPL6,LBR,WNK1,EDC4,ATP2A3,PTPN23,ZC3H4,KRT10,CLUH,RPL3,HCFC1,EIF3A,ERCC6L,CHORDC1,EIF2S1,ATP4A,WDR75,PCM1,KRT84,PRPF40A,SNRNP200,SEC61A1,ACOT7,TCOF1,FASN,EEF2,TM9SF4,DDOST,ACACB,RPN2,FTSJ3,VARS1,MAP4,TLN1,H1-4,DDX39B,SUPT6H,SLC25A4,NCL,RPS3,WDR1,TM9SF3,MSH6,MKI67,DOCK8,TUBA4A,COPA,PDCD11,NACA,KRT19,SLC25A3,FLNA,CLTC,RPS25,CD44,TRPV2,CKAP5,ABCB7,HSPA8,TM9SF2,…
TF	Factor: Arnt::Ahr; motif: YGCGTG	TF:M02125	1.33518e-16	15.8745	8475	2303	1102	21700	SLC7A5,RPL7,RPL5,LBR,EEF1A2,SRRM2,LDHA,ARL6IP5,EDC4,MAGT1,ZC3H4,RPL3,LDHC,DOCK10,UTP20,ERCC6L,NISCH,TTC23L,GAPDHS,RRBP1,WDR75,PCM1,RSRP1,MYOF,PTPRC,PRPF40A,SNRNP200,SEC61A1,CCDC88B,ENO2,DDOST,MYH9,ACACB,VARS1,MAP4,HSPA5,ABCB1A,DDX39B,GIGYF2,TPR,SUPT6H,SLC25A4,NCL,SMC4,STT3A,RPS3,CAD,WDR1,TM9SF3,RAN,KRT42,UBE2O,RAB10,ACACA,TCERG1,DOCK8,ATP1A1,SAFB,KRT9,SUMO2,ERMP1,ARPC1B,NACA,SORL1,TECR,SLC25A3,CL…
TF	Factor: AHR; motif: CACGCN	TF:M01855	1.33518e-16	15.8745	8475	2303	1102	21700	SLC7A5,RPL7,RPL5,LBR,EEF1A2,SRRM2,LDHA,ARL6IP5,EDC4,MAGT1,ZC3H4,RPL3,LDHC,DOCK10,UTP20,ERCC6L,NISCH,TTC23L,GAPDHS,RRBP1,WDR75,PCM1,RSRP1,MYOF,PTPRC,PRPF40A,SNRNP200,SEC61A1,CCDC88B,ENO2,DDOST,MYH9,ACACB,VARS1,MAP4,HSPA5,ABCB1A,DDX39B,GIGYF2,TPR,SUPT6H,SLC25A4,NCL,SMC4,STT3A,RPS3,CAD,WDR1,TM9SF3,RAN,KRT42,UBE2O,RAB10,ACACA,TCERG1,DOCK8,ATP1A1,SAFB,KRT9,SUMO2,ERMP1,ARPC1B,NACA,SORL1,TECR,SLC25A3,CL…
TF	Factor: Egr-2; motif: GCGTGGGCGG	TF:M05494	1.25454e-48	47.9015	7251	2303	1101	21700	SLC7A5,UBR5,RPL7,IQGAP2,SF3B1,ATP2B1,AHCTF1,WNK1,DOCK11,ATP2A3,CLUH,RPL3,NUMA1,DOCK10,ERCC6L,NISCH,DOCK2,GAPVD1,UBAP2L,INF2,PKM,RRBP1,ATP4A,WDR75,RTN3,CHD5,SEC61A1,BAZ1A,ANO6,HDLBP,MYO5A,SRRM1,FASN,ENO2,DDOST,SMCHD1,MYH9,PAFAH1B1,RANBP2,PRPF8,MAP4,FLNB,TPR,NCL,STT3A,RPS3,TM9SF3,RAN,UBE2O,RAB10,MSH6,MKI67,DOCK8,SLC4A7,KRT79,TUBA4A,ATP1A1,SUMO2,SLK,ARPC1B,SORL1,TECR,SLC25A3,CLTC,RPS25,CKAP5,HNRNPU,…
TF	Factor: KLF3; motif: NNNNNNGGGCGGGGCNNGN	TF:M10278	9.49014e-45	44.0227	7333	2303	1097	21700	SLC7A5,UBR5,RPL7,MYBBP1A,SF3B1,ATP2B1,AHCTF1,LNPEP,RPL6,CHD4,EEF1A2,KRT2,WNK1,LDHA,ATP2A3,PTPN23,ZC3H4,CLUH,DYNC1H1,HCFC1,LDHC,ERCC6L,NISCH,GAPVD1,UBAP2L,INF2,PKM,RRBP1,ATP4A,RNF213,RTN3,CHD5,PRPF40A,ACOT7,BAZ1A,HDLBP,MYO5A,FASN,SMCHD1,MYH9,THRAP3,MAP4,TLN1,H1-4,ABCB1A,FLNB,DDX39B,GIGYF2,TPR,SUPT6H,SLC25A4,NCL,CAD,WDR1,TM9SF3,UBE2O,MSH6,MKI67,SLC4A7,TUBA4A,ATP1A1,SUMO2,ARPC1B,SORL1,VPS13C,KRT19,S…
TF	Factor: LKLF; motif: GGGGTGGKSN	TF:M07261	0.000220939	3.65573	9200	2303	1093	21700	SLC7A5,ATP2B2,ALB,UBR5,IQGAP2,MYBBP1A,ATP2B1,LNPEP,RPL6,EEF1A2,SRRM2,LDHA,CNOT1,DOCK11,MB,TOP2A,PTPN23,ZC3H4,CLUH,HCFC1,DOCK10,EIF3A,ERCC6L,NISCH,GAPVD1,TTC23L,UBAP2L,INF2,GAPDHS,PKM,ATP4A,PCM1,RTN3,RSRP1,CHD5,MYOF,PTPRC,PRPF40A,SEC61A1,CCDC88B,ATP2A1,ACOT7,BAZ1A,SMARCA4,FASN,ENO2,DDOST,MYH9,ACACB,ATP2B4,PRPF8,FTSJ3,VARS1,MAP4,HSPA5,ABCB1A,FLNB,GIGYF2,SLC25A4,CAD,TM9SF3,UBE2O,MSH6,MKI67,TCERG1,KR…
TF	Factor: c-Myc:Max; motif: GCCAYGYGSN	TF:M00322	1.06264e-42	41.9736	7318	2303	1088	21700	SLC7A5,UBR5,RPL7,BAZ1B,SF3B1,ATP2B1,AHCTF1,CHD4,SRRM2,CNOT1,ATP2A3,PTPN23,CLUH,DYNC1H1,RPL3,DOCK10,EIF3A,UTP20,GAPVD1,UBAP2L,INF2,RPL13A,PKM,WDR75,RTN3,CHD5,SEC61A1,BAZ1A,TCOF1,SMARCA4,HDLBP,MYO5A,FASN,DDOST,SMCHD1,MYH9,ACACB,PAFAH1B1,RPN2,ATP2B4,THRAP3,FTSJ3,VARS1,HSPA5,DDX39B,SUPT6H,NCL,STT3A,CAD,WDR1,RAN,RAB10,TCERG1,SLC4A7,TUBA4A,ATP1A1,SUMO2,PDCD11,SLK,ARPC1B,SORL1,SLC25A3,FLNA,CLTC,RPS25,CD…
GO:CC	intracellular organelle lumen	GO:0070013	1.68443e-150	149.774	6249	2263	1087	26207	UBR5,MYBBP1A,RPL5,BAZ1B,SF3B1,ATP2B1,AHCTF1,RPL6,CHD4,LBR,SRRM2,EDC4,TOP2A,PTPN23,ZC3H4,ANKRD17,RPL3,HCFC1,NUMA1,DOCK10,EIF3A,UTP20,NISCH,WDR75,PCM1,RNF213,CHD5,PRPF40A,SNRNP200,CCDC88B,ACOT7,TCOF1,SMARCA4,SRRM1,SMCHD1,MYH9,ACACB,RPN2,RANBP2,THRAP3,PRPF8,FTSJ3,HSPA5,DDX39B,TPR,SUPT6H,NCL,SMC4,RPS3,CAD,RAN,UBE2O,MSH6,ACACA,MKI67,TCERG1,SAFB,SUMO2,PDCD11,SORL1,FLNA,RPS25,CKAP5,HNRNPU,HSPA8,RIF1,GEM…
GO:CC	organelle lumen	GO:0043233	1.91911e-150	149.717	6250	2263	1087	26207	UBR5,MYBBP1A,RPL5,BAZ1B,SF3B1,ATP2B1,AHCTF1,RPL6,CHD4,LBR,SRRM2,EDC4,TOP2A,PTPN23,ZC3H4,ANKRD17,RPL3,HCFC1,NUMA1,DOCK10,EIF3A,UTP20,NISCH,WDR75,PCM1,RNF213,CHD5,PRPF40A,SNRNP200,CCDC88B,ACOT7,TCOF1,SMARCA4,SRRM1,SMCHD1,MYH9,ACACB,RPN2,RANBP2,THRAP3,PRPF8,FTSJ3,HSPA5,DDX39B,TPR,SUPT6H,NCL,SMC4,RPS3,CAD,RAN,UBE2O,MSH6,ACACA,MKI67,TCERG1,SAFB,SUMO2,PDCD11,SORL1,FLNA,RPS25,CKAP5,HNRNPU,HSPA8,RIF1,GEM…
GO:CC	membrane-enclosed lumen	GO:0031974	1.91911e-150	149.717	6250	2263	1087	26207	UBR5,MYBBP1A,RPL5,BAZ1B,SF3B1,ATP2B1,AHCTF1,RPL6,CHD4,LBR,SRRM2,EDC4,TOP2A,PTPN23,ZC3H4,ANKRD17,RPL3,HCFC1,NUMA1,DOCK10,EIF3A,UTP20,NISCH,WDR75,PCM1,RNF213,CHD5,PRPF40A,SNRNP200,CCDC88B,ACOT7,TCOF1,SMARCA4,SRRM1,SMCHD1,MYH9,ACACB,RPN2,RANBP2,THRAP3,PRPF8,FTSJ3,HSPA5,DDX39B,TPR,SUPT6H,NCL,SMC4,RPS3,CAD,RAN,UBE2O,MSH6,ACACA,MKI67,TCERG1,SAFB,SUMO2,PDCD11,SORL1,FLNA,RPS25,CKAP5,HNRNPU,HSPA8,RIF1,GEM…
TF	Factor: E2F-1; motif: NTTSGCGG	TF:M00430	3.1734e-54	53.4985	6970	2303	1087	21700	SLC7A5,RPL7,BAZ1B,EIF4G3,ATP2B1,AHCTF1,LNPEP,RPL6,KRT2,SRRM2,WNK1,LDHA,CNOT1,MAGT1,ZC3H4,KRT10,DYNC1H1,HCFC1,NUMA1,DOCK10,EIF3A,UTP20,ERCC6L,GAPVD1,UBAP2L,INF2,RPL13A,GAPDHS,EIF2S1,RRBP1,ATP4A,WDR75,PCM1,RTN3,RSRP1,CHD5,PTPRC,PRPF40A,SNRNP200,SEC61A1,MYO5A,FASN,ENO2,SMCHD1,MYH9,RPN2,THRAP3,VARS1,MAP4,HSPA5,TLN1,H1-4,FLNB,DDX39B,SUPT6H,NCL,SMC4,STT3A,CAD,TM9SF3,KRT1,UBE2O,MSH6,TCERG1,KRT79,SAFB,KR…
GO:BP	response to stimulus	GO:0050896	9.16902e-13	12.0377	10427	2249	1086	25907	SLC7A5,ATP2B2,ALB,UBR5,IQGAP2,MYBBP1A,BAZ1B,ATP2B1,LNPEP,CHD4,WNK1,CNOT1,DOCK11,ARL6IP5,MB,TOP2A,ATP2A3,ANKRD17,RPL3,HCFC1,NUMA1,DOCK10,EIF3A,NISCH,CHORDC1,DOCK2,RPL13A,PKM,EIF2S1,RRBP1,ATP4A,CYBB,CSN1S1,CHD5,MYOF,PTPRC,CCDC88B,ATP2A1,ANO6,SMARCA4,MYO5A,FASN,KRT5,TM9SF4,SMCHD1,MYH9,ACACB,PAFAH1B1,ATP2B4,RANBP2,PRPF8,HSPA5,TLN1,ABCB1A,FLNB,DDX39B,GIGYF2,TPR,SUPT6H,SLC25A4,NCL,SMC4,KRT6A,RPS3,PFAS,…
TF	Factor: Fli-1; motif: GNNRCCGGAAGYGS	TF:M10234	1.03294e-74	73.9859	6442	2303	1085	21700	SLC7A5,UBR5,RPL5,BAZ1B,ATP2B1,RPL6,CHD4,LBR,KRT2,MB,EDC4,ATP2A3,PTPN23,ZC3H4,DOCK10,UTP20,ERCC6L,NISCH,CHORDC1,DOCK2,GAPVD1,EIF2S1,ATP4A,WDR75,PCM1,KRT84,CHD5,PRPF40A,SNRNP200,SEC61A1,ACOT7,BAZ1A,TCOF1,SMARCA4,HDLBP,SRRM1,EEF2,TM9SF4,ENO2,DDOST,SMCHD1,MYH9,THRAP3,TLN1,H1-4,DDX39B,SUPT6H,SLC25A4,NCL,STT3A,PFAS,WDR1,TM9SF3,RAN,MSH6,MKI67,CHD2,COPA,PDCD11,NACA,KRT19,SLC25A3,FLNA,CLTC,RPS25,TRPV2,CER…
TF	Factor: LKLF; motif: NGGGCGG	TF:M05391	1.70438e-43	42.7684	7258	2303	1084	21700	SLC7A5,UBR5,RPL7,MYBBP1A,BAZ1B,SF3B1,ATP2B1,AHCTF1,LBR,EEF1A2,SRRM2,WNK1,LDHA,ATP2A3,ZC3H4,CLUH,DYNC1H1,HCFC1,NUMA1,DOCK10,DOCK2,GAPVD1,INF2,PKM,RRBP1,RTN3,RSRP1,CHD5,MYOF,PTPRC,PRPF40A,SNRNP200,ANO6,TCOF1,HDLBP,MYO5A,SRRM1,MYH9,RPN2,RANBP2,THRAP3,FTSJ3,VARS1,MAP4,HSPA5,TLN1,H1-4,ABCB1A,DDX39B,NCL,SMC4,RPS3,PFAS,RAN,RAB10,MKI67,DOCK8,SLC4A7,TUBA4A,ATP1A1,SAFB,EIF5B,SUMO2,COPA,PDCD11,ARPC1B,NACA,K…
TF	Factor: CPBP; motif: NGGGCGG	TF:M05301	1.70438e-43	42.7684	7258	2303	1084	21700	SLC7A5,UBR5,RPL7,MYBBP1A,BAZ1B,SF3B1,ATP2B1,AHCTF1,LBR,EEF1A2,SRRM2,WNK1,LDHA,ATP2A3,ZC3H4,CLUH,DYNC1H1,HCFC1,NUMA1,DOCK10,DOCK2,GAPVD1,INF2,PKM,RRBP1,RTN3,RSRP1,CHD5,MYOF,PTPRC,PRPF40A,SNRNP200,ANO6,TCOF1,HDLBP,MYO5A,SRRM1,MYH9,RPN2,RANBP2,THRAP3,FTSJ3,VARS1,MAP4,HSPA5,TLN1,H1-4,ABCB1A,DDX39B,NCL,SMC4,RPS3,PFAS,RAN,RAB10,MKI67,DOCK8,SLC4A7,TUBA4A,ATP1A1,SAFB,EIF5B,SUMO2,COPA,PDCD11,ARPC1B,NACA,K…
TF	Factor: SP6; motif: WGGGCGG	TF:M05455	1.70438e-43	42.7684	7258	2303	1084	21700	SLC7A5,UBR5,RPL7,MYBBP1A,BAZ1B,SF3B1,ATP2B1,AHCTF1,LBR,EEF1A2,SRRM2,WNK1,LDHA,ATP2A3,ZC3H4,CLUH,DYNC1H1,HCFC1,NUMA1,DOCK10,DOCK2,GAPVD1,INF2,PKM,RRBP1,RTN3,RSRP1,CHD5,MYOF,PTPRC,PRPF40A,SNRNP200,ANO6,TCOF1,HDLBP,MYO5A,SRRM1,MYH9,RPN2,RANBP2,THRAP3,FTSJ3,VARS1,MAP4,HSPA5,TLN1,H1-4,ABCB1A,DDX39B,NCL,SMC4,RPS3,PFAS,RAN,RAB10,MKI67,DOCK8,SLC4A7,TUBA4A,ATP1A1,SAFB,EIF5B,SUMO2,COPA,PDCD11,ARPC1B,NACA,K…
TF	Factor: Sp3; motif: AGGGCGG	TF:M05665	1.70438e-43	42.7684	7258	2303	1084	21700	SLC7A5,UBR5,RPL7,MYBBP1A,BAZ1B,SF3B1,ATP2B1,AHCTF1,LBR,EEF1A2,SRRM2,WNK1,LDHA,ATP2A3,ZC3H4,CLUH,DYNC1H1,HCFC1,NUMA1,DOCK10,DOCK2,GAPVD1,INF2,PKM,RRBP1,RTN3,RSRP1,CHD5,MYOF,PTPRC,PRPF40A,SNRNP200,ANO6,TCOF1,HDLBP,MYO5A,SRRM1,MYH9,RPN2,RANBP2,THRAP3,FTSJ3,VARS1,MAP4,HSPA5,TLN1,H1-4,ABCB1A,DDX39B,NCL,SMC4,RPS3,PFAS,RAN,RAB10,MKI67,DOCK8,SLC4A7,TUBA4A,ATP1A1,SAFB,EIF5B,SUMO2,COPA,PDCD11,ARPC1B,NACA,K…
TF	Factor: Elk-1; motif: GGAAGN; match class: 1	TF:M03819_1	1.05975e-08	7.9748	8713	2303	1077	21700	ATP2B2,UBR5,MYBBP1A,KRT76,SF3B1,LNPEP,WNK1,LDHA,DOCK11,ARL6IP5,MB,EDC4,MAGT1,TOP2A,RPL3,DOCK10,EIF3A,NISCH,DOCK2,TTC23L,UBAP2L,RPL13A,GAPDHS,EIF2S1,ATP4A,WDR75,PTPRC,PRPF40A,SEC61A1,CCDC88B,ATP2A1,ACOT7,BAZ1A,TCOF1,SRRM1,ENO2,SMCHD1,ACACB,RPN2,PRPF8,FTSJ3,TLN1,DDX39B,TPR,STT3A,RPS3,CAD,WDR1,TM9SF3,KRT1,MSH6,MKI67,CHD2,DOCK8,TUBA4A,ATP1A1,KRT9,EIF5B,SUMO2,ERMP1,COPA,PDCD11,SLK,ARPC1B,SORL1,KRT19,R…
TF	Factor: ERF; motif: ACCGGAARTN	TF:M01984	1.53725e-89	88.8133	6018	2303	1072	21700	SLC7A5,ATP2B2,BAZ1B,SF3B1,ATP2B1,LNPEP,RPL6,LBR,WNK1,CNOT1,ARL6IP5,EDC4,ATP2A3,PTPN23,ZC3H4,EIF3A,ERCC6L,CHORDC1,DOCK2,GAPVD1,TTC23L,UBAP2L,EIF2S1,ATP4A,WDR75,PCM1,KRT84,PRPF40A,SNRNP200,SEC61A1,ACOT7,TCOF1,SMARCA4,HDLBP,FASN,TM9SF4,DDOST,SMCHD1,RPN2,PRPF8,FTSJ3,TLN1,H1-4,DDX39B,SUPT6H,SLC25A4,NCL,STT3A,RPS3,WDR1,TM9SF3,RAN,MSH6,MKI67,DOCK8,SLC4A7,COPA,PDCD11,SLK,ARPC1B,NACA,KRT19,SLC25A3,FLNA,RP…
GO:BP	cellular component organization	GO:0016043	1.25638e-74	73.9009	7668	2249	1067	25907	ATP2B2,UBR5,IQGAP2,MYBBP1A,RPL5,KRT76,BAZ1B,SF3B1,AHCTF1,RPL6,H1-3,CHD4,LBR,KRT2,WNK1,CNOT1,DOCK11,TOP2A,PTPN23,KRT10,CLUH,DYNC1H1,HCFC1,NUMA1,DOCK10,EIF3A,ERCC6L,NISCH,CHORDC1,DOCK2,UBAP2L,INF2,RPL13A,PKM,EIF2S1,PCM1,RTN3,KRT84,RSRP1,CHD5,MYOF,PTPRC,PRPF40A,SNRNP200,SEC61A1,CCDC88B,ATP2A1,BAZ1A,ANO6,SMARCA4,MYO5A,KRT5,TM9SF4,SMCHD1,MYH9,ACACB,PAFAH1B1,PRPF8,MAP4,HSPA5,TLN1,H1-4,ABCB1A,FLNB,DDX39…
TF	Factor: BTEB2; motif: RGGGNGKGGN	TF:M07277	5.11834e-29	28.2909	7608	2303	1067	21700	SLC7A5,ATP2B2,UBR5,RPL7,IQGAP2,MYBBP1A,RPL5,ATP2B1,AHCTF1,LNPEP,CHD4,KRT2,SRRM2,WNK1,LDHA,MAGT1,ATP2A3,ZC3H4,DYNC1H1,HCFC1,NUMA1,ERCC6L,NISCH,GAPVD1,UBAP2L,INF2,PKM,RRBP1,ATP4A,PCM1,RNF213,RTN3,CHD5,PRPF40A,CCDC88B,ACOT7,BAZ1A,HDLBP,MYO5A,SRRM1,FASN,SMCHD1,MYH9,ATP2B4,THRAP3,MAP4,TLN1,H1-4,ABCB1A,FLNB,DDX39B,GIGYF2,TPR,SUPT6H,SLC25A4,NCL,CAD,WDR1,TM9SF3,UBE2O,MSH6,SLC4A7,ATP1A1,SAFB,SUMO2,ARPC1B,…
TF	Factor: c-Myc:Max; motif: NNACCACGTGGTNN; match class: 1	TF:M00118_1	3.80385e-22	21.4198	7892	2303	1067	21700	SLC7A5,UBR5,MYBBP1A,RPL5,BAZ1B,ATP2B1,CHD4,CNOT1,MB,MAGT1,ZC3H4,CLUH,RPL3,HCFC1,EIF3A,UTP20,ERCC6L,UBAP2L,INF2,RPL13A,PKM,WDR75,PCM1,RNF213,PRPF40A,ANO6,TCOF1,HDLBP,MYO5A,FASN,EEF2,TM9SF4,RANBP2,THRAP3,VARS1,TLN1,ABCB1A,DDX39B,GIGYF2,NCL,PFAS,CAD,KRT1,RAN,ACACA,CHD2,TCERG1,SLC4A7,KRT79,TUBA4A,ATP1A1,SAFB,EIF5B,SLK,ARPC1B,SORL1,TECR,CLTC,TRPV2,CERS2,ABCB7,HSPA8,RIF1,GEMIN5,SON,ATRX,GAK,ATP1A3,HSP9…
TF	Factor: c-Myc:Max; motif: NNACCACGTGGTNN	TF:M00118	3.80385e-22	21.4198	7892	2303	1067	21700	SLC7A5,UBR5,MYBBP1A,RPL5,BAZ1B,ATP2B1,CHD4,CNOT1,MB,MAGT1,ZC3H4,CLUH,RPL3,HCFC1,EIF3A,UTP20,ERCC6L,UBAP2L,INF2,RPL13A,PKM,WDR75,PCM1,RNF213,PRPF40A,ANO6,TCOF1,HDLBP,MYO5A,FASN,EEF2,TM9SF4,RANBP2,THRAP3,VARS1,TLN1,ABCB1A,DDX39B,GIGYF2,NCL,PFAS,CAD,KRT1,RAN,ACACA,CHD2,TCERG1,SLC4A7,KRT79,TUBA4A,ATP1A1,SAFB,EIF5B,SLK,ARPC1B,SORL1,TECR,CLTC,TRPV2,CERS2,ABCB7,HSPA8,RIF1,GEMIN5,SON,ATRX,GAK,ATP1A3,HSP9…
TF	Factor: E2F-3; motif: GGCGGGN; match class: 1	TF:M02089_1	4.07728e-50	49.3896	6904	2303	1066	21700	SLC7A5,UBR5,RPL7,IQGAP2,ATP2B1,AHCTF1,LNPEP,CHD4,SRRM2,WNK1,LDHA,ATP2A3,ZC3H4,CLUH,DYNC1H1,HCFC1,NUMA1,ERCC6L,NISCH,GAPVD1,UBAP2L,INF2,PKM,RRBP1,RTN3,CHD5,PRPF40A,ACOT7,BAZ1A,HDLBP,MYO5A,SRRM1,FASN,SMCHD1,MYH9,RANBP2,THRAP3,MAP4,TLN1,H1-4,ABCB1A,FLNB,DDX39B,GIGYF2,TPR,SLC25A4,NCL,SMC4,CAD,WDR1,TM9SF3,RAN,UBE2O,MSH6,MKI67,TCERG1,DOCK8,SLC4A7,TUBA4A,ATP1A1,EIF5B,SUMO2,ARPC1B,SORL1,VPS13C,KRT19,FLNA…
GO:BP	gene expression	GO:0010467	6.34797e-27	26.1974	9365	2249	1065	25907	SLC7A5,UBR5,RPL7,MYBBP1A,RPL5,BAZ1B,EIF4G3,SF3B1,ATP2B1,RPL6,H1-3,CHD4,LBR,EEF1A2,SRRM2,WNK1,CNOT1,EDC4,TOP2A,ZC3H4,RPL3,HCFC1,EIF3A,UTP20,CHORDC1,RPL13A,PKM,EIF2S1,WDR75,CYBB,RSRP1,CHD5,PTPRC,PRPF40A,SNRNP200,CCDC88B,TCOF1,SMARCA4,SRRM1,EEF2,SMCHD1,MYH9,ATP2B4,RANBP2,THRAP3,PRPF8,FTSJ3,VARS1,HSPA5,H1-4,DDX39B,GIGYF2,TPR,SUPT6H,NCL,RPS3,MSH6,CHD2,TCERG1,SAFB,EIF5B,RTN4,SUMO2,PDCD11,NACA,SORL1,FLN…
TF	Factor: BTEB3; motif: BNRNGGGAGGNGT	TF:M01865	0.000483132	3.31593	8943	2303	1062	21700	ATP2B2,ALB,UBR5,IQGAP2,MYBBP1A,RPL5,KRT76,BAZ1B,EIF4G3,ATP2B1,LNPEP,CHD4,EEF1A2,SRRM2,WNK1,CNOT1,DOCK11,MB,ZC3H4,CLUH,DYNC1H1,HCFC1,LDHC,NUMA1,ERCC6L,NISCH,CHORDC1,DOCK2,UBAP2L,INF2,PKM,EIF2S1,RRBP1,PCM1,RNF213,RTN3,KRT84,RSRP1,CHD5,SEC61A1,CCDC88B,ATP2A1,SMARCA4,HDLBP,MYO5A,SRRM1,FASN,EEF2,PAFAH1B1,RANBP2,THRAP3,MAP4,HSPA5,TLN1,FLNB,GIGYF2,TPR,SLC25A4,NCL,SMC4,KRT6A,RAN,RAB10,MSH6,CHD2,SLC4A7,KR…
TF	Factor: EHF; motif: CSCGGAARTN	TF:M01974	6.68107e-50	49.1752	6867	2303	1061	21700	ATP2B2,RPL7,RPL5,KRT76,EIF4G3,SF3B1,LNPEP,RPL6,LBR,SRRM2,WNK1,LDHA,CNOT1,EDC4,ATP2A3,ZC3H4,CLUH,RPL3,HCFC1,NUMA1,DOCK10,EIF3A,ERCC6L,CHORDC1,EIF2S1,RRBP1,ATP4A,WDR75,KRT84,PTPRC,SNRNP200,SEC61A1,CCDC88B,BAZ1A,ANO6,TCOF1,FASN,EEF2,TM9SF4,DDOST,SMCHD1,MYH9,RPN2,THRAP3,PRPF8,FTSJ3,TLN1,DDX39B,SLC25A4,NCL,STT3A,RPS3,WDR1,TM9SF3,KRT1,MSH6,KRT79,SAFB,EIF5B,COPA,PDCD11,ARPC1B,NACA,KRT19,FLNA,CLTC,RPS25,…
TF	Factor: AP2; motif: GCCYGSGGSN	TF:M08867	9.46483e-37	36.0239	7249	2303	1058	21700	SLC7A5,UBR5,RPL7,IQGAP2,RPL5,BAZ1B,EIF4G3,SF3B1,ATP2B1,AHCTF1,LNPEP,RPL6,CHD4,LBR,WNK1,CNOT1,DOCK11,MAGT1,ATP2A3,CLUH,NUMA1,UTP20,GAPVD1,INF2,PKM,EIF2S1,RRBP1,WDR75,PCM1,RNF213,CHD5,PRPF40A,SEC61A1,ATP2A1,ANO6,TCOF1,SRRM1,FASN,KRT5,ENO2,DDOST,SMCHD1,MYH9,PAFAH1B1,VARS1,HSPA5,TLN1,ABCB1A,DDX39B,GIGYF2,TPR,SLC25A4,SMC4,STT3A,WDR1,TM9SF3,RAN,KRT42,UBE2O,RAB10,MSH6,MKI67,TCERG1,DOCK8,ATP1A1,SAFB,KRT9…
TF	Factor: ZAC; motif: KGGGCCR	TF:M05547	5.66891e-54	53.2465	6702	2303	1055	21700	SLC7A5,ATP2B2,UBR5,IQGAP2,RPL5,BAZ1B,EIF4G3,ATP2B1,LNPEP,CHD4,LBR,EEF1A2,SRRM2,WNK1,LDHA,TOP2A,ATP2A3,PTPN23,ZC3H4,CLUH,DYNC1H1,NUMA1,DOCK10,NISCH,DOCK2,UBAP2L,INF2,EIF2S1,RRBP1,PCM1,RTN3,RSRP1,CHD5,SEC61A1,CCDC88B,ATP2A1,BAZ1A,HDLBP,FASN,DDOST,MYH9,PAFAH1B1,VARS1,MAP4,H1-4,DDX39B,TPR,SLC25A4,RPS3,CAD,WDR1,TM9SF3,UBE2O,RAB10,MSH6,MKI67,TCERG1,SLC4A7,KRT79,ATP1A1,SAFB,EIF5B,SUMO2,ERMP1,SLK,NACA,SO…
TF	Factor: E2F-4; motif: NGGGGGCGGGRMNN	TF:M10211	9.9857e-43	42.0006	6994	2303	1051	21700	SLC7A5,ATP2B2,UBR5,RPL7,IQGAP2,BAZ1B,EIF4G3,ATP2B1,AHCTF1,CHD4,LBR,KRT2,SRRM2,WNK1,CNOT1,ZC3H4,DYNC1H1,RPL3,HCFC1,NUMA1,DOCK10,NISCH,GAPVD1,UBAP2L,PKM,RRBP1,ATP4A,WDR75,PCM1,RTN3,RSRP1,CHD5,PRPF40A,HDLBP,MYO5A,SRRM1,FASN,TM9SF4,MYH9,ATP2B4,THRAP3,PRPF8,VARS1,MAP4,H1-4,FLNB,DDX39B,GIGYF2,TPR,NCL,SMC4,CAD,TM9SF3,RAN,UBE2O,RAB10,MSH6,MKI67,DOCK8,SLC4A7,TUBA4A,SAFB,SUMO2,ERMP1,ARPC1B,NACA,SORL1,VPS13…
TF	Factor: SP2; motif: GNNGGGGGCGGGGSN	TF:M03807	1.13215e-38	37.9461	7106	2303	1049	21700	SLC7A5,UBR5,RPL7,SF3B1,ATP2B1,AHCTF1,LNPEP,CHD4,KRT2,WNK1,ATP2A3,ZC3H4,DYNC1H1,HCFC1,LDHC,ERCC6L,NISCH,GAPVD1,UBAP2L,INF2,PKM,RRBP1,ATP4A,WDR75,PCM1,RNF213,RTN3,CHD5,PRPF40A,ACOT7,BAZ1A,SMARCA4,HDLBP,MYO5A,SRRM1,FASN,ENO2,SMCHD1,MYH9,ATP2B4,THRAP3,MAP4,TLN1,H1-4,FLNB,DDX39B,GIGYF2,TPR,SUPT6H,SLC25A4,NCL,SMC4,CAD,WDR1,TM9SF3,UBE2O,MSH6,SLC4A7,TUBA4A,SUMO2,ARPC1B,SORL1,VPS13C,KRT19,TECR,FLNA,RPS25,…
TF	Factor: GKLF; motif: NNRRGRRNGNSNNN; match class: 1	TF:M07040_1	8.27527e-08	7.08222	8435	2303	1040	21700	ATP2B2,ALB,UBR5,RPL7,IQGAP2,MYBBP1A,RPL5,BAZ1B,EIF4G3,ATP2B1,CHD4,LBR,EEF1A2,KRT2,SRRM2,WNK1,DOCK11,MAGT1,TOP2A,PTPN23,ZC3H4,DYNC1H1,RPL3,HCFC1,LDHC,NUMA1,ERCC6L,NISCH,UBAP2L,PKM,EIF2S1,RRBP1,ATP4A,WDR75,PCM1,RNF213,RTN3,KRT84,CSN1S1,RSRP1,CHD5,PRPF40A,CCDC88B,ATP2A1,ACOT7,BAZ1A,SMARCA4,HDLBP,MYO5A,SRRM1,FASN,SMCHD1,MYH9,PAFAH1B1,ATP2B4,THRAP3,FTSJ3,FLNB,DDX39B,GIGYF2,TPR,SLC25A4,SMC4,STT3A,KRT6A…
GO:CC	intracellular membraneless organelle	GO:0043232	2.68059e-110	109.572	6515	2263	1033	26207	UBR5,RPL7,MYBBP1A,RPL5,KRT76,BAZ1B,SF3B1,AHCTF1,RPL6,H1-3,CHD4,KRT2,WNK1,CNOT1,ARL6IP5,EDC4,TOP2A,PTPN23,ZC3H4,KRT10,ANKRD17,DYNC1H1,RPL3,HCFC1,NUMA1,EIF3A,UTP20,ERCC6L,NISCH,DOCK2,TTC23L,UBAP2L,RPL13A,EIF2S1,WDR75,PCM1,RNF213,KRT84,CHD5,MYOF,CCDC88B,ATP2A1,BAZ1A,TCOF1,SMARCA4,MYO5A,KRT5,EEF2,SMCHD1,MYH9,PAFAH1B1,ATP2B4,FTSJ3,MAP4,TLN1,H1-4,FLNB,GIGYF2,TPR,NCL,SMC4,KRT6A,RPS3,WDR1,KRT1,RAN,KRT42,…
GO:CC	membraneless organelle	GO:0043228	2.98702e-110	109.525	6516	2263	1033	26207	UBR5,RPL7,MYBBP1A,RPL5,KRT76,BAZ1B,SF3B1,AHCTF1,RPL6,H1-3,CHD4,KRT2,WNK1,CNOT1,ARL6IP5,EDC4,TOP2A,PTPN23,ZC3H4,KRT10,ANKRD17,DYNC1H1,RPL3,HCFC1,NUMA1,EIF3A,UTP20,ERCC6L,NISCH,DOCK2,TTC23L,UBAP2L,RPL13A,EIF2S1,WDR75,PCM1,RNF213,KRT84,CHD5,MYOF,CCDC88B,ATP2A1,BAZ1A,TCOF1,SMARCA4,MYO5A,KRT5,EEF2,SMCHD1,MYH9,PAFAH1B1,ATP2B4,FTSJ3,MAP4,TLN1,H1-4,FLNB,GIGYF2,TPR,NCL,SMC4,KRT6A,RPS3,WDR1,KRT1,RAN,KRT42,…
TF	Factor: Tcfl5; motif: NNCNCGNGNN	TF:M08005	1.49937e-59	58.8241	6335	2303	1029	21700	SLC7A5,ATP2B2,UBR5,RPL7,BAZ1B,SF3B1,ATP2B1,AHCTF1,CHD4,SRRM2,WNK1,LDHA,CNOT1,DOCK11,MAGT1,PTPN23,CLUH,NUMA1,EIF3A,ERCC6L,GAPVD1,UBAP2L,RPL13A,PKM,PCM1,RNF213,RSRP1,CHD5,PRPF40A,SNRNP200,TCOF1,SMARCA4,HDLBP,MYO5A,SRRM1,FASN,EEF2,SMCHD1,MYH9,ACACB,THRAP3,VARS1,MAP4,FLNB,DDX39B,GIGYF2,SLC25A4,NCL,PFAS,TM9SF3,RAN,RAB10,DOCK8,ATP1A1,SAFB,SUMO2,PDCD11,SLK,SORL1,VPS13C,CLTC,RPS25,CKAP5,CERS2,HNRNPU,HSPA…
TF	Factor: Tcfl5; motif: NNCNCGNGNN; match class: 1	TF:M08005_1	1.49937e-59	58.8241	6335	2303	1029	21700	SLC7A5,ATP2B2,UBR5,RPL7,BAZ1B,SF3B1,ATP2B1,AHCTF1,CHD4,SRRM2,WNK1,LDHA,CNOT1,DOCK11,MAGT1,PTPN23,CLUH,NUMA1,EIF3A,ERCC6L,GAPVD1,UBAP2L,RPL13A,PKM,PCM1,RNF213,RSRP1,CHD5,PRPF40A,SNRNP200,TCOF1,SMARCA4,HDLBP,MYO5A,SRRM1,FASN,EEF2,SMCHD1,MYH9,ACACB,THRAP3,VARS1,MAP4,FLNB,DDX39B,GIGYF2,SLC25A4,NCL,PFAS,TM9SF3,RAN,RAB10,DOCK8,ATP1A1,SAFB,SUMO2,PDCD11,SLK,SORL1,VPS13C,CLTC,RPS25,CKAP5,CERS2,HNRNPU,HSPA…
TF	Factor: ZBP89; motif: CCCCKCCCCCNN	TF:M07397	4.89111e-11	10.3106	8075	2303	1024	21700	SLC7A5,ATP2B2,ALB,UBR5,RPL7,IQGAP2,MYBBP1A,RPL5,BAZ1B,ATP2B1,RPL6,CHD4,KRT2,SRRM2,WNK1,LDHA,DOCK11,MAGT1,TOP2A,ZC3H4,CLUH,HCFC1,LDHC,NUMA1,ERCC6L,NISCH,GAPVD1,UBAP2L,PKM,RRBP1,ATP4A,WDR75,PCM1,RNF213,RTN3,KRT84,CSN1S1,CHD5,PRPF40A,CCDC88B,ATP2A1,SMARCA4,HDLBP,SRRM1,FASN,ENO2,MYH9,PAFAH1B1,ATP2B4,RANBP2,THRAP3,MAP4,HSPA5,H1-4,FLNB,DDX39B,TPR,SLC25A4,SMC4,TM9SF3,UBE2O,RAB10,MSH6,MKI67,CHD2,TCERG1,S…
TF	Factor: Tfap2a; motif: NGCCYSAGGCN	TF:M04156	1.18912e-15	14.9248	7788	2303	1021	21700	SLC7A5,ALB,UBR5,RPL7,IQGAP2,BAZ1B,EIF4G3,AHCTF1,LNPEP,CHD4,LBR,SRRM2,WNK1,LDHA,MB,ATP2A3,DYNC1H1,EIF3A,UTP20,DOCK2,GAPVD1,INF2,GAPDHS,RRBP1,PCM1,RNF213,PRPF40A,ANO6,TCOF1,MYO5A,SRRM1,FASN,KRT5,ENO2,MAP4,H1-4,FLNB,DDX39B,GIGYF2,TPR,NCL,STT3A,RPS3,TM9SF3,RAN,KRT42,UBE2O,MSH6,TCERG1,DOCK8,KRT9,EIF5B,ERMP1,COPA,SLK,ARPC1B,NACA,VPS13C,KRT19,TECR,CKAP5,HNRNPU,HSPA8,RIF1,PKLR,ATRX,DDB1,HSP90AB1,WASHC2,B…
TF	Factor: AP-2; motif: GSCCSCRGGCNRNRNN	TF:M00800	1.50801e-41	40.8216	6762	2303	1020	21700	SLC7A5,UBR5,IQGAP2,MYBBP1A,BAZ1B,EIF4G3,ATP2B1,AHCTF1,LNPEP,CHD4,LBR,SRRM2,WNK1,LDHA,CNOT1,ARL6IP5,DYNC1H1,EIF3A,UBAP2L,INF2,RPL13A,GAPDHS,PKM,EIF2S1,RRBP1,WDR75,CHD5,PRPF40A,BAZ1A,ANO6,TCOF1,FASN,EEF2,PAFAH1B1,RPN2,VARS1,TLN1,FLNB,GIGYF2,SLC25A4,WDR1,RAN,KRT42,MSH6,TCERG1,DOCK8,TUBA4A,ATP1A1,SAFB,SUMO2,ERMP1,SLK,ARPC1B,NACA,VPS13C,KRT19,SLC25A3,CKAP5,CERS2,HNRNPU,HSPA8,TM9SF2,RIF1,SON,ATRX,GAK,A…
TF	Factor: RNF96; motif: BCCCGCRGCC	TF:M01199	4.28091e-53	52.3685	6360	2303	1012	21700	ATP2B2,UBR5,RPL7,RPL5,BAZ1B,EIF4G3,ATP2B1,LNPEP,CHD4,EEF1A2,SRRM2,WNK1,CNOT1,ARL6IP5,MAGT1,PTPN23,CLUH,DYNC1H1,HCFC1,EIF3A,NISCH,GAPVD1,UBAP2L,INF2,PKM,RRBP1,WDR75,RTN3,RSRP1,CHD5,BAZ1A,HDLBP,MYO5A,SRRM1,EEF2,DDOST,PAFAH1B1,RPN2,PRPF8,VARS1,HSPA5,TLN1,H1-4,DDX39B,GIGYF2,WDR1,TM9SF3,RAN,UBE2O,RAB10,MSH6,MKI67,CHD2,TCERG1,DOCK8,ATP1A1,SAFB,EIF5B,SUMO2,ERMP1,SLK,ARPC1B,SORL1,KRT19,CLTC,CD44,CKAP5,CE…
TF	Factor: MAZ; motif: GGGGAGGG	TF:M00649	0.0022319	2.65133	8413	2303	998	21700	ATP2B2,UBR5,RPL7,MYBBP1A,RPL5,BAZ1B,EIF4G3,SF3B1,ATP2B1,RPL6,CHD4,EEF1A2,KRT2,SRRM2,WNK1,CNOT1,DOCK11,MB,EDC4,PTPN23,CLUH,DYNC1H1,HCFC1,LDHC,NUMA1,DOCK10,EIF3A,GAPVD1,UBAP2L,RPL13A,GAPDHS,PKM,EIF2S1,RRBP1,ATP4A,WDR75,RNF213,RTN3,RSRP1,MYOF,PRPF40A,CCDC88B,ATP2A1,ACOT7,SMARCA4,HDLBP,MYO5A,SRRM1,FASN,ENO2,PAFAH1B1,RPN2,ATP2B4,RANBP2,THRAP3,PRPF8,MAP4,HSPA5,TLN1,FLNB,DDX39B,GIGYF2,SLC25A4,SMC4,KRT6A…
TF	Factor: GATA-6; motif: GNNNCGATATCGSNGYN	TF:M02861	0.00869812	2.06057	8472	2303	998	21700	SLC7A5,ATP2B2,MYBBP1A,RPL5,EIF4G3,SF3B1,ATP2B1,EEF1A2,WNK1,CNOT1,DOCK11,EDC4,TOP2A,ATP2A3,ZC3H4,ANKRD17,RPL3,HCFC1,NUMA1,PKM,EIF2S1,WDR75,PCM1,RTN3,KRT84,CSN1S1,RSRP1,CHD5,MYOF,PTPRC,PRPF40A,SEC61A1,SMARCA4,HDLBP,MYO5A,FASN,EEF2,TM9SF4,PAFAH1B1,RPN2,RANBP2,THRAP3,FTSJ3,TLN1,GIGYF2,TPR,SUPT6H,NCL,SMC4,STT3A,PFAS,CAD,WDR1,KRT1,KRT42,UBE2O,MSH6,ACACA,DOCK8,SLC4A7,KRT79,ATP1A1,KRT9,RTN4,PDCD11,KRT19,…
TF	Factor: SREBP-2; motif: NNGYCACNNSMN	TF:M01177	2.79066e-12	11.5543	7701	2303	991	21700	SLC7A5,ATP2B2,KRT76,ATP2B1,LNPEP,KRT2,SRRM2,WNK1,CNOT1,EDC4,MAGT1,ZC3H4,KRT10,DYNC1H1,NUMA1,DOCK10,DOCK2,GAPVD1,UBAP2L,GAPDHS,EIF2S1,RRBP1,RNF213,RSRP1,CHD5,MYOF,PTPRC,PRPF40A,SEC61A1,ATP2A1,BAZ1A,SMARCA4,HDLBP,SRRM1,ENO2,DDOST,ACACB,PAFAH1B1,ATP2B4,RANBP2,VARS1,MAP4,HSPA5,TLN1,H1-4,TPR,SUPT6H,SLC25A4,NCL,PFAS,KRT1,MKI67,TCERG1,DOCK8,KRT79,TUBA4A,SAFB,KRT9,EIF5B,ERMP1,COPA,NACA,SORL1,KRT19,CLTC,C…
TF	Factor: MAZ; motif: NKGGGAGGGGRGGR	TF:M02023	3.56482e-08	7.44796	7960	2303	991	21700	ATP2B2,ALB,UBR5,RPL7,IQGAP2,MYBBP1A,BAZ1B,EIF4G3,ATP2B1,LNPEP,CHD4,KRT2,SRRM2,WNK1,LDHA,CNOT1,DOCK11,MB,MAGT1,ATP2A3,PTPN23,CLUH,HCFC1,LDHC,NUMA1,DOCK10,EIF3A,ERCC6L,NISCH,UBAP2L,INF2,PKM,EIF2S1,RRBP1,WDR75,PCM1,RNF213,RTN3,KRT84,CSN1S1,RSRP1,CHD5,PRPF40A,CCDC88B,ATP2A1,ACOT7,BAZ1A,SMARCA4,HDLBP,SRRM1,FASN,SMCHD1,MYH9,PAFAH1B1,ATP2B4,RANBP2,THRAP3,PRPF8,MAP4,HSPA5,DDX39B,GIGYF2,NCL,RAN,RAB10,MSH6…
GO:BP	nucleobase-containing compound metabolic process	GO:0006139	3.49628e-35	34.4564	8171	2249	989	25907	ATP2B2,RPL7,MYBBP1A,BAZ1B,SF3B1,H1-3,CHD4,SRRM2,WNK1,LDHA,CNOT1,EDC4,TOP2A,ZC3H4,ANKRD17,HCFC1,LDHC,UTP20,GAPDHS,PKM,WDR75,RSRP1,CHD5,PTPRC,PRPF40A,SNRNP200,ACOT7,BAZ1A,TCOF1,SMARCA4,SRRM1,FASN,ENO2,SMCHD1,ACACB,ATP2B4,THRAP3,PRPF8,FTSJ3,VARS1,H1-4,DDX39B,GIGYF2,TPR,SUPT6H,NCL,SMC4,RPS3,PFAS,CAD,RAN,MSH6,ACACA,TCERG1,SLC4A7,SAFB,SUMO2,PDCD11,NACA,FLNA,RPS25,HNRNPU,HSPA8,RIF1,GEMIN5,PKLR,SON,CPS1,…
TF	Factor: WT1; motif: SMCNCCNSC	TF:M01118	3.74009e-06	5.42712	8090	2303	989	21700	ATP2B2,UBR5,RPL7,IQGAP2,MYBBP1A,RPL5,BAZ1B,ATP2B1,CHD4,LBR,KRT2,SRRM2,LDHA,CNOT1,DOCK11,MAGT1,ZC3H4,CLUH,RPL3,HCFC1,LDHC,NUMA1,DOCK10,EIF3A,ERCC6L,NISCH,GAPVD1,UBAP2L,GAPDHS,PKM,RRBP1,ATP4A,PCM1,RNF213,RTN3,KRT84,CSN1S1,RSRP1,CHD5,MYOF,PRPF40A,CCDC88B,ATP2A1,BAZ1A,SMARCA4,HDLBP,SRRM1,FASN,EEF2,ENO2,DDOST,SMCHD1,PAFAH1B1,ATP2B4,RANBP2,THRAP3,DDX39B,TPR,SLC25A4,NCL,SMC4,WDR1,RAB10,MSH6,ACACA,MKI67,…
TF	Factor: p53; motif: RGRCWWGYCYNGRCWWGYYY	TF:M01652	2.68991e-10	9.57026	7793	2303	988	21700	RPL7,MYBBP1A,RPL5,BAZ1B,EIF4G3,ATP2B1,AHCTF1,LNPEP,LBR,DOCK11,MB,TOP2A,ATP2A3,PTPN23,RPL3,LDHC,NUMA1,DOCK10,ERCC6L,DOCK2,GAPVD1,TTC23L,RPL13A,GAPDHS,ATP4A,PCM1,RTN3,CHD5,CCDC88B,ACOT7,ANO6,HDLBP,MYO5A,SRRM1,KRT5,EEF2,TM9SF4,SMCHD1,ACACB,PAFAH1B1,VARS1,H1-4,GIGYF2,NCL,KRT6A,CAD,WDR1,TM9SF3,RAN,KRT42,UBE2O,MSH6,MKI67,SLC4A7,EIF5B,SLK,NACA,VPS13C,KRT19,SLC25A3,FLNA,RPS25,CERS2,HNRNPU,HSPA8,RIF1,MACF…
TF	Factor: Klf17; motif: NGGGCGG	TF:M05407	3.97502e-38	37.4007	6551	2303	983	21700	SLC7A5,RPL7,IQGAP2,RPL5,BAZ1B,SF3B1,ATP2B1,AHCTF1,LNPEP,RPL6,CHD4,SRRM2,WNK1,CNOT1,TOP2A,ATP2A3,CLUH,RPL3,LDHC,DOCK10,UTP20,ERCC6L,GAPVD1,INF2,PKM,EIF2S1,RRBP1,ATP4A,RTN3,CHD5,SNRNP200,BAZ1A,TCOF1,SMARCA4,HDLBP,SRRM1,FASN,DDOST,SMCHD1,MYH9,ATP2B4,RANBP2,FTSJ3,MAP4,TLN1,ABCB1A,NCL,STT3A,PFAS,RAN,UBE2O,MSH6,MKI67,TCERG1,TUBA4A,ATP1A1,SUMO2,COPA,ARPC1B,TECR,SLC25A3,FLNA,CLTC,CLPTM1,HSPA8,RIF1,GEMIN5…
TF	Factor: AP-2gamma; motif: GCCYNNGGS	TF:M00470	3.19775e-25	24.4952	7013	2303	983	21700	UBR5,IQGAP2,BAZ1B,EIF4G3,SF3B1,ATP2B1,AHCTF1,LNPEP,RPL6,CHD4,LBR,EEF1A2,WNK1,DOCK11,ATP2A3,EIF3A,UTP20,NISCH,GAPVD1,INF2,EIF2S1,RRBP1,PCM1,RNF213,RTN3,RSRP1,CHD5,PRPF40A,SEC61A1,ATP2A1,ACOT7,BAZ1A,MYO5A,SRRM1,FASN,KRT5,SMCHD1,ACACB,RPN2,ATP2B4,RANBP2,PRPF8,VARS1,HSPA5,TLN1,GIGYF2,SLC25A4,NCL,SMC4,WDR1,TM9SF3,RAN,MKI67,TCERG1,KRT79,TUBA4A,ATP1A1,SUMO2,ERMP1,COPA,PDCD11,SLK,SORL1,KRT19,TECR,RPS25,C…
TF	Factor: Arnt; motif: NNNNNRTCACGTGAYNNNNN; match class: 1	TF:M00539_1	1.31104e-24	23.8824	7029	2303	982	21700	SLC7A5,UBR5,IQGAP2,MYBBP1A,RPL5,BAZ1B,EIF4G3,ATP2B1,CHD4,MAGT1,ZC3H4,CLUH,HCFC1,DOCK10,EIF3A,UTP20,ERCC6L,CHORDC1,DOCK2,UBAP2L,INF2,RPL13A,PKM,EIF2S1,WDR75,PCM1,RNF213,CHD5,ACOT7,ANO6,TCOF1,HDLBP,MYO5A,FASN,EEF2,TM9SF4,RANBP2,THRAP3,VARS1,TLN1,ABCB1A,DDX39B,GIGYF2,NCL,RPS3,CAD,WDR1,KRT1,RAN,ACACA,TCERG1,SLC4A7,TUBA4A,ATP1A1,EIF5B,RTN4,SLK,ARPC1B,SORL1,CLTC,TRPV2,CERS2,ABCB7,HSPA8,RIF1,GEMIN5,SON,…
TF	Factor: Arnt; motif: NNNNNRTCACGTGAYNNNNN	TF:M00539	1.31104e-24	23.8824	7029	2303	982	21700	SLC7A5,UBR5,IQGAP2,MYBBP1A,RPL5,BAZ1B,EIF4G3,ATP2B1,CHD4,MAGT1,ZC3H4,CLUH,HCFC1,DOCK10,EIF3A,UTP20,ERCC6L,CHORDC1,DOCK2,UBAP2L,INF2,RPL13A,PKM,EIF2S1,WDR75,PCM1,RNF213,CHD5,ACOT7,ANO6,TCOF1,HDLBP,MYO5A,FASN,EEF2,TM9SF4,RANBP2,THRAP3,VARS1,TLN1,ABCB1A,DDX39B,GIGYF2,NCL,RPS3,CAD,WDR1,KRT1,RAN,ACACA,TCERG1,SLC4A7,TUBA4A,ATP1A1,EIF5B,RTN4,SLK,ARPC1B,SORL1,CLTC,TRPV2,CERS2,ABCB7,HSPA8,RIF1,GEMIN5,SON,…
TF	Factor: c-Myc:Max; motif: NNNNNNNCACGTGNNNNNNN	TF:M00615	5.84693e-21	20.2331	7184	2303	982	21700	SLC7A5,UBR5,MYBBP1A,RPL5,BAZ1B,ATP2B1,CHD4,SRRM2,MB,MAGT1,ZC3H4,CLUH,HCFC1,DOCK10,EIF3A,UTP20,ERCC6L,UBAP2L,INF2,RPL13A,PKM,RRBP1,ATP4A,WDR75,PCM1,RNF213,ANO6,TCOF1,HDLBP,MYO5A,FASN,EEF2,TM9SF4,PAFAH1B1,RANBP2,THRAP3,VARS1,TLN1,ABCB1A,DDX39B,GIGYF2,TPR,NCL,CAD,KRT1,RAN,ACACA,TCERG1,SLC4A7,TUBA4A,ATP1A1,EIF5B,SLK,ARPC1B,SORL1,FLNA,CLTC,TRPV2,CERS2,ABCB7,HSPA8,RIF1,GEMIN5,FERMT3,SON,CPS1,ATRX,ATP1A…
TF	Factor: c-Myc:Max; motif: NNNNNNNCACGTGNNNNNNN; match class: 1	TF:M00615_1	5.84693e-21	20.2331	7184	2303	982	21700	SLC7A5,UBR5,MYBBP1A,RPL5,BAZ1B,ATP2B1,CHD4,SRRM2,MB,MAGT1,ZC3H4,CLUH,HCFC1,DOCK10,EIF3A,UTP20,ERCC6L,UBAP2L,INF2,RPL13A,PKM,RRBP1,ATP4A,WDR75,PCM1,RNF213,ANO6,TCOF1,HDLBP,MYO5A,FASN,EEF2,TM9SF4,PAFAH1B1,RANBP2,THRAP3,VARS1,TLN1,ABCB1A,DDX39B,GIGYF2,TPR,NCL,CAD,KRT1,RAN,ACACA,TCERG1,SLC4A7,TUBA4A,ATP1A1,EIF5B,SLK,ARPC1B,SORL1,FLNA,CLTC,TRPV2,CERS2,ABCB7,HSPA8,RIF1,GEMIN5,FERMT3,SON,CPS1,ATRX,ATP1A…
TF	Factor: Max; motif: NNANCACGTGNTNN	TF:M00119	1.56363e-18	17.8059	7286	2303	981	21700	SLC7A5,UBR5,MYBBP1A,RPL5,BAZ1B,ATP2B1,CHD4,MAGT1,ZC3H4,CLUH,HCFC1,EIF3A,UTP20,ERCC6L,UBAP2L,INF2,RPL13A,PKM,WDR75,PCM1,RNF213,CYBB,ANO6,TCOF1,HDLBP,MYO5A,FASN,EEF2,TM9SF4,ENO2,ATP2B4,RANBP2,THRAP3,VARS1,TLN1,ABCB1A,DDX39B,GIGYF2,NCL,PFAS,CAD,TM9SF3,KRT1,RAN,ACACA,CHD2,TCERG1,SLC4A7,TUBA4A,ATP1A1,SAFB,EIF5B,SLK,ARPC1B,SORL1,TECR,CLTC,TRPV2,CERS2,ABCB7,HSPA8,RIF1,GEMIN5,SON,ATRX,ATP1A3,HSP90AB1,WAS…
TF	Factor: Max; motif: NNANCACGTGNTNN; match class: 1	TF:M00119_1	1.56363e-18	17.8059	7286	2303	981	21700	SLC7A5,UBR5,MYBBP1A,RPL5,BAZ1B,ATP2B1,CHD4,MAGT1,ZC3H4,CLUH,HCFC1,EIF3A,UTP20,ERCC6L,UBAP2L,INF2,RPL13A,PKM,WDR75,PCM1,RNF213,CYBB,ANO6,TCOF1,HDLBP,MYO5A,FASN,EEF2,TM9SF4,ENO2,ATP2B4,RANBP2,THRAP3,VARS1,TLN1,ABCB1A,DDX39B,GIGYF2,NCL,PFAS,CAD,TM9SF3,KRT1,RAN,ACACA,CHD2,TCERG1,SLC4A7,TUBA4A,ATP1A1,SAFB,EIF5B,SLK,ARPC1B,SORL1,TECR,CLTC,TRPV2,CERS2,ABCB7,HSPA8,RIF1,GEMIN5,SON,ATRX,ATP1A3,HSP90AB1,WAS…
TF	Factor: Tcfap2b; motif: NYGCCYNARGGCAN	TF:M02820	1.31724e-08	7.88034	7830	2303	980	21700	SLC7A5,ATP2B2,IQGAP2,MYBBP1A,BAZ1B,SF3B1,ATP2B1,AHCTF1,LNPEP,CHD4,LBR,EEF1A2,WNK1,CNOT1,PTPN23,UTP20,NISCH,INF2,RRBP1,RNF213,RTN3,CHD5,PRPF40A,ATP2A1,ACOT7,HDLBP,MYO5A,SRRM1,FASN,SMCHD1,MYH9,ACACB,RPN2,RANBP2,PRPF8,FTSJ3,MAP4,HSPA5,TLN1,H1-4,GIGYF2,NCL,RPS3,PFAS,WDR1,TM9SF3,UBE2O,RAB10,KRT79,SUMO2,PDCD11,ARPC1B,NACA,SORL1,KRT19,TRPV2,CERS2,HSPA8,TM9SF2,RIF1,GEMIN5,PKLR,ATRX,ATP1A3,HSP90AB1,EPRS1,…
TF	Factor: AP-2gamma; motif: GCCYNCRGSN	TF:M03811	1.32765e-22	21.8769	7086	2303	979	21700	UBR5,IQGAP2,EIF4G3,ATP2B1,AHCTF1,LNPEP,RPL6,CHD4,LBR,EEF1A2,WNK1,CNOT1,DOCK11,ARL6IP5,RPL3,LDHC,NUMA1,EIF3A,NISCH,INF2,GAPDHS,PKM,RRBP1,ATP4A,WDR75,RTN3,RSRP1,CHD5,MYOF,PRPF40A,ACOT7,BAZ1A,ANO6,EEF2,ENO2,SMCHD1,PAFAH1B1,RPN2,VARS1,MAP4,H1-4,GIGYF2,SMC4,STT3A,PFAS,WDR1,TM9SF3,KRT1,RAN,RAB10,MSH6,TCERG1,DOCK8,KRT79,ATP1A1,SAFB,KRT9,SUMO2,ERMP1,SLK,NACA,SORL1,KRT19,RPS25,CD44,CKAP5,CERS2,HNRNPU,CLPT…
TF	Factor: BEN; motif: CWGCGAYA	TF:M01241	4.25506e-36	35.3711	6574	2303	978	21700	SLC7A5,ALB,UBR5,RPL7,IQGAP2,MYBBP1A,RPL5,BAZ1B,SF3B1,ATP2B1,AHCTF1,LNPEP,CHD4,SRRM2,WNK1,LDHA,ARL6IP5,TOP2A,ATP2A3,ZC3H4,KRT10,DYNC1H1,RPL3,HCFC1,EIF3A,NISCH,CHORDC1,GAPVD1,TTC23L,UBAP2L,RPL13A,GAPDHS,PKM,EIF2S1,PCM1,RSRP1,CHD5,PRPF40A,SNRNP200,SMARCA4,SRRM1,FASN,EEF2,MYH9,ATP2B4,MAP4,TLN1,ABCB1A,DDX39B,TPR,NCL,SMC4,STT3A,PFAS,CAD,WDR1,RAN,UBE2O,MSH6,DOCK8,KRT79,SAFB,ERMP1,SLK,SLC25A3,TRPV2,HNRNP…
TF	Factor: AP-2; motif: SNNNCCNCAGGCN	TF:M00915	4.85266e-21	20.314	7136	2303	977	21700	SLC7A5,ATP2B2,RPL7,IQGAP2,RPL5,BAZ1B,EIF4G3,SF3B1,ATP2B1,AHCTF1,LNPEP,RPL6,CHD4,LBR,EEF1A2,WNK1,LDHA,CNOT1,DOCK11,TOP2A,CLUH,DYNC1H1,NUMA1,DOCK10,EIF3A,GAPVD1,UBAP2L,INF2,EIF2S1,RRBP1,WDR75,PCM1,RNF213,CHD5,ATP2A1,ACOT7,BAZ1A,ANO6,HDLBP,MYO5A,FASN,TM9SF4,PAFAH1B1,RPN2,VARS1,MAP4,HSPA5,H1-4,FLNB,GIGYF2,TPR,SMC4,STT3A,WDR1,TM9SF3,RAN,KRT42,UBE2O,MSH6,MKI67,DOCK8,KRT79,ATP1A1,SAFB,SUMO2,COPA,SLK,SOR…
TF	Factor: YY1; motif: GCCGCCATTTTG	TF:M02044	4.55748e-39	38.3413	6418	2303	971	21700	ATP2B2,UBR5,MYBBP1A,KRT76,BAZ1B,EIF4G3,SF3B1,AHCTF1,RPL6,H1-3,CHD4,KRT2,SRRM2,WNK1,LDHA,CNOT1,ARL6IP5,MB,EDC4,MAGT1,ATP2A3,ZC3H4,DYNC1H1,RPL3,HCFC1,EIF3A,UTP20,ERCC6L,NISCH,TTC23L,RPL13A,WDR75,PCM1,RNF213,CSN1S1,CHD5,PRPF40A,SNRNP200,SEC61A1,TCOF1,HDLBP,MYO5A,SRRM1,FASN,EEF2,TM9SF4,SMCHD1,PAFAH1B1,ATP2B4,PRPF8,FTSJ3,VARS1,ABCB1A,DDX39B,GIGYF2,TPR,SUPT6H,NCL,SMC4,RPS3,PFAS,RAN,KRT42,RAB10,MKI67,CH…
TF	Factor: E2F-1; motif: TTTSGCGS	TF:M00431	2.95966e-53	52.5288	5986	2303	968	21700	SLC7A5,UBR5,RPL7,BAZ1B,ATP2B1,LNPEP,KRT2,SRRM2,WNK1,LDHA,CNOT1,TOP2A,PTPN23,KRT10,RPL3,HCFC1,NUMA1,EIF3A,UBAP2L,WDR75,PCM1,RNF213,CHD5,PRPF40A,SEC61A1,HDLBP,MYO5A,SRRM1,FASN,EEF2,SMCHD1,FTSJ3,VARS1,MAP4,TLN1,H1-4,FLNB,TPR,SUPT6H,NCL,SMC4,STT3A,PFAS,WDR1,TM9SF3,KRT1,RAN,MSH6,MKI67,TCERG1,DOCK8,SAFB,SUMO2,ERMP1,SLK,NACA,SORL1,SLC25A3,FLNA,CLTC,CD44,HNRNPU,SON,ATRX,GAK,ATP2A2,HSP90AB1,BIRC6,DHX9,DIP…
TF	Factor: Sp2; motif: NYSGCCCCGCCCCCY	TF:M03567	1.50464e-36	35.8226	6430	2303	963	21700	SLC7A5,UBR5,RPL7,IQGAP2,MYBBP1A,SF3B1,ATP2B1,AHCTF1,LNPEP,CHD4,KRT2,SRRM2,WNK1,ATP2A3,ZC3H4,DYNC1H1,HCFC1,LDHC,NUMA1,ERCC6L,NISCH,GAPVD1,UBAP2L,INF2,PKM,RRBP1,ATP4A,PCM1,RNF213,CHD5,PRPF40A,ACOT7,BAZ1A,HDLBP,MYO5A,SRRM1,FASN,SMCHD1,MYH9,THRAP3,MAP4,TLN1,H1-4,FLNB,DDX39B,GIGYF2,TPR,SUPT6H,SLC25A4,NCL,SMC4,CAD,WDR1,TM9SF3,UBE2O,MSH6,SLC4A7,TUBA4A,SUMO2,ARPC1B,SORL1,VPS13C,KRT19,TECR,FLNA,RPS25,CKAP…
TF	Factor: SP1; motif: GGGGYGGGGNS	TF:M01303	8.34399e-18	17.0786	7151	2303	962	21700	SLC7A5,ATP2B2,UBR5,RPL7,IQGAP2,ATP2B1,CHD4,EEF1A2,KRT2,SRRM2,WNK1,LDHA,CNOT1,MB,TOP2A,ATP2A3,PTPN23,ZC3H4,DYNC1H1,HCFC1,NUMA1,DOCK10,EIF3A,ERCC6L,NISCH,GAPVD1,UBAP2L,INF2,PKM,RRBP1,ATP4A,RNF213,RTN3,CHD5,PRPF40A,ATP2A1,ACOT7,BAZ1A,HDLBP,MYO5A,SRRM1,FASN,ENO2,SMCHD1,MYH9,ATP2B4,THRAP3,PRPF8,MAP4,HSPA5,FLNB,GIGYF2,TPR,SUPT6H,SLC25A4,NCL,SMC4,CAD,WDR1,TM9SF3,UBE2O,RAB10,MSH6,SLC4A7,KRT79,TUBA4A,COPA…
TF	Factor: WT1; motif: NNGGGNGGGSGN	TF:M07436	1.08921e-07	6.96289	7711	2303	960	21700	SLC7A5,ATP2B2,ALB,UBR5,IQGAP2,BAZ1B,EIF4G3,ATP2B1,H1-3,CHD4,LBR,EEF1A2,KRT2,SRRM2,LDHA,DOCK11,ARL6IP5,MAGT1,TOP2A,PTPN23,ZC3H4,CLUH,RPL3,HCFC1,LDHC,NUMA1,DOCK10,EIF3A,ERCC6L,NISCH,GAPVD1,UBAP2L,PKM,EIF2S1,RRBP1,ATP4A,WDR75,PCM1,RNF213,RTN3,KRT84,CSN1S1,CHD5,PRPF40A,ATP2A1,BAZ1A,SMARCA4,HDLBP,SRRM1,FASN,ENO2,SMCHD1,PAFAH1B1,ATP2B4,THRAP3,PRPF8,TLN1,FLNB,DDX39B,GIGYF2,TPR,SLC25A4,TM9SF3,MSH6,MKI67,…
TF	Factor: WT1; motif: GNGGGGGCGGGG	TF:M03893	5.68403e-29	28.2453	6658	2303	959	21700	SLC7A5,ATP2B2,UBR5,RPL7,IQGAP2,MYBBP1A,SF3B1,ATP2B1,AHCTF1,LNPEP,CHD4,KRT2,SRRM2,WNK1,DOCK11,ZC3H4,CLUH,RPL3,HCFC1,NUMA1,DOCK10,NISCH,UBAP2L,INF2,RRBP1,ATP4A,WDR75,PCM1,RTN3,CHD5,BAZ1A,ANO6,TCOF1,HDLBP,SRRM1,FASN,ENO2,SMCHD1,MYH9,PAFAH1B1,ATP2B4,RANBP2,THRAP3,VARS1,MAP4,H1-4,FLNB,GIGYF2,TPR,STT3A,WDR1,TM9SF3,UBE2O,MSH6,SLC4A7,TUBA4A,ATP1A1,SUMO2,ARPC1B,SORL1,FLNA,HNRNPU,CLPTM1,HSPA8,RIF1,GEMIN5,P…
GO:MF	small molecule binding	GO:0036094	1.31169e-63	62.8822	6473	2227	958	24018	ATP2B2,ALB,UBR5,IQGAP2,MYBBP1A,BAZ1B,ATP2B1,LNPEP,CHD4,LBR,EEF1A2,WNK1,LDHA,DOCK11,MB,TOP2A,ATP2A3,ZC3H4,DYNC1H1,DOCK10,ERCC6L,CHORDC1,DOCK2,GAPVD1,GAPDHS,PKM,ATP4A,RNF213,CYBB,CHD5,MYOF,SNRNP200,ATP2A1,ACOT7,BAZ1A,ANO6,SMARCA4,MYO5A,FASN,EEF2,ENO2,SMCHD1,MYH9,ACACB,ATP2B4,RANBP2,THRAP3,VARS1,HSPA5,H1-4,ABCB1A,DDX39B,NCL,SMC4,STT3A,PFAS,CAD,RAN,UBE2O,RAB10,MSH6,ACACA,MKI67,CHD2,DOCK8,TUBA4A,ATP1A…
TF	Factor: Sp1; motif: GGNGGGGGNGGGGGMGGGGCNGGG; match class: 1	TF:M10375_1	2.39506e-12	11.6207	7399	2303	958	21700	SLC7A5,ATP2B2,ALB,UBR5,RPL7,IQGAP2,BAZ1B,EIF4G3,ATP2B1,CHD4,KRT2,SRRM2,WNK1,DOCK11,MB,CLUH,DYNC1H1,HCFC1,LDHC,NUMA1,DOCK10,ERCC6L,NISCH,UBAP2L,INF2,RPL13A,PKM,EIF2S1,RRBP1,PCM1,RNF213,RTN3,CHD5,PRPF40A,SEC61A1,CCDC88B,ACOT7,BAZ1A,SMARCA4,MYO5A,FASN,ENO2,SMCHD1,MYH9,PAFAH1B1,ATP2B4,THRAP3,PRPF8,MAP4,HSPA5,DDX39B,GIGYF2,SLC25A4,WDR1,TM9SF3,RAN,UBE2O,MSH6,MKI67,SLC4A7,KRT79,TUBA4A,SAFB,SUMO2,ARPC1B,…
TF	Factor: Pax-3; motif: NNNNNNCGTCACGSTYNNNNN; match class: 1	TF:M00327_1	1.05595e-42	41.9764	6179	2303	956	21700	SLC7A5,ALB,RPL7,IQGAP2,KRT76,BAZ1B,EIF4G3,ATP2B1,AHCTF1,KRT2,CNOT1,DOCK11,MAGT1,TOP2A,PTPN23,ZC3H4,LDHC,DOCK10,UTP20,ERCC6L,NISCH,CHORDC1,DOCK2,GAPVD1,TTC23L,UBAP2L,PKM,RRBP1,PCM1,RSRP1,SNRNP200,ATP2A1,BAZ1A,ANO6,SMARCA4,HDLBP,MYO5A,EEF2,TM9SF4,SMCHD1,RPN2,RANBP2,THRAP3,VARS1,MAP4,HSPA5,FLNB,GIGYF2,SUPT6H,NCL,STT3A,RPS3,WDR1,TM9SF3,KRT42,MKI67,TCERG1,TUBA4A,SAFB,NACA,VPS13C,KRT19,TECR,SLC25A3,RPS…
TF	Factor: TAFII250; motif: NAARAWGGCGGMGG	TF:M10388	1.07492e-43	42.9686	6099	2303	950	21700	UBR5,RPL5,BAZ1B,RPL6,EEF1A2,KRT2,SRRM2,CNOT1,DOCK11,ARL6IP5,MAGT1,TOP2A,ZC3H4,DYNC1H1,RPL3,HCFC1,LDHC,EIF3A,UTP20,NISCH,DOCK2,UBAP2L,RPL13A,ATP4A,WDR75,PCM1,CSN1S1,CHD5,CCDC88B,ATP2A1,BAZ1A,TCOF1,HDLBP,SRRM1,EEF2,TM9SF4,SMCHD1,PAFAH1B1,RANBP2,THRAP3,PRPF8,FTSJ3,MAP4,HSPA5,H1-4,DDX39B,GIGYF2,TPR,SLC25A4,SMC4,RPS3,PFAS,RAN,MSH6,MKI67,CHD2,SLC4A7,ATP1A1,SAFB,KRT9,SUMO2,SLK,ARPC1B,NACA,SLC25A3,FLNA,R…
GO:CC	cytosol	GO:0005829	5.67463e-226	225.246	4001	2263	947	26207	SLC7A5,UBR5,RPL7,RPL5,RPL6,WNK1,LDHA,CNOT1,ARL6IP5,ZC3H4,RPL3,LDHC,NUMA1,DOCK10,EIF3A,NISCH,GAPVD1,RPL13A,PKM,EIF2S1,PCM1,RNF213,CHD5,CCDC88B,ACOT7,ANO6,TCOF1,MYO5A,FASN,EEF2,ENO2,MYH9,VARS1,HSPA5,FLNB,GIGYF2,SMC4,RPS3,CAD,RAN,UBE2O,MSH6,ACACA,DOCK8,SUMO2,PDCD11,VPS13C,FLNA,CLTC,RPS25,CD44,HNRNPU,HSPA8,GEMIN5,GAK,HSP90AB1,EPRS1,WASHC2,IARS1,GCN1,UBR4,DHX9,SLC2A1,HSPD1,ACTB,ACIN1,TUBA1B,GAPDH,HUWE…
TF	Factor: E2F-4; motif: GNNGGCGGGAAN	TF:M09682	7.95688e-49	48.0993	5929	2303	947	21700	SLC7A5,ATP2B2,UBR5,RPL7,IQGAP2,BAZ1B,EIF4G3,AHCTF1,LBR,SRRM2,CNOT1,TOP2A,ATP2A3,ZC3H4,DYNC1H1,RPL3,NUMA1,DOCK10,GAPVD1,INF2,PKM,RRBP1,RTN3,RSRP1,CHD5,PRPF40A,ANO6,TCOF1,HDLBP,MYO5A,SRRM1,TM9SF4,MYH9,ATP2B4,RANBP2,PRPF8,FTSJ3,VARS1,MAP4,DDX39B,GIGYF2,NCL,SMC4,RPS3,CAD,WDR1,RAN,RAB10,MSH6,MKI67,DOCK8,TUBA4A,ATP1A1,SAFB,SUMO2,ERMP1,ARPC1B,NACA,VPS13C,KRT19,SLC25A3,FLNA,HNRNPU,CLPTM1,HSPA8,RIF1,GEMIN…
TF	Factor: Elf5; motif: CSMGGAARTN	TF:M01980	2.9978e-40	39.5232	6168	2303	946	21700	ATP2B2,RPL7,RPL5,KRT76,EIF4G3,LNPEP,RPL6,LBR,SRRM2,WNK1,LDHA,CNOT1,EDC4,ATP2A3,ZC3H4,CLUH,RPL3,HCFC1,DOCK10,CHORDC1,EIF2S1,RRBP1,ATP4A,KRT84,SNRNP200,SEC61A1,CCDC88B,ANO6,TCOF1,SRRM1,FASN,EEF2,DDOST,SMCHD1,MYH9,THRAP3,PRPF8,DDX39B,SLC25A4,NCL,SMC4,WDR1,TM9SF3,KRT1,RAB10,MSH6,KRT79,EIF5B,COPA,ARPC1B,NACA,KRT19,FLNA,RPS25,ABCB7,TM9SF2,SON,CPS1,ATRX,GAK,ATP2A2,HSP90AB1,WASHC2,BIRC6,GCN1,DHX9,HSPD1,C…
TF	Factor: SREBP-2; motif: NTCACCYNNNN	TF:M03852	0.000105156	3.97816	7786	2303	943	21700	SLC7A5,ATP2B2,KRT76,BAZ1B,ATP2B1,AHCTF1,RPL6,H1-3,CHD4,SRRM2,WNK1,CNOT1,DOCK11,MB,TOP2A,PTPN23,ANKRD17,DOCK10,EIF3A,UBAP2L,RPL13A,PKM,WDR75,PCM1,RNF213,RTN3,KRT84,CHD5,PRPF40A,ATP2A1,ACOT7,MYO5A,FASN,KRT5,ENO2,DDOST,SMCHD1,MYH9,PAFAH1B1,RPN2,RANBP2,PRPF8,VARS1,MAP4,HSPA5,TLN1,ABCB1A,FLNB,SUPT6H,SMC4,STT3A,TM9SF3,KRT1,KRT42,RAB10,MKI67,DOCK8,SLC4A7,KRT79,SUMO2,ERMP1,COPA,PDCD11,SLK,SORL1,TECR,RPS2…
TF	Factor: HIF-1alpha; motif: GNACGTGM	TF:M10257	7.67956e-27	26.1147	6590	2303	942	21700	ALB,UBR5,RPL7,RPL5,BAZ1B,EIF4G3,SF3B1,ATP2B1,KRT2,SRRM2,LDHA,CNOT1,ARL6IP5,MAGT1,ATP2A3,DYNC1H1,HCFC1,NUMA1,DOCK10,EIF3A,NISCH,UBAP2L,INF2,PKM,ATP4A,PCM1,SEC61A1,BAZ1A,ANO6,TCOF1,HDLBP,EEF2,TM9SF4,ENO2,DDOST,MYH9,PAFAH1B1,RANBP2,PRPF8,VARS1,HSPA5,TLN1,FLNB,GIGYF2,TPR,SUPT6H,NCL,STT3A,RPS3,CAD,RAN,UBE2O,MSH6,ATP1A1,SAFB,KRT9,EIF5B,SUMO2,PDCD11,KRT19,TECR,SLC25A3,RPS25,CERS2,HNRNPU,MACF1,PKLR,FERMT…
TF	Factor: GABP-alpha; motif: CTTCCK; match class: 1	TF:M01660_1	4.46509e-105	104.35	4697	2303	940	21700	SLC7A5,RPL5,BAZ1B,SF3B1,ATP2B1,AHCTF1,RPL6,CHD4,LBR,WNK1,CNOT1,ATP2A3,PTPN23,ZC3H4,EIF3A,CHORDC1,DOCK2,PKM,WDR75,PCM1,KRT84,PRPF40A,SNRNP200,SEC61A1,TCOF1,SMARCA4,HDLBP,FASN,EEF2,DDOST,SMCHD1,MYH9,PAFAH1B1,TLN1,H1-4,DDX39B,NCL,WDR1,TM9SF3,RAN,RAB10,MSH6,MKI67,SLC4A7,COPA,PDCD11,ARPC1B,NACA,KRT19,SLC25A3,CLTC,RPS25,CD44,TRPV2,HNRNPU,CLPTM1,HSPA8,TM9SF2,SON,GAK,ATP1A3,HSP90AB1,WASHC2,BIRC6,GCN1,UBR…
GO:CC	nuclear lumen	GO:0031981	6.59926e-107	106.181	5698	2263	939	26207	UBR5,MYBBP1A,RPL5,BAZ1B,SF3B1,ATP2B1,AHCTF1,RPL6,CHD4,LBR,SRRM2,EDC4,TOP2A,PTPN23,ZC3H4,ANKRD17,RPL3,HCFC1,NUMA1,DOCK10,EIF3A,UTP20,NISCH,WDR75,PCM1,RNF213,CHD5,PRPF40A,SNRNP200,CCDC88B,ACOT7,TCOF1,SMARCA4,SRRM1,SMCHD1,MYH9,RPN2,RANBP2,THRAP3,PRPF8,FTSJ3,DDX39B,TPR,SUPT6H,NCL,SMC4,RPS3,CAD,RAN,UBE2O,MSH6,ACACA,MKI67,TCERG1,SAFB,SUMO2,PDCD11,SORL1,FLNA,RPS25,CKAP5,HNRNPU,HSPA8,RIF1,GEMIN5,SON,CPS1…
TF	Factor: DEC1; motif: NCNCACRTGNSC	TF:M08870	0.0312555	1.50507	7985	2303	939	21700	SLC7A5,ATP2B2,IQGAP2,BAZ1B,EIF4G3,ATP2B1,AHCTF1,RPL6,CHD4,LBR,EEF1A2,DOCK11,ARL6IP5,MB,EDC4,MAGT1,PTPN23,CLUH,HCFC1,EIF3A,UTP20,ERCC6L,DOCK2,GAPVD1,TTC23L,UBAP2L,INF2,RPL13A,PKM,RRBP1,ATP4A,WDR75,PCM1,KRT84,RSRP1,CHD5,MYOF,SEC61A1,CCDC88B,ACOT7,ANO6,TCOF1,HDLBP,MYO5A,SRRM1,FASN,EEF2,TM9SF4,ENO2,RPN2,RANBP2,THRAP3,VARS1,MAP4,ABCB1A,DDX39B,GIGYF2,TPR,NCL,KRT6A,CAD,KRT1,RAN,MSH6,MKI67,TCERG1,TUBA4A,…
TF	Factor: E2F; motif: TTTSGCGC	TF:M00050	2.43003e-38	37.6144	6159	2303	938	21700	RPL7,RPL5,EIF4G3,SF3B1,LNPEP,RPL6,LBR,KRT2,SRRM2,WNK1,LDHA,CNOT1,ARL6IP5,TOP2A,ZC3H4,KRT10,DYNC1H1,RPL3,HCFC1,NUMA1,DOCK10,DOCK2,UBAP2L,INF2,EIF2S1,WDR75,RNF213,CSN1S1,MYOF,PRPF40A,SNRNP200,SEC61A1,ACOT7,SMARCA4,MYO5A,FASN,PAFAH1B1,ATP2B4,VARS1,TLN1,H1-4,ABCB1A,SUPT6H,SLC25A4,NCL,STT3A,KRT1,RAN,MSH6,KRT79,SAFB,COPA,SLK,KRT19,TECR,CLTC,TRPV2,CKAP5,ABCB7,HSPA8,MACF1,GEMIN5,SON,ATRX,GAK,HSP90AB1,BIR…
TF	Factor: SP1:SP3; motif: CCSCCCCCYCC	TF:M01219	1.10556e-23	22.9564	6671	2303	937	21700	SLC7A5,UBR5,RPL7,IQGAP2,RPL5,EIF4G3,ATP2B1,LNPEP,CHD4,LBR,EEF1A2,KRT2,SRRM2,WNK1,CNOT1,DOCK11,ARL6IP5,MAGT1,ZC3H4,KRT10,CLUH,RPL3,HCFC1,LDHC,NUMA1,DOCK10,ERCC6L,NISCH,UBAP2L,INF2,RRBP1,WDR75,PCM1,RNF213,KRT84,CSN1S1,CHD5,PRPF40A,CCDC88B,FASN,ENO2,DDOST,SMCHD1,MYH9,ATP2B4,VARS1,MAP4,GIGYF2,TPR,WDR1,TM9SF3,MSH6,MKI67,TCERG1,SLC4A7,KRT79,ATP1A1,SAFB,SUMO2,ARPC1B,VPS13C,TECR,CLTC,CD44,HNRNPU,CLPTM1,H…
TF	Factor: AP-2alphaA; motif: ANMGCCTNAGGCKNT	TF:M01047	1.45534e-11	10.837	7255	2303	937	21700	SLC7A5,ALB,UBR5,RPL7,IQGAP2,BAZ1B,EIF4G3,AHCTF1,LNPEP,CHD4,LBR,SRRM2,WNK1,LDHA,DOCK11,MB,EDC4,ATP2A3,DYNC1H1,EIF3A,DOCK2,GAPVD1,INF2,GAPDHS,RRBP1,PCM1,RNF213,CHD5,PRPF40A,ANO6,TCOF1,MYO5A,SRRM1,FASN,KRT5,ENO2,MAP4,H1-4,FLNB,DDX39B,GIGYF2,NCL,STT3A,RPS3,WDR1,RAN,KRT42,UBE2O,MSH6,TCERG1,DOCK8,KRT79,KRT9,ERMP1,COPA,SLK,ARPC1B,NACA,VPS13C,TECR,CKAP5,HNRNPU,HSPA8,PKLR,ATRX,DDB1,HSP90AB1,WASHC2,BIRC6,D…
TF	Factor: AP-2alphaA; motif: ANMGCCTNAGGCKNT; match class: 1	TF:M01047_1	1.45534e-11	10.837	7255	2303	937	21700	SLC7A5,ALB,UBR5,RPL7,IQGAP2,BAZ1B,EIF4G3,AHCTF1,LNPEP,CHD4,LBR,SRRM2,WNK1,LDHA,DOCK11,MB,EDC4,ATP2A3,DYNC1H1,EIF3A,DOCK2,GAPVD1,INF2,GAPDHS,RRBP1,PCM1,RNF213,CHD5,PRPF40A,ANO6,TCOF1,MYO5A,SRRM1,FASN,KRT5,ENO2,MAP4,H1-4,FLNB,DDX39B,GIGYF2,NCL,STT3A,RPS3,WDR1,RAN,KRT42,UBE2O,MSH6,TCERG1,DOCK8,KRT79,KRT9,ERMP1,COPA,SLK,ARPC1B,NACA,VPS13C,TECR,CKAP5,HNRNPU,HSPA8,PKLR,ATRX,DDB1,HSP90AB1,WASHC2,BIRC6,D…
TF	Factor: ZF5; motif: GYCGCGCARNGCNN; match class: 1	TF:M02933_1	1.93334e-47	46.7137	5850	2303	933	21700	SLC7A5,UBR5,IQGAP2,BAZ1B,SF3B1,ATP2B1,AHCTF1,LNPEP,CHD4,LBR,EEF1A2,SRRM2,WNK1,LDHA,CNOT1,DOCK11,TOP2A,PTPN23,CLUH,EIF3A,GAPVD1,RPL13A,EIF2S1,RRBP1,WDR75,RSRP1,CHD5,PRPF40A,BAZ1A,ANO6,TCOF1,SMARCA4,MYO5A,SRRM1,FASN,DDOST,SMCHD1,MYH9,RPN2,ATP2B4,RANBP2,VARS1,MAP4,TLN1,FLNB,DDX39B,GIGYF2,SLC25A4,NCL,RPS3,WDR1,TM9SF3,RAN,UBE2O,MSH6,DOCK8,TUBA4A,ATP1A1,SAFB,EIF5B,SUMO2,ERMP1,SLK,ARPC1B,SORL1,VPS13C,FL…
TF	Factor: c-Myc; motif: CACGTGGC	TF:M03867	3.46593e-05	4.46018	7645	2303	932	21700	SLC7A5,ATP2B2,MYBBP1A,KRT76,BAZ1B,ATP2B1,AHCTF1,H1-3,CHD4,EEF1A2,SRRM2,MB,MAGT1,ZC3H4,KRT10,CLUH,DYNC1H1,RPL3,EIF3A,ERCC6L,NISCH,DOCK2,UBAP2L,INF2,RPL13A,PKM,ATP4A,PCM1,RNF213,MYOF,CCDC88B,TCOF1,HDLBP,MYO5A,FASN,EEF2,TM9SF4,SMCHD1,RANBP2,THRAP3,PRPF8,VARS1,TLN1,H1-4,DDX39B,GIGYF2,SUPT6H,SLC25A4,NCL,PFAS,CAD,RAN,TCERG1,DOCK8,SLC4A7,KRT79,TUBA4A,ATP1A1,SAFB,EIF5B,ARPC1B,SORL1,KRT19,SLC25A3,TRPV2,AB…
TF	Factor: Erm; motif: NCCGGAWGTN	TF:M01992	1.99734e-71	70.6995	5255	2303	931	21700	SLC7A5,ATP2B2,RPL5,LNPEP,RPL6,CHD4,LBR,EDC4,ATP2A3,PTPN23,CLUH,HCFC1,LDHC,CHORDC1,DOCK2,EIF2S1,ATP4A,PCM1,KRT84,PRPF40A,SNRNP200,SEC61A1,CCDC88B,ACOT7,TCOF1,HDLBP,EEF2,DDOST,MYH9,H1-4,DDX39B,SUPT6H,SLC25A4,WDR1,TM9SF3,MSH6,COPA,PDCD11,ARPC1B,NACA,KRT19,SLC25A3,FLNA,RPS25,TRPV2,ABCB7,TM9SF2,RIF1,SON,ATRX,ATP1A3,HSP90AB1,BIRC6,GCN1,DHX9,TRIP12,DIP2B,ACTB,LMF2,NOP2,UGGT1,EIF4G1,CORO1C,SLC25A5,MTOR,S…
TF	Factor: E2F1; motif: NNNNNGCGSSAAAN	TF:M08874	1.50883e-45	44.8214	5886	2303	931	21700	SLC7A5,RPL7,BAZ1B,SF3B1,AHCTF1,LNPEP,RPL6,LBR,SRRM2,WNK1,TOP2A,PTPN23,RPL3,NUMA1,DOCK10,EIF3A,DOCK2,UBAP2L,INF2,PKM,WDR75,PCM1,RNF213,RTN3,CSN1S1,PRPF40A,SEC61A1,ACOT7,ANO6,MYO5A,FASN,SMCHD1,PAFAH1B1,VARS1,H1-4,ABCB1A,FLNB,DDX39B,TPR,NCL,STT3A,WDR1,TM9SF3,RAN,RAB10,MSH6,MKI67,DOCK8,KRT79,SAFB,COPA,SLK,SORL1,VPS13C,KRT19,TECR,SLC25A3,FLNA,CLTC,CD44,CKAP5,ABCB7,CLPTM1,HSPA8,RIF1,GEMIN5,ATRX,GAK,BIR…
TF	Factor: Zfp740; motif: NCCCCCCCAC	TF:M03944	8.59814e-10	9.0656	7299	2303	930	21700	ATP2B2,RPL7,IQGAP2,RPL5,BAZ1B,EIF4G3,ATP2B1,CHD4,LBR,EEF1A2,KRT2,LDHA,DOCK11,MAGT1,TOP2A,PTPN23,ZC3H4,CLUH,RPL3,HCFC1,LDHC,NUMA1,DOCK10,EIF3A,ERCC6L,NISCH,GAPVD1,TTC23L,UBAP2L,EIF2S1,RRBP1,ATP4A,PCM1,RNF213,RTN3,KRT84,CSN1S1,CHD5,MYOF,PRPF40A,CCDC88B,ATP2A1,ACOT7,BAZ1A,ANO6,SMARCA4,HDLBP,SRRM1,FASN,KRT5,DDOST,SMCHD1,ATP2B4,THRAP3,PRPF8,VARS1,TPR,NCL,CAD,RAN,MSH6,MKI67,CHD2,TCERG1,KRT79,TUBA4A,SAF…
TF	Factor: E2F-1; motif: TTTSGCGCGMNR	TF:M00516	2.60353e-41	40.5844	5992	2303	929	21700	SLC7A5,UBR5,RPL7,BAZ1B,LNPEP,LBR,KRT2,SRRM2,WNK1,LDHA,CNOT1,DOCK11,PTPN23,ZC3H4,KRT10,DYNC1H1,HCFC1,NUMA1,DOCK10,EIF3A,DOCK2,UBAP2L,EIF2S1,PCM1,RNF213,CSN1S1,MYOF,PRPF40A,SNRNP200,SEC61A1,ACOT7,HDLBP,MYO5A,SRRM1,FASN,EEF2,SMCHD1,FTSJ3,MAP4,TLN1,H1-4,FLNB,TPR,SUPT6H,NCL,PFAS,WDR1,TM9SF3,KRT1,MKI67,DOCK8,SAFB,ERMP1,PDCD11,NACA,SORL1,TECR,SLC25A3,FLNA,CLTC,CD44,TRPV2,CKAP5,HNRNPU,CLPTM1,GEMIN5,SON,A…
TF	Factor: Zfp536; motif: NCGGAKG	TF:M05541	1.18635e-29	28.9258	6347	2303	926	21700	RPL7,IQGAP2,MYBBP1A,BAZ1B,AHCTF1,LNPEP,CHD4,EEF1A2,SRRM2,CNOT1,EDC4,ZC3H4,CLUH,DYNC1H1,NISCH,DOCK2,TTC23L,UBAP2L,INF2,EIF2S1,RRBP1,RTN3,PRPF40A,SRRM1,FASN,DDOST,MYH9,ACACB,PAFAH1B1,RPN2,RANBP2,MAP4,HSPA5,H1-4,FLNB,DDX39B,GIGYF2,TPR,SUPT6H,CAD,RAN,UBE2O,MSH6,DOCK8,SLC4A7,TUBA4A,ATP1A1,SAFB,EIF5B,ERMP1,COPA,KRT19,CERS2,HNRNPU,HSPA8,RIF1,GEMIN5,PKLR,FERMT3,DDB1,ATP2A2,WASHC2,BIRC6,UBR4,GYG1,DIP2B,HS…
TF	Factor: FLI-1; motif: CMGGAWGTSAN	TF:M01208	9.95879e-13	12.0018	7072	2303	924	21700	SLC7A5,RPL7,MYBBP1A,RPL5,KRT76,BAZ1B,LNPEP,CHD4,LBR,LDHA,MB,EDC4,TOP2A,PTPN23,CLUH,ANKRD17,HCFC1,UTP20,NISCH,CHORDC1,DOCK2,UBAP2L,RPL13A,EIF2S1,ATP4A,RNF213,RTN3,KRT84,PTPRC,PRPF40A,SEC61A1,ATP2A1,ACOT7,BAZ1A,TCOF1,SRRM1,ENO2,DDOST,SMCHD1,PRPF8,TLN1,DDX39B,SLC25A4,NCL,PFAS,CAD,WDR1,TM9SF3,KRT1,MSH6,CHD2,KRT79,ATP1A1,EIF5B,COPA,SORL1,KRT19,RPS25,TM9SF2,RIF1,GEMIN5,FERMT3,SON,GAK,HSP90AB1,WASHC2,BI…
GO:MF	ion binding	GO:0043167	9.9283e-60	59.0031	6250	2227	923	24018	ATP2B2,ALB,UBR5,IQGAP2,MYBBP1A,BAZ1B,ATP2B1,LNPEP,CHD4,LBR,EEF1A2,WNK1,DOCK11,MB,TOP2A,ATP2A3,ZC3H4,DYNC1H1,DOCK10,ERCC6L,CHORDC1,DOCK2,GAPVD1,PKM,ATP4A,RNF213,CYBB,CHD5,MYOF,SNRNP200,ATP2A1,ACOT7,BAZ1A,ANO6,SMARCA4,MYO5A,EEF2,ENO2,SMCHD1,MYH9,ACACB,ATP2B4,RANBP2,THRAP3,VARS1,HSPA5,H1-4,ABCB1A,DDX39B,NCL,SMC4,STT3A,PFAS,CAD,RAN,UBE2O,RAB10,MSH6,ACACA,MKI67,CHD2,DOCK8,TUBA4A,ATP1A1,EIF5B,ERMP1,SLK…
TF	Factor: Elk-1; motif: AACCGGAAGTR	TF:M01163	8.16121e-38	37.0882	6048	2303	923	21700	SLC7A5,MYBBP1A,SF3B1,LNPEP,RPL6,LBR,MB,EDC4,PTPN23,KRT10,HCFC1,EIF3A,ERCC6L,NISCH,CHORDC1,DOCK2,TTC23L,UBAP2L,EIF2S1,ATP4A,WDR75,PCM1,KRT84,SNRNP200,SEC61A1,CCDC88B,ANO6,TCOF1,FASN,TM9SF4,ENO2,DDOST,RPN2,THRAP3,PRPF8,FTSJ3,TLN1,H1-4,DDX39B,SUPT6H,RPS3,WDR1,TM9SF3,MSH6,CHD2,SLC4A7,COPA,PDCD11,SLK,NACA,KRT19,TECR,SLC25A3,RPS25,CD44,TRPV2,ABCB7,TM9SF2,SON,ATRX,HSP90AB1,BIRC6,UBR4,DHX9,TRIP12,ACTB,LM…
TF	Factor: ATF-1; motif: TNACGTCAN	TF:M01861	2.61203e-30	29.583	6246	2303	917	21700	UBR5,EIF4G3,ATP2B1,SRRM2,MB,EDC4,PTPN23,ZC3H4,HCFC1,LDHC,EIF3A,NISCH,UBAP2L,RPL13A,GAPDHS,PKM,RRBP1,RTN3,RSRP1,CHD5,PRPF40A,SEC61A1,ACOT7,HDLBP,KRT5,EEF2,TM9SF4,DDOST,SMCHD1,MYH9,PAFAH1B1,RANBP2,THRAP3,PRPF8,FTSJ3,HSPA5,GIGYF2,TPR,SUPT6H,NCL,SMC4,STT3A,PFAS,CAD,WDR1,TM9SF3,RAN,UBE2O,MSH6,MKI67,TCERG1,DOCK8,ATP1A1,SAFB,COPA,PDCD11,NACA,SORL1,VPS13C,TECR,SLC25A3,CLTC,TRPV2,RIF1,MACF1,SON,ATRX,GAK,H…
TF	Factor: Spic; motif: NNVGGAAGTN	TF:M02042	4.01512e-30	29.3963	6201	2303	911	21700	ATP2B2,ALB,MYBBP1A,RPL5,SF3B1,LNPEP,LBR,WNK1,CNOT1,ARL6IP5,MB,EDC4,ZC3H4,HCFC1,LDHC,DOCK10,EIF3A,ERCC6L,DOCK2,TTC23L,UBAP2L,RPL13A,EIF2S1,ATP4A,WDR75,SEC61A1,CCDC88B,ATP2A1,BAZ1A,TCOF1,MYO5A,FASN,TM9SF4,ENO2,DDOST,SMCHD1,RPN2,RANBP2,PRPF8,FTSJ3,TLN1,DDX39B,STT3A,RPS3,CAD,WDR1,TM9SF3,RAN,MSH6,MKI67,CHD2,DOCK8,SLC4A7,COPA,PDCD11,ARPC1B,NACA,KRT19,RPS25,CD44,TRPV2,TM9SF2,FERMT3,SON,ATRX,ATP1A3,HSP90…
TF	Factor: E2F-4; motif: NTTTCSCGCC; match class: 1	TF:M07380_1	2.00648e-58	57.6976	5379	2303	910	21700	SLC7A5,ATP2B2,RPL7,IQGAP2,BAZ1B,LNPEP,LBR,SRRM2,WNK1,CNOT1,CLUH,DYNC1H1,DOCK10,EIF3A,UTP20,ERCC6L,UBAP2L,RRBP1,RTN3,RSRP1,CHD5,PRPF40A,BAZ1A,ANO6,TCOF1,MYO5A,SRRM1,DDOST,SMCHD1,MYH9,THRAP3,PRPF8,FTSJ3,VARS1,MAP4,DDX39B,CAD,WDR1,RAN,RAB10,MSH6,MKI67,TCERG1,DOCK8,TUBA4A,ATP1A1,SAFB,SUMO2,ERMP1,SLK,ARPC1B,NACA,VPS13C,SLC25A3,FLNA,HNRNPU,CLPTM1,HSPA8,RIF1,GEMIN5,SON,ATRX,DDB1,GAK,EPRS1,BIRC6,DHX9,SLC…
TF	Factor: AP-2alpha; motif: NGCCYSNNGSN	TF:M01857	1.98029e-30	29.7033	6173	2303	909	21700	SLC7A5,UBR5,RPL7,IQGAP2,RPL5,EIF4G3,ATP2B1,AHCTF1,LNPEP,RPL6,CHD4,SRRM2,WNK1,CNOT1,DOCK11,CLUH,EIF3A,NISCH,GAPVD1,INF2,EIF2S1,RRBP1,WDR75,PCM1,CHD5,PRPF40A,ATP2A1,ANO6,HDLBP,MYO5A,SRRM1,FASN,KRT5,ENO2,SMCHD1,ACACB,PAFAH1B1,HSPA5,H1-4,DDX39B,GIGYF2,TPR,SLC25A4,WDR1,TM9SF3,RAN,UBE2O,RAB10,MSH6,CHD2,TCERG1,SLC4A7,ATP1A1,SAFB,ERMP1,SLK,ARPC1B,SORL1,VPS13C,FLNA,CLTC,CD44,CKAP5,HNRNPU,CLPTM1,RIF1,ATP1A…
TF	Factor: Pet-1; motif: GCNGGAAGYG; match class: 1	TF:M10233_1	1.27626e-32	31.8941	6089	2303	908	21700	SLC7A5,ATP2B2,ALB,UBR5,RPL7,IQGAP2,MYBBP1A,RPL5,BAZ1B,ATP2B1,LNPEP,RPL6,LDHA,DOCK11,ARL6IP5,MB,MAGT1,ATP2A3,PTPN23,ZC3H4,HCFC1,DOCK10,UTP20,DOCK2,GAPVD1,EIF2S1,PCM1,PRPF40A,SEC61A1,ACOT7,BAZ1A,TCOF1,SRRM1,FASN,EEF2,ENO2,DDOST,SMCHD1,MYH9,PAFAH1B1,RPN2,RANBP2,THRAP3,MAP4,TLN1,DDX39B,TPR,SUPT6H,SLC25A4,NCL,KRT6A,WDR1,TM9SF3,KRT1,RAN,MSH6,CHD2,TCERG1,TUBA4A,ATP1A1,SAFB,KRT9,EIF5B,SUMO2,ERMP1,SLK,ARP…
TF	Factor: AP-2alpha; motif: NSCCNCRGGSN	TF:M07348	6.87245e-28	27.1629	6204	2303	902	21700	SLC7A5,UBR5,RPL7,IQGAP2,BAZ1B,EIF4G3,ATP2B1,AHCTF1,LNPEP,CHD4,WNK1,LDHA,CNOT1,DOCK11,ATP2A3,RPL3,EIF3A,UTP20,DOCK2,GAPVD1,INF2,EIF2S1,RRBP1,WDR75,PCM1,CHD5,PRPF40A,ANO6,TCOF1,MYO5A,SRRM1,FASN,KRT5,ENO2,ACACB,PAFAH1B1,VARS1,MAP4,GIGYF2,SLC25A4,STT3A,RPS3,TM9SF3,RAN,KRT42,RAB10,TCERG1,DOCK8,ATP1A1,KRT9,SUMO2,ERMP1,COPA,SLK,ARPC1B,NACA,VPS13C,KRT19,TECR,RPS25,CKAP5,CERS2,HNRNPU,HSPA8,RIF1,PKLR,ATRX,…
TF	Factor: HIF-1alpha; motif: NCACGT	TF:M02012	8.39187e-25	24.0761	6321	2303	902	21700	SLC7A5,ALB,UBR5,BAZ1B,EIF4G3,SF3B1,ATP2B1,SRRM2,LDHA,CNOT1,MAGT1,ATP2A3,CLUH,HCFC1,NUMA1,EIF3A,NISCH,UBAP2L,INF2,PKM,ATP4A,BAZ1A,ANO6,TCOF1,HDLBP,ENO2,DDOST,MYH9,PAFAH1B1,VARS1,HSPA5,TLN1,FLNB,GIGYF2,SUPT6H,NCL,CAD,KRT1,RAN,UBE2O,MSH6,ACACA,TUBA4A,ATP1A1,SAFB,EIF5B,SUMO2,TECR,CLTC,CERS2,HNRNPU,HSPA8,RIF1,MACF1,GEMIN5,PKLR,SON,ATRX,HSP90AB1,EPRS1,BIRC6,IARS1,GCN1,UBR4,SLC2A1,DIP2B,HSPD1,CHD8,NOP2,…
GO:BP	regulation of metabolic process	GO:0019222	3.35323e-51	50.4745	6679	2249	901	25907	SLC7A5,UBR5,MYBBP1A,BAZ1B,SF3B1,ATP2B1,LNPEP,H1-3,CHD4,LBR,WNK1,CNOT1,EDC4,TOP2A,ZC3H4,ANKRD17,DYNC1H1,HCFC1,CHORDC1,RPL13A,PKM,EIF2S1,WDR75,RTN3,CYBB,CHD5,PTPRC,CCDC88B,BAZ1A,TCOF1,SMARCA4,EEF2,SMCHD1,MYH9,ACACB,ATP2B4,RANBP2,THRAP3,HSPA5,H1-4,DDX39B,GIGYF2,TPR,SUPT6H,SLC25A4,NCL,RPS3,MSH6,TCERG1,ATP1A1,SAFB,EIF5B,RTN4,SUMO2,NACA,SORL1,VPS13C,FLNA,CLTC,CD44,TRPV2,CERS2,HNRNPU,ABCB7,HSPA8,TM9SF2,…
TF	Factor: CREM; motif: TGACGTCASYN	TF:M01820	3.61298e-41	40.4421	5744	2303	899	21700	ATP2B1,SRRM2,MB,EDC4,TOP2A,ZC3H4,HCFC1,LDHC,NUMA1,DOCK10,EIF3A,NISCH,UBAP2L,RPL13A,PKM,RRBP1,RTN3,RSRP1,CHD5,PRPF40A,SNRNP200,SEC61A1,CCDC88B,ACOT7,TCOF1,HDLBP,KRT5,EEF2,TM9SF4,ENO2,DDOST,SMCHD1,ACACB,PAFAH1B1,THRAP3,FTSJ3,VARS1,MAP4,HSPA5,SUPT6H,NCL,SMC4,STT3A,PFAS,CAD,WDR1,TM9SF3,RAN,UBE2O,MSH6,MKI67,DOCK8,KRT79,TUBA4A,ATP1A1,SAFB,COPA,PDCD11,NACA,SORL1,VPS13C,KRT19,TECR,SLC25A3,CLTC,RPS25,HNRN…
GO:BP	positive regulation of biological process	GO:0048518	3.90111e-57	56.4088	6447	2249	896	25907	SLC7A5,ATP2B2,ALB,UBR5,MYBBP1A,BAZ1B,SF3B1,ATP2B1,CHD4,EEF1A2,KRT2,WNK1,LDHA,CNOT1,DOCK11,ARL6IP5,TOP2A,PTPN23,ANKRD17,DYNC1H1,HCFC1,NUMA1,DOCK2,UBAP2L,PKM,EIF2S1,WDR75,PCM1,CYBB,CHD5,PTPRC,CCDC88B,ATP2A1,BAZ1A,ANO6,SMARCA4,MYO5A,EEF2,TM9SF4,SMCHD1,MYH9,ACACB,PAFAH1B1,ATP2B4,THRAP3,HSPA5,ABCB1A,DDX39B,GIGYF2,TPR,SUPT6H,SLC25A4,NCL,SMC4,RPS3,WDR1,KRT1,RAN,UBE2O,DOCK8,ATP1A1,SAFB,RTN4,SUMO2,SLK,NAC…
TF	Factor: YY1; motif: NYNKCCATNTT	TF:M01035	6.90166e-19	18.161	6499	2303	894	21700	ATP2B2,UBR5,MYBBP1A,RPL5,KRT76,BAZ1B,EIF4G3,SF3B1,AHCTF1,RPL6,H1-3,KRT2,SRRM2,LDHA,CNOT1,ARL6IP5,MB,MAGT1,ATP2A3,ZC3H4,ANKRD17,DYNC1H1,RPL3,HCFC1,LDHC,UTP20,NISCH,RPL13A,ATP4A,WDR75,PCM1,RNF213,CSN1S1,CHD5,SNRNP200,SEC61A1,CCDC88B,BAZ1A,SMARCA4,HDLBP,SRRM1,TM9SF4,SMCHD1,PAFAH1B1,RPN2,RANBP2,PRPF8,FTSJ3,VARS1,ABCB1A,DDX39B,GIGYF2,SUPT6H,SMC4,RPS3,RAN,KRT42,RAB10,MKI67,CHD2,SAFB,KRT9,RTN4,SUMO2,COP…
TF	Factor: DEC1; motif: CNCACRTGASC	TF:M03572	8.28579e-14	13.0817	6728	2303	892	21700	ATP2B2,IQGAP2,MYBBP1A,BAZ1B,EIF4G3,ATP2B1,AHCTF1,RPL6,CHD4,SRRM2,CNOT1,MB,MAGT1,CLUH,EIF3A,UTP20,ERCC6L,UBAP2L,INF2,PKM,RRBP1,WDR75,KRT84,RSRP1,CHD5,SEC61A1,CCDC88B,ACOT7,ANO6,TCOF1,SMARCA4,HDLBP,FASN,EEF2,TM9SF4,RPN2,RANBP2,THRAP3,FTSJ3,VARS1,MAP4,ABCB1A,DDX39B,GIGYF2,NCL,PFAS,CAD,KRT1,RAN,MSH6,ACACA,TCERG1,ATP1A1,EIF5B,PDCD11,ARPC1B,CD44,TRPV2,CERS2,HSPA8,MACF1,GEMIN5,SON,ATP2A2,EPRS1,WASHC2,UB…
TF	Factor: Egr-1; motif: GCGGGGGCGG	TF:M07354	2.64824e-27	26.577	6105	2303	888	21700	SLC7A5,ATP2B2,UBR5,RPL7,ATP2B1,AHCTF1,LNPEP,CHD4,DOCK11,PTPN23,ZC3H4,CLUH,DYNC1H1,HCFC1,NUMA1,DOCK10,ERCC6L,NISCH,UBAP2L,INF2,RPL13A,RRBP1,WDR75,PCM1,RTN3,CHD5,MYOF,BAZ1A,ANO6,TCOF1,SMARCA4,HDLBP,MYO5A,FASN,ENO2,SMCHD1,MYH9,ATP2B4,THRAP3,VARS1,MAP4,TPR,STT3A,WDR1,TM9SF3,RAN,UBE2O,RAB10,MSH6,SLC4A7,TUBA4A,ATP1A1,EIF5B,SUMO2,PDCD11,ARPC1B,NACA,FLNA,HNRNPU,CLPTM1,HSPA8,RIF1,GEMIN5,SON,GAK,ATP1A3,ATP…
TF	Factor: USF2; motif: CASGYG	TF:M00726	5.29181e-23	22.2764	6245	2303	885	21700	SLC7A5,UBR5,MYBBP1A,RPL5,BAZ1B,ATP2B1,CHD4,MAGT1,ZC3H4,CLUH,HCFC1,EIF3A,UTP20,ERCC6L,UBAP2L,INF2,RPL13A,PKM,WDR75,PCM1,RNF213,ANO6,TCOF1,HDLBP,MYO5A,FASN,EEF2,TM9SF4,RANBP2,THRAP3,VARS1,TLN1,ABCB1A,DDX39B,GIGYF2,NCL,CAD,KRT1,RAN,ACACA,TCERG1,SLC4A7,TUBA4A,ATP1A1,EIF5B,SLK,ARPC1B,SORL1,CLTC,TRPV2,CERS2,ABCB7,HSPA8,RIF1,GEMIN5,SON,ATRX,ATP1A3,HSP90AB1,WASHC2,IARS1,UBR4,DHX9,GYG1,DIP2B,HSPD1,ACTB,LM…
TF	Factor: USF2; motif: CASGYG; match class: 1	TF:M00726_1	5.29181e-23	22.2764	6245	2303	885	21700	SLC7A5,UBR5,MYBBP1A,RPL5,BAZ1B,ATP2B1,CHD4,MAGT1,ZC3H4,CLUH,HCFC1,EIF3A,UTP20,ERCC6L,UBAP2L,INF2,RPL13A,PKM,WDR75,PCM1,RNF213,ANO6,TCOF1,HDLBP,MYO5A,FASN,EEF2,TM9SF4,RANBP2,THRAP3,VARS1,TLN1,ABCB1A,DDX39B,GIGYF2,NCL,CAD,KRT1,RAN,ACACA,TCERG1,SLC4A7,TUBA4A,ATP1A1,EIF5B,SLK,ARPC1B,SORL1,CLTC,TRPV2,CERS2,ABCB7,HSPA8,RIF1,GEMIN5,SON,ATRX,ATP1A3,HSP90AB1,WASHC2,IARS1,UBR4,DHX9,GYG1,DIP2B,HSPD1,ACTB,LM…
TF	Factor: Tfap2a; motif: TGCCCYNRGGCA	TF:M04155	2.3058e-17	16.6372	6481	2303	884	21700	ATP2B2,UBR5,IQGAP2,BAZ1B,ATP2B1,AHCTF1,LNPEP,CHD4,LBR,EEF1A2,CNOT1,PTPN23,NUMA1,UTP20,INF2,EIF2S1,RRBP1,RNF213,CHD5,MYOF,ATP2A1,BAZ1A,SMARCA4,HDLBP,SRRM1,SMCHD1,MYH9,RPN2,RANBP2,PRPF8,FTSJ3,MAP4,TLN1,H1-4,RPS3,WDR1,TM9SF3,UBE2O,DOCK8,KRT79,SUMO2,PDCD11,ARPC1B,NACA,SORL1,TECR,FLNA,CERS2,ADGRE1,TM9SF2,RIF1,GEMIN5,PKLR,ATRX,ATP1A3,ATP2A2,BIRC6,GCN1,UBR4,DIP2B,HSPD1,EEF1A1,ACTB,LMF2,AFDN,ARRB2,EIF4G1…
TF	Factor: Zic1; motif: NNCCCCCGGGGGGG; match class: 1	TF:M02835_1	2.14663e-14	13.6682	6591	2303	880	21700	UBR5,IQGAP2,BAZ1B,EIF4G3,SF3B1,ATP2B1,AHCTF1,LNPEP,CHD4,LBR,KRT2,WNK1,DOCK11,MB,EDC4,PTPN23,ZC3H4,CLUH,EIF3A,GAPVD1,RRBP1,PCM1,RTN3,PRPF40A,TCOF1,SMARCA4,HDLBP,SRRM1,ENO2,ACACB,RPN2,VARS1,HSPA5,TLN1,DDX39B,TPR,SMC4,PFAS,CAD,WDR1,KRT1,KRT42,RAB10,DOCK8,SLC4A7,KRT79,ATP1A1,SAFB,SUMO2,ERMP1,SLK,ARPC1B,SORL1,CERS2,HNRNPU,CLPTM1,HSPA8,RIF1,MACF1,GEMIN5,PKLR,FERMT3,DDB1,ATP1A3,HSP90AB1,EPRS1,WASHC2,BIR…
TF	Factor: YY1; motif: NNNNAARATGGNNNN	TF:M07370	4.4393e-20	19.3527	6315	2303	879	21700	ATP2B2,UBR5,RPL5,KRT76,BAZ1B,EIF4G3,SF3B1,AHCTF1,RPL6,H1-3,CHD4,KRT2,SRRM2,LDHA,CNOT1,ARL6IP5,MB,MAGT1,ATP2A3,ZC3H4,DYNC1H1,RPL3,HCFC1,LDHC,UTP20,NISCH,RPL13A,ATP4A,WDR75,PCM1,RNF213,CSN1S1,CHD5,SNRNP200,SEC61A1,CCDC88B,HDLBP,MYO5A,SRRM1,TM9SF4,PAFAH1B1,RPN2,RANBP2,THRAP3,PRPF8,FTSJ3,VARS1,ABCB1A,DDX39B,GIGYF2,SUPT6H,SMC4,RPS3,RAN,KRT42,RAB10,MKI67,CHD2,SAFB,KRT9,RTN4,SUMO2,COPA,ARPC1B,NACA,SORL1…
TF	Factor: Pax-5; motif: RRMSWGANWYCTNRAGCGKRACSRYNSM; match class: 1	TF:M00144_1	1.002e-42	41.9991	5524	2303	878	21700	SLC7A5,UBR5,RPL7,IQGAP2,EIF4G3,ATP2B1,AHCTF1,RPL6,CHD4,LBR,SRRM2,MAGT1,TOP2A,ATP2A3,PTPN23,ZC3H4,HCFC1,NUMA1,EIF3A,UTP20,GAPVD1,TTC23L,UBAP2L,RRBP1,ATP4A,PCM1,RTN3,RSRP1,PRPF40A,SMARCA4,HDLBP,MYO5A,SRRM1,EEF2,SMCHD1,MYH9,RPN2,RANBP2,MAP4,HSPA5,TLN1,FLNB,DDX39B,TPR,NCL,SMC4,STT3A,CAD,RAN,UBE2O,MSH6,MKI67,TCERG1,SAFB,EIF5B,PDCD11,SLK,ARPC1B,NACA,KRT19,SLC25A3,FLNA,CLTC,RPS25,HNRNPU,TM9SF2,RIF1,FERM…
TF	Factor: C-Myc; motif: NGCCACGTGNN	TF:M07601	2.07967e-23	22.682	6168	2303	878	21700	SLC7A5,UBR5,MYBBP1A,RPL5,BAZ1B,ATP2B1,CHD4,MAGT1,ZC3H4,CLUH,HCFC1,EIF3A,UTP20,ERCC6L,UBAP2L,INF2,RPL13A,PKM,WDR75,PCM1,RNF213,ANO6,TCOF1,HDLBP,MYO5A,FASN,EEF2,TM9SF4,RANBP2,THRAP3,VARS1,TLN1,ABCB1A,DDX39B,GIGYF2,NCL,CAD,KRT1,RAN,ACACA,TCERG1,SLC4A7,TUBA4A,ATP1A1,EIF5B,SLK,ARPC1B,SORL1,CLTC,TRPV2,CERS2,ABCB7,HSPA8,RIF1,GEMIN5,SON,ATP1A3,HSP90AB1,WASHC2,IARS1,UBR4,DHX9,GYG1,DIP2B,HSPD1,ACTB,LMF2,NO…
TF	Factor: ctcf; motif: YGGCCASCAGRGGGCGCYNN	TF:M10203	1.10373e-12	11.9571	6637	2303	875	21700	SLC7A5,UBR5,RPL7,IQGAP2,RPL5,KRT76,BAZ1B,ATP2B1,CHD4,LBR,ATP2A3,ZC3H4,CLUH,DYNC1H1,NISCH,TTC23L,INF2,RPL13A,GAPDHS,PKM,EIF2S1,RRBP1,ATP4A,RTN3,RSRP1,CHD5,SMARCA4,MYO5A,FASN,MYH9,PAFAH1B1,MAP4,H1-4,FLNB,GIGYF2,TPR,NCL,SMC4,PFAS,WDR1,RAN,TCERG1,TUBA4A,ATP1A1,SUMO2,ERMP1,SLK,NACA,SORL1,TECR,FLNA,CLTC,TRPV2,HNRNPU,CLPTM1,HSPA8,RIF1,GEMIN5,PKLR,DDB1,ATP1A3,ATP2A2,BIRC6,GCN1,UBR4,DHX9,SLC2A1,TRIP12,DIP…
TF	Factor: ATF1; motif: NNATGACGANYANN	TF:M02842	2.6868e-14	13.5708	6534	2303	873	21700	SLC7A5,UBR5,ATP2B1,CHD4,SRRM2,WNK1,LDHA,MAGT1,PTPN23,ZC3H4,CLUH,DYNC1H1,RPL3,LDHC,EIF3A,UTP20,CHORDC1,GAPVD1,UBAP2L,RPL13A,EIF2S1,ATP4A,WDR75,RTN3,KRT84,RSRP1,CHD5,SEC61A1,ATP2A1,ANO6,TCOF1,TM9SF4,MYH9,ACACB,RANBP2,THRAP3,PRPF8,FTSJ3,MAP4,HSPA5,FLNB,TPR,SMC4,STT3A,RPS3,PFAS,WDR1,TM9SF3,KRT1,KRT42,RAB10,MSH6,CHD2,DOCK8,KRT79,TUBA4A,ATP1A1,KRT9,COPA,VPS13C,SLC25A3,CLTC,RPS25,TRPV2,ABCB7,CLPTM1,HSPA…
TF	Factor: ATF2; motif: VGTGACGTMACN	TF:M00179	7.88315e-27	26.1033	5985	2303	872	21700	UBR5,EIF4G3,ATP2B1,SRRM2,MB,EDC4,PTPN23,ZC3H4,HCFC1,LDHC,EIF3A,NISCH,UBAP2L,RPL13A,GAPDHS,PKM,RRBP1,RTN3,RSRP1,CHD5,PRPF40A,SEC61A1,CCDC88B,ACOT7,EEF2,TM9SF4,DDOST,SMCHD1,PAFAH1B1,RANBP2,THRAP3,PRPF8,FTSJ3,HSPA5,FLNB,GIGYF2,TPR,SUPT6H,NCL,SMC4,STT3A,PFAS,CAD,WDR1,TM9SF3,RAN,UBE2O,MSH6,MKI67,TCERG1,DOCK8,ATP1A1,SAFB,EIF5B,COPA,PDCD11,NACA,SORL1,VPS13C,TECR,SLC25A3,CLTC,TRPV2,RIF1,MACF1,SON,ATRX,GA…
TF	Factor: CREB; motif: NNTKACGTCANNNS	TF:M00916	3.26204e-29	28.4865	5882	2303	870	21700	UBR5,EIF4G3,ATP2B1,SRRM2,MB,EDC4,ZC3H4,HCFC1,LDHC,EIF3A,NISCH,UBAP2L,RPL13A,GAPDHS,PKM,RRBP1,RTN3,RSRP1,CHD5,SEC61A1,ACOT7,HDLBP,EEF2,TM9SF4,DDOST,SMCHD1,MYH9,PAFAH1B1,RANBP2,THRAP3,PRPF8,FTSJ3,HSPA5,FLNB,GIGYF2,TPR,SUPT6H,NCL,STT3A,PFAS,CAD,WDR1,TM9SF3,RAN,UBE2O,MSH6,MKI67,TCERG1,DOCK8,ATP1A1,SAFB,COPA,PDCD11,NACA,VPS13C,TECR,SLC25A3,CLTC,TRPV2,CLPTM1,RIF1,MACF1,SON,ATRX,GAK,HSP90AB1,EPRS1,WASHC…
TF	Factor: E2F; motif: TTTSGCGSG	TF:M00939	2.18535e-42	41.6605	5459	2303	869	21700	SLC7A5,UBR5,RPL7,ATP2B1,LNPEP,RPL6,KRT2,SRRM2,WNK1,LDHA,CNOT1,PTPN23,KRT10,DYNC1H1,HCFC1,NUMA1,EIF3A,DOCK2,PCM1,RTN3,CSN1S1,CHD5,MYOF,PRPF40A,SNRNP200,SEC61A1,ACOT7,HDLBP,MYO5A,SRRM1,FASN,EEF2,SMCHD1,MAP4,TLN1,H1-4,FLNB,DDX39B,TPR,SUPT6H,NCL,PFAS,WDR1,KRT1,MSH6,MKI67,DOCK8,SAFB,KRT9,SUMO2,ERMP1,PDCD11,SLK,ARPC1B,NACA,SLC25A3,FLNA,CLTC,CD44,TRPV2,CKAP5,HNRNPU,GEMIN5,SON,ATRX,ATP2A2,HSP90AB1,EPRS1,…
GO:BP	cellular response to stimulus	GO:0051716	1.31068e-06	5.8825	8484	2249	868	25907	SLC7A5,ALB,UBR5,IQGAP2,MYBBP1A,BAZ1B,ATP2B1,CHD4,WNK1,CNOT1,DOCK11,ARL6IP5,MB,TOP2A,ATP2A3,ANKRD17,HCFC1,NUMA1,DOCK10,EIF3A,NISCH,CHORDC1,DOCK2,RPL13A,PKM,EIF2S1,RRBP1,CYBB,CHD5,MYOF,PTPRC,ATP2A1,ANO6,SMARCA4,MYO5A,SMCHD1,MYH9,PAFAH1B1,ATP2B4,PRPF8,HSPA5,TLN1,ABCB1A,GIGYF2,TPR,SLC25A4,NCL,SMC4,KRT6A,RPS3,CAD,RAN,UBE2O,RAB10,MSH6,ACACA,CHD2,DOCK8,ATP1A1,SAFB,RTN4,ERMP1,COPA,SORL1,KRT19,FLNA,CD44,C…
TF	Factor: Elk-1; motif: NAAACMGGAAGTNCVH	TF:M00007	2.4267e-07	6.61498	6892	2303	867	21700	MYBBP1A,SF3B1,RPL6,LDHA,MB,EDC4,PTPN23,ZC3H4,RPL3,DOCK10,EIF3A,TTC23L,UBAP2L,PKM,EIF2S1,WDR75,RNF213,RTN3,PRPF40A,SNRNP200,CCDC88B,ATP2A1,TCOF1,HDLBP,SRRM1,ENO2,DDOST,MYH9,THRAP3,PRPF8,FTSJ3,HSPA5,TLN1,DDX39B,SLC25A4,RPS3,CAD,WDR1,TM9SF3,KRT1,MSH6,CHD2,SLC4A7,ATP1A1,EIF5B,SUMO2,COPA,PDCD11,SLK,NACA,KRT19,SLC25A3,CLTC,RPS25,TRPV2,TM9SF2,RIF1,MACF1,PKLR,FERMT3,ATRX,DDB1,GAK,ATP1A3,BIRC6,UBR4,ACTB,L…
TF	Factor: Sp3; motif: ASMCTTGGGSRGGG	TF:M00665	0.00555957	2.25496	7237	2303	866	21700	SLC7A5,ATP2B2,ALB,IQGAP2,RPL5,KRT76,EIF4G3,SF3B1,ATP2B1,AHCTF1,H1-3,CHD4,EEF1A2,KRT2,SRRM2,WNK1,LDHA,DOCK11,ARL6IP5,EDC4,MAGT1,ATP2A3,KRT10,RPL3,LDHC,NISCH,DOCK2,UBAP2L,GAPDHS,PKM,ATP4A,PCM1,CCDC88B,ATP2A1,ACOT7,BAZ1A,SMARCA4,HDLBP,FASN,KRT5,ENO2,DDOST,SMCHD1,ACACB,PAFAH1B1,VARS1,MAP4,FLNB,TPR,SMC4,TM9SF3,UBE2O,ACACA,MKI67,TCERG1,TUBA4A,ATP1A1,SAFB,EIF5B,SUMO2,SLK,KRT19,FLNA,CLTC,TRPV2,CKAP5,HSPA…
TF	Factor: YY1; motif: CAARATGGCGGC	TF:M10408	3.46809e-54	53.4599	5117	2303	865	21700	UBR5,RPL5,BAZ1B,EIF4G3,SF3B1,AHCTF1,H1-3,CHD4,KRT2,SRRM2,LDHA,CNOT1,ARL6IP5,MB,MAGT1,ZC3H4,ANKRD17,DYNC1H1,RPL3,HCFC1,LDHC,EIF3A,UTP20,NISCH,RPL13A,WDR75,PCM1,RNF213,CSN1S1,RSRP1,CHD5,SNRNP200,SEC61A1,TCOF1,SMARCA4,HDLBP,SRRM1,FASN,EEF2,TM9SF4,SMCHD1,PAFAH1B1,RANBP2,PRPF8,FTSJ3,VARS1,DDX39B,GIGYF2,TPR,SUPT6H,SMC4,RPS3,RAN,KRT42,RAB10,MKI67,CHD2,TCERG1,DOCK8,SLC4A7,SAFB,SUMO2,COPA,ARPC1B,NACA,SORL…
TF	Factor: KROX; motif: CCCGCCCCCRCCCC	TF:M00982	4.03845e-25	24.3938	5989	2303	865	21700	SLC7A5,ATP2B2,UBR5,RPL7,IQGAP2,ATP2B1,LNPEP,CHD4,KRT2,WNK1,CNOT1,DOCK11,PTPN23,ZC3H4,CLUH,DYNC1H1,HCFC1,NUMA1,DOCK10,ERCC6L,UBAP2L,INF2,RRBP1,WDR75,PCM1,CHD5,MYOF,BAZ1A,TCOF1,SMARCA4,ENO2,SMCHD1,MYH9,ATP2B4,THRAP3,VARS1,MAP4,H1-4,FLNB,GIGYF2,TPR,STT3A,WDR1,TM9SF3,UBE2O,MSH6,SLC4A7,TUBA4A,ATP1A1,EIF5B,SUMO2,PDCD11,ARPC1B,NACA,CLTC,CD44,CKAP5,HNRNPU,CLPTM1,HSPA8,RIF1,GEMIN5,SON,ATRX,GAK,ATP1A3,ATP2…
TF	Factor: Egr-3; motif: NTGCGTGGGCGK	TF:M00245	6.27324e-23	22.2025	6066	2303	864	21700	IQGAP2,AHCTF1,LBR,KRT2,SRRM2,DOCK11,CLUH,NUMA1,DOCK10,UTP20,DOCK2,UBAP2L,INF2,RPL13A,RRBP1,WDR75,RTN3,SEC61A1,ACOT7,ANO6,SMARCA4,HDLBP,MYO5A,SRRM1,FASN,EEF2,ENO2,DDOST,MYH9,RANBP2,VARS1,MAP4,HSPA5,ABCB1A,DDX39B,SLC25A4,NCL,RPS3,WDR1,RAN,RAB10,DOCK8,KRT79,TUBA4A,ATP1A1,SUMO2,SLK,ARPC1B,SORL1,VPS13C,TECR,SLC25A3,FLNA,CLTC,TRPV2,CKAP5,RIF1,GEMIN5,ATP2A2,EPRS1,HSPD1,CHD8,EEF1A1,LMF2,GAPDH,AFDN,ARRB2,…
TF	Factor: ATF-2; motif: TTACGTAA; match class: 1	TF:M00040_1	0.000190403	3.72033	7077	2303	863	21700	SLC7A5,ALB,UBR5,RPL7,BAZ1B,ATP2B1,AHCTF1,LNPEP,ARL6IP5,MB,EDC4,MAGT1,TOP2A,PTPN23,ZC3H4,KRT10,ANKRD17,RPL3,DOCK10,EIF3A,ERCC6L,CHORDC1,DOCK2,GAPVD1,TTC23L,UBAP2L,RPL13A,PKM,EIF2S1,RRBP1,WDR75,PCM1,RNF213,RTN3,CSN1S1,SNRNP200,BAZ1A,ANO6,TCOF1,EEF2,TM9SF4,SMCHD1,MYH9,PAFAH1B1,RANBP2,FTSJ3,MAP4,HSPA5,DDX39B,GIGYF2,STT3A,RPS3,WDR1,KRT1,RAN,MSH6,ACACA,CHD2,RTN4,SUMO2,COPA,SLK,VPS13C,TECR,FLNA,MACF1,FE…
GO:BP	positive regulation of cellular process	GO:0048522	2.30633e-57	56.6371	6095	2249	861	25907	SLC7A5,UBR5,MYBBP1A,BAZ1B,SF3B1,CHD4,EEF1A2,WNK1,LDHA,CNOT1,DOCK11,ARL6IP5,TOP2A,PTPN23,ANKRD17,DYNC1H1,HCFC1,NUMA1,DOCK2,UBAP2L,PKM,EIF2S1,WDR75,PCM1,CYBB,CHD5,PTPRC,CCDC88B,ATP2A1,BAZ1A,ANO6,SMARCA4,MYO5A,EEF2,TM9SF4,SMCHD1,MYH9,ACACB,PAFAH1B1,ATP2B4,THRAP3,HSPA5,ABCB1A,DDX39B,GIGYF2,TPR,SUPT6H,SLC25A4,NCL,SMC4,RPS3,WDR1,RAN,UBE2O,DOCK8,SAFB,RTN4,SUMO2,SLK,NACA,SORL1,FLNA,CD44,TRPV2,CKAP5,HNRNP…
TF	Factor: E2F; motif: NNTTTCGCGCN	TF:M08875	1.15324e-49	48.9381	5173	2303	858	21700	RPL7,BAZ1B,SF3B1,LBR,SRRM2,WNK1,TOP2A,PTPN23,RPL3,NUMA1,DOCK10,EIF3A,UBAP2L,PKM,WDR75,PCM1,RNF213,CSN1S1,PRPF40A,SEC61A1,ACOT7,ANO6,HDLBP,MYO5A,SRRM1,FASN,SMCHD1,FTSJ3,VARS1,TLN1,H1-4,ABCB1A,FLNB,TPR,NCL,SMC4,STT3A,PFAS,WDR1,TM9SF3,RAN,RAB10,MSH6,MKI67,DOCK8,SAFB,SUMO2,SLK,SORL1,KRT19,SLC25A3,FLNA,CLTC,CD44,CLPTM1,ATRX,GAK,DHX9,SLC2A1,NOP2,TMEM14C,GAPDH,HUWE1,ARRB2,UGGT1,EIF4G1,ABCB1B,SLC16A1,STT…
TF	Factor: ZBED6; motif: NRRGCTCGCCNN	TF:M01598	3.84827e-40	39.4147	5424	2303	857	21700	UBR5,IQGAP2,KRT76,BAZ1B,SF3B1,ATP2B1,LDHA,CNOT1,ARL6IP5,CLUH,RPL3,ERCC6L,INF2,EIF2S1,RRBP1,ATP4A,RTN3,CHD5,BAZ1A,ANO6,MYO5A,SRRM1,DDOST,PAFAH1B1,RPN2,ATP2B4,THRAP3,PRPF8,MAP4,DDX39B,GIGYF2,TPR,SUPT6H,SLC25A4,NCL,SMC4,RPS3,CAD,WDR1,TM9SF3,KRT1,RAB10,MSH6,MKI67,DOCK8,ATP1A1,SAFB,EIF5B,PDCD11,SLK,NACA,SORL1,KRT19,FLNA,CERS2,HNRNPU,ABCB7,CLPTM1,HSPA8,RIF1,GEMIN5,SON,ATP2A2,BIRC6,TRIP12,DIP2B,ACTB,LMF…
TF	Factor: AhR:Arnt; motif: GRGKATYGCGTGMCWNSCC	TF:M00237	7.91339e-27	26.1016	5848	2303	856	21700	SLC7A5,EIF4G3,SF3B1,SRRM2,PTPN23,DYNC1H1,NUMA1,DOCK10,EIF3A,CHORDC1,GAPVD1,PKM,RTN3,SNRNP200,CCDC88B,HDLBP,FASN,ENO2,MYH9,ACACB,PAFAH1B1,ATP2B4,THRAP3,PRPF8,VARS1,HSPA5,FLNB,GIGYF2,TPR,NCL,SMC4,STT3A,RPS3,CAD,WDR1,TM9SF3,RAN,UBE2O,MSH6,DOCK8,SLC4A7,SAFB,PDCD11,SLK,ARPC1B,NACA,SORL1,VPS13C,FLNA,CLTC,HNRNPU,HSPA8,TM9SF2,GAK,ATP2A2,HSP90AB1,IARS1,GCN1,SLC2A1,KRT15,CHD8,EEF1A1,ACTB,NOP2,TMEM14C,AFDN,…
GO:BP	developmental process	GO:0032502	1.4445e-30	29.8403	6873	2249	847	25907	SLC7A5,ATP2B2,KRT76,ATP2B1,AHCTF1,CHD4,LBR,KRT2,WNK1,LDHA,CNOT1,DOCK11,MB,TOP2A,KRT10,ANKRD17,HCFC1,NUMA1,DOCK10,DOCK2,INF2,RPL13A,PKM,PCM1,RTN3,KRT84,CYBB,CHD5,MYOF,PTPRC,PRPF40A,SEC61A1,ANO6,TCOF1,SMARCA4,MYO5A,FASN,KRT5,EEF2,SMCHD1,MYH9,ACACB,PAFAH1B1,ATP2B4,MAP4,HSPA5,ABCB1A,FLNB,DDX39B,GIGYF2,SUPT6H,SLC25A4,NCL,KRT6A,PFAS,CAD,WDR1,KRT1,RAN,KRT42,RAB10,MSH6,MKI67,CHD2,KRT79,KRT9,RTN4,ERMP1,NA…
TF	Factor: EGR; motif: CGCCCCCGCNN	TF:M08878	6.2287e-25	24.2056	5833	2303	846	21700	SLC7A5,ATP2B2,UBR5,SF3B1,ATP2B1,LNPEP,CHD4,CNOT1,DOCK11,PTPN23,ZC3H4,CLUH,DYNC1H1,HCFC1,NUMA1,DOCK10,ERCC6L,NISCH,UBAP2L,INF2,RPL13A,RRBP1,WDR75,PCM1,CHD5,MYOF,SEC61A1,BAZ1A,TCOF1,SMARCA4,MYO5A,SMCHD1,MYH9,ATP2B4,THRAP3,VARS1,MAP4,TPR,STT3A,WDR1,TM9SF3,RAN,UBE2O,RAB10,MSH6,SLC4A7,TUBA4A,ATP1A1,EIF5B,SUMO2,PDCD11,ARPC1B,NACA,FLNA,CKAP5,HNRNPU,CLPTM1,HSPA8,RIF1,GEMIN5,SON,GAK,ATP1A3,ATP2A2,HSP90AB1…
TF	Factor: PEA3; motif: RCCGGAAGYN; match class: 1	TF:M01991_1	4.61908e-90	89.3354	4177	2303	837	21700	BAZ1B,SF3B1,ATP2B1,LNPEP,RPL6,WNK1,CNOT1,ARL6IP5,ATP2A3,PTPN23,ZC3H4,HCFC1,LDHC,EIF3A,CHORDC1,DOCK2,EIF2S1,KRT84,PRPF40A,SNRNP200,SEC61A1,ANO6,TCOF1,HDLBP,MYO5A,FASN,EEF2,DDOST,FTSJ3,TLN1,H1-4,DDX39B,SUPT6H,NCL,RPS3,WDR1,TM9SF3,RAN,MSH6,MKI67,DOCK8,TUBA4A,COPA,PDCD11,ARPC1B,NACA,SLC25A3,RPS25,CD44,TRPV2,CLPTM1,HSPA8,TM9SF2,SON,DDB1,ATP1A3,HSP90AB1,BIRC6,GCN1,DHX9,HSPD1,ACTB,LMF2,NOP2,AFDN,UGGT1,E…
TF	Factor: MYF6; motif: NNNRACAGNCNCNCC; match class: 1	TF:M02885_1	0.0210453	1.67684	7020	2303	836	21700	ATP2B2,RPL7,IQGAP2,MYBBP1A,RPL5,KRT76,EIF4G3,LNPEP,RPL6,LBR,EEF1A2,KRT2,LDHA,ARL6IP5,PTPN23,LDHC,ERCC6L,NISCH,INF2,PKM,ATP4A,WDR75,RSRP1,CHD5,SEC61A1,CCDC88B,BAZ1A,HDLBP,SRRM1,KRT5,EEF2,SMCHD1,ATP2B4,RANBP2,MAP4,HSPA5,H1-4,SUPT6H,NCL,KRT6A,RPS3,PFAS,WDR1,TM9SF3,RAB10,ACACA,MKI67,DOCK8,SLC4A7,KRT9,EIF5B,SUMO2,ERMP1,PDCD11,SLK,ARPC1B,NACA,FLNA,CLTC,RPS25,CD44,CERS2,HNRNPU,MACF1,GEMIN5,FERMT3,ATRX,D…
TF	Factor: Osx; motif: CCNCCCCCNNN	TF:M07329	5.67173e-15	14.2463	6165	2303	835	21700	SLC7A5,ATP2B2,UBR5,IQGAP2,BAZ1B,EIF4G3,ATP2B1,AHCTF1,LNPEP,CHD4,SRRM2,LDHA,CNOT1,DOCK11,ZC3H4,CLUH,RPL3,HCFC1,LDHC,NUMA1,DOCK10,ERCC6L,NISCH,GAPVD1,UBAP2L,GAPDHS,PKM,RRBP1,WDR75,PCM1,RNF213,RTN3,CHD5,ATP2A1,BAZ1A,HDLBP,SRRM1,FASN,MYH9,ATP2B4,VARS1,MAP4,FLNB,TPR,SMC4,WDR1,TM9SF3,UBE2O,RAB10,MSH6,MKI67,DOCK8,SLC4A7,KRT79,TUBA4A,SAFB,SUMO2,SORL1,VPS13C,RPS25,CD44,HNRNPU,CLPTM1,HSPA8,RIF1,GEMIN5,PKLR…
GO:BP	multicellular organismal process	GO:0032501	0.0218393	1.66076	8499	2249	830	25907	SLC7A5,ATP2B2,ALB,KRT76,ATP2B1,LNPEP,CHD4,KRT2,WNK1,LDHA,CNOT1,DOCK11,ARL6IP5,MB,MAGT1,TOP2A,PTPN23,ANKRD17,DYNC1H1,HCFC1,NUMA1,DOCK10,NISCH,DOCK2,UBAP2L,RPL13A,PKM,PCM1,RTN3,KRT84,CYBB,CHD5,PTPRC,SEC61A1,CCDC88B,ATP2A1,ANO6,TCOF1,SMARCA4,MYO5A,KRT5,SMCHD1,MYH9,ACACB,PAFAH1B1,ATP2B4,MAP4,HSPA5,ABCB1A,DDX39B,GIGYF2,SUPT6H,SLC25A4,NCL,KRT6A,RPS3,CAD,WDR1,KRT1,RAN,RAB10,MSH6,ACACA,MKI67,DOCK8,KRT79,…
TF	Factor: TEL1; motif: CNCGGAANNN; match class: 1	TF:M01993_1	8.74922e-74	73.058	4395	2303	827	21700	RPL7,RPL5,SF3B1,ATP2B1,AHCTF1,LNPEP,LBR,SRRM2,WNK1,CNOT1,EDC4,ATP2A3,ZC3H4,HCFC1,EIF3A,UBAP2L,RPL13A,EIF2S1,RRBP1,PCM1,KRT84,PRPF40A,SEC61A1,ANO6,TCOF1,FASN,TM9SF4,DDOST,SMCHD1,MYH9,ACACB,THRAP3,FTSJ3,VARS1,TLN1,FLNB,DDX39B,SUPT6H,NCL,SMC4,STT3A,RPS3,WDR1,TM9SF3,RAB10,MSH6,DOCK8,KRT9,EIF5B,COPA,NACA,TECR,CLTC,RPS25,TM9SF2,SON,ATRX,BIRC6,GCN1,UBR4,DHX9,LMF2,TMEM14C,AFDN,UGGT1,EIF4G1,ABCB1B,SLC16A1…
TF	Factor: E2F; motif: NCSCGCSAAAN	TF:M00919	3.29243e-39	38.4825	5203	2303	827	21700	SLC7A5,UBR5,RPL7,ATP2B1,LNPEP,RPL6,KRT2,SRRM2,WNK1,LDHA,CNOT1,PTPN23,KRT10,DYNC1H1,HCFC1,NUMA1,EIF3A,DOCK2,RTN3,CSN1S1,CHD5,PRPF40A,SNRNP200,SEC61A1,HDLBP,MYO5A,SRRM1,FASN,EEF2,SMCHD1,MAP4,TLN1,H1-4,FLNB,DDX39B,TPR,SUPT6H,NCL,PFAS,WDR1,KRT1,MSH6,MKI67,DOCK8,SAFB,KRT9,SUMO2,ERMP1,PDCD11,SLK,NACA,SLC25A3,FLNA,CLTC,CD44,TRPV2,CKAP5,HNRNPU,GEMIN5,SON,ATRX,ATP2A2,HSP90AB1,EPRS1,BIRC6,DHX9,TRIP12,KRT15…
TF	Factor: Zic3; motif: NGGGKGGTC; match class: 1	TF:M00450_1	0.00200293	2.69833	6830	2303	826	21700	ATP2B2,UBR5,IQGAP2,RPL5,ATP2B1,LNPEP,RPL6,CHD4,KRT2,SRRM2,CNOT1,DOCK11,ARL6IP5,PTPN23,ZC3H4,KRT10,HCFC1,DOCK10,ERCC6L,NISCH,DOCK2,GAPDHS,PKM,PCM1,RNF213,RTN3,RSRP1,SEC61A1,CCDC88B,ATP2A1,BAZ1A,ANO6,SMARCA4,HDLBP,MYO5A,SRRM1,KRT5,ENO2,DDOST,MYH9,ATP2B4,THRAP3,PRPF8,MAP4,TLN1,ABCB1A,DDX39B,SUPT6H,SLC25A4,NCL,TM9SF3,KRT42,RAB10,MKI67,KRT79,TUBA4A,ATP1A1,SAFB,ARPC1B,KRT19,TECR,CLTC,CD44,TRPV2,CERS2,C…
TF	Factor: E2F-1; motif: TTGGCGCGRAANNGNM	TF:M00938	5.31126e-36	35.2748	5240	2303	820	21700	SLC7A5,ATP2B2,UBR5,BAZ1B,ATP2B1,LBR,EEF1A2,WNK1,CNOT1,DOCK11,ATP2A3,ZC3H4,HCFC1,NUMA1,EIF3A,NISCH,DOCK2,UBAP2L,PKM,PRPF40A,SEC61A1,TCOF1,HDLBP,MYO5A,FASN,TM9SF4,SMCHD1,MYH9,THRAP3,HSPA5,FLNB,GIGYF2,TPR,SLC25A4,NCL,STT3A,PFAS,TM9SF3,RAN,MKI67,DOCK8,SLC4A7,EIF5B,SUMO2,SLK,SORL1,KRT19,SLC25A3,FLNA,CD44,CKAP5,CERS2,HNRNPU,CLPTM1,TM9SF2,RIF1,DDB1,GAK,ATP2A2,EPRS1,WASHC2,GCN1,UBR4,ACTB,AFDN,ARRB2,EIF4G…
TF	Factor: CREB; motif: CNNTGACGTMA	TF:M00917	4.77863e-25	24.3207	5598	2303	819	21700	UBR5,EIF4G3,ATP2B1,SRRM2,MB,EDC4,ZC3H4,HCFC1,LDHC,EIF3A,NISCH,UBAP2L,RPL13A,GAPDHS,PKM,RRBP1,RTN3,RSRP1,CHD5,SEC61A1,HDLBP,EEF2,TM9SF4,DDOST,SMCHD1,MYH9,PAFAH1B1,RANBP2,THRAP3,PRPF8,FTSJ3,HSPA5,GIGYF2,TPR,SUPT6H,NCL,STT3A,PFAS,CAD,WDR1,TM9SF3,RAN,UBE2O,MSH6,MKI67,TCERG1,DOCK8,ATP1A1,SAFB,COPA,PDCD11,NACA,VPS13C,TECR,SLC25A3,CLTC,TRPV2,RIF1,MACF1,SON,ATRX,GAK,HSP90AB1,EPRS1,WASHC2,GCN1,HSPD1,CHD8,…
TF	Factor: Elk-1; motif: NNNNCCGGAARTNN; match class: 1	TF:M00025_1	9.35129e-87	86.0291	4085	2303	817	21700	RPL7,BAZ1B,SF3B1,LNPEP,RPL6,CHD4,WNK1,CNOT1,EDC4,ATP2A3,PTPN23,ZC3H4,HCFC1,LDHC,EIF3A,CHORDC1,DOCK2,RPL13A,EIF2S1,ATP4A,KRT84,PRPF40A,SNRNP200,SEC61A1,ANO6,TCOF1,HDLBP,MYO5A,FASN,EEF2,DDOST,THRAP3,FTSJ3,TLN1,H1-4,DDX39B,SUPT6H,NCL,SMC4,RPS3,WDR1,TM9SF3,RAB10,MSH6,MKI67,EIF5B,COPA,PDCD11,ARPC1B,NACA,SLC25A3,FLNA,RPS25,CD44,TRPV2,HSPA8,TM9SF2,SON,ATP1A3,HSP90AB1,BIRC6,GCN1,DHX9,HSPD1,ACTB,LMF2,NOP2…
GO:BP	nucleic acid metabolic process	GO:0090304	1.59115e-10	9.79829	7604	2249	816	25907	RPL7,MYBBP1A,BAZ1B,SF3B1,H1-3,CHD4,SRRM2,WNK1,CNOT1,EDC4,TOP2A,ZC3H4,ANKRD17,HCFC1,UTP20,PKM,WDR75,RSRP1,CHD5,PTPRC,PRPF40A,SNRNP200,BAZ1A,TCOF1,SMARCA4,SRRM1,SMCHD1,ATP2B4,THRAP3,PRPF8,FTSJ3,VARS1,H1-4,DDX39B,GIGYF2,TPR,SUPT6H,NCL,SMC4,RPS3,MSH6,TCERG1,SAFB,SUMO2,PDCD11,NACA,FLNA,RPS25,HNRNPU,HSPA8,RIF1,GEMIN5,SON,ATRX,DDB1,HSP90AB1,EPRS1,IARS1,DHX9,TRIP12,HSPD1,CHD8,ACTB,NOP2,ACIN1,HUWE1,ARRB2,…
TF	Factor: GATA-1; motif: SNNGATNNNN	TF:M00075	0.000249891	3.60225	6660	2303	816	21700	SLC7A5,RPL5,BAZ1B,EIF4G3,AHCTF1,LBR,EEF1A2,WNK1,LDHA,CNOT1,DOCK11,EDC4,ATP2A3,KRT10,DYNC1H1,NUMA1,EIF3A,UTP20,GAPVD1,TTC23L,UBAP2L,ATP4A,PCM1,CYBB,RSRP1,PTPRC,SEC61A1,CCDC88B,ACOT7,HDLBP,MYO5A,SRRM1,TM9SF4,ENO2,DDOST,PAFAH1B1,FTSJ3,TPR,SLC25A4,KRT6A,CAD,RAN,UBE2O,ATP1A1,KRT9,COPA,SLK,ARPC1B,SLC25A3,FLNA,RPS25,TRPV2,HNRNPU,HSPA8,TM9SF2,MACF1,PKLR,ATP1A3,HSP90AB1,EPRS1,WASHC2,BIRC6,GCN1,TRIP12,DIP2…
GO:BP	localization	GO:0051179	5.29532e-70	69.2761	5309	2249	814	25907	SLC7A5,ATP2B2,UBR5,ATP2B1,AHCTF1,WNK1,ARL6IP5,MB,MAGT1,ATP2A3,PTPN23,DYNC1H1,HCFC1,NUMA1,NISCH,DOCK2,GAPVD1,RRBP1,ATP4A,PCM1,RTN3,CYBB,PTPRC,SEC61A1,CCDC88B,ATP2A1,ANO6,HDLBP,MYO5A,KRT5,TM9SF4,MYH9,ACACB,PAFAH1B1,ATP2B4,RANBP2,MAP4,HSPA5,ABCB1A,DDX39B,TPR,SUPT6H,SLC25A4,NCL,CAD,TM9SF3,RAN,UBE2O,RAB10,SLC4A7,ATP1A1,RTN4,SUMO2,COPA,NACA,SORL1,VPS13C,SLC25A3,FLNA,CLTC,TRPV2,HNRNPU,ABCB7,HSPA8,TM9SF2…
GO:BP	regulation of macromolecule metabolic process	GO:0060255	1.05359e-40	39.9773	6153	2249	814	25907	SLC7A5,UBR5,MYBBP1A,BAZ1B,SF3B1,ATP2B1,H1-3,CHD4,LBR,WNK1,CNOT1,EDC4,TOP2A,ZC3H4,ANKRD17,HCFC1,CHORDC1,RPL13A,PKM,EIF2S1,WDR75,RTN3,CYBB,CHD5,PTPRC,CCDC88B,BAZ1A,TCOF1,SMARCA4,EEF2,SMCHD1,MYH9,ATP2B4,THRAP3,HSPA5,H1-4,DDX39B,GIGYF2,TPR,SUPT6H,NCL,RPS3,MSH6,TCERG1,SAFB,EIF5B,RTN4,SUMO2,NACA,SORL1,FLNA,CLTC,CD44,HNRNPU,HSPA8,TM9SF2,RIF1,GEMIN5,SON,ATRX,DDB1,HSP90AB1,EPRS1,GCN1,DHX9,TRIP12,DIP2B,HSP…
TF	Factor: MAX; motif: NNGNCACGCGACNN	TF:M02881	3.24284e-29	28.4891	5399	2303	813	21700	ATP2B2,RPL7,EIF4G3,SF3B1,ATP2B1,CHD4,LBR,KRT2,SRRM2,DOCK11,TOP2A,PTPN23,DYNC1H1,HCFC1,LDHC,EIF3A,CHORDC1,GAPVD1,UBAP2L,PKM,PCM1,RNF213,CHD5,CCDC88B,ACOT7,BAZ1A,TCOF1,FASN,EEF2,DDOST,SMCHD1,MYH9,ACACB,THRAP3,HSPA5,FLNB,DDX39B,GIGYF2,STT3A,RPS3,RAN,KRT42,TCERG1,DOCK8,TUBA4A,ATP1A1,SUMO2,PDCD11,SLK,ARPC1B,SLC25A3,CLTC,CKAP5,CERS2,ABCB7,HSPA8,PKLR,ATRX,GAK,ATP2A2,HSP90AB1,EPRS1,WASHC2,BIRC6,DHX9,GYG1…
TF	Factor: Tax/CREB; motif: GGGGGTTGACGYANA	TF:M00114	8.29261e-30	29.0813	5337	2303	808	21700	SLC7A5,ATP2B1,CHD4,SRRM2,CNOT1,EDC4,TOP2A,PTPN23,ZC3H4,RPL3,LDHC,EIF3A,ERCC6L,UBAP2L,RRBP1,PCM1,RTN3,CHD5,ANO6,HDLBP,MYO5A,KRT5,EEF2,TM9SF4,ENO2,SMCHD1,MYH9,PAFAH1B1,MAP4,TLN1,FLNB,GIGYF2,SUPT6H,NCL,WDR1,TM9SF3,KRT1,RAN,KRT42,UBE2O,RAB10,MSH6,MKI67,CHD2,DOCK8,KRT79,TUBA4A,SAFB,PDCD11,SLK,SORL1,VPS13C,SLC25A3,CLTC,RPS25,TRPV2,HNRNPU,HSPA8,RIF1,SON,EPRS1,WASHC2,SLC2A1,KRT15,EEF1A1,LMF2,TMEM14C,GAPD…
TF	Factor: c-Myc; motif: RACCACGTGCTC	TF:M01145	3.02722e-16	15.519	5868	2303	808	21700	SLC7A5,UBR5,MYBBP1A,RPL5,BAZ1B,H1-3,CHD4,CNOT1,MAGT1,CLUH,RPL3,EIF3A,UBAP2L,INF2,RPL13A,PKM,PTPRC,ANO6,TCOF1,HDLBP,FASN,EEF2,TM9SF4,RANBP2,THRAP3,VARS1,TLN1,NCL,PFAS,CAD,RAN,ACACA,CHD2,TCERG1,SLC4A7,KRT79,TUBA4A,ATP1A1,SAFB,SLK,ARPC1B,TECR,CLTC,TRPV2,CERS2,ABCB7,HSPA8,GEMIN5,SON,GAK,ATP1A3,HSP90AB1,IARS1,UBR4,DHX9,GYG1,HSPD1,EEF1A1,ACTB,LMF2,NOP2,ACIN1,TUBA1B,AFDN,ARRB2,RPN1,EIF4G1,ABCB1B,SLC16A1…
TF	Factor: Fli-1; motif: NNNRCCGGAAGTGGN	TF:M09685	2.67891e-53	52.572	4627	2303	801	21700	SLC7A5,BAZ1B,LNPEP,RPL6,LBR,EDC4,ATP2A3,PTPN23,CHORDC1,EIF2S1,ATP4A,KRT84,PRPF40A,SNRNP200,SEC61A1,ACOT7,TCOF1,SRRM1,ENO2,DDOST,MYH9,H1-4,DDX39B,SUPT6H,SLC25A4,RPS3,WDR1,TM9SF3,MSH6,MKI67,CHD2,COPA,PDCD11,NACA,KRT19,SLC25A3,FLNA,RPS25,TM9SF2,SON,ATP1A3,HSP90AB1,BIRC6,GCN1,DHX9,TRIP12,CHD8,ACTB,LMF2,NOP2,ARRB2,UGGT1,CORO1C,SLC25A5,MTOR,SF3B3,USP9X,SCAMP3,POLR2A,NOLC1,DNMT1,ATP13A1,PDS5B,SND1,AP2A2…
TF	Factor: Barhl1; motif: NNTAAAYGNN	TF:M04293	7.20691e-05	4.14225	6453	2303	798	21700	SLC7A5,IQGAP2,MYBBP1A,BAZ1B,SF3B1,ATP2B1,AHCTF1,H1-3,LBR,LDHA,MAGT1,TOP2A,ATP2A3,NUMA1,GAPVD1,TTC23L,CYBB,CSN1S1,RSRP1,PTPRC,SNRNP200,ACOT7,ANO6,MYO5A,EEF2,RPN2,RANBP2,THRAP3,PRPF8,FTSJ3,HSPA5,TLN1,H1-4,FLNB,DDX39B,GIGYF2,TPR,SUPT6H,SLC25A4,STT3A,RAB10,DOCK8,RTN4,COPA,PDCD11,KRT19,SLC25A3,CLTC,RPS25,TRPV2,CKAP5,HNRNPU,ABCB7,ADGRE1,CLPTM1,HSPA8,TM9SF2,GEMIN5,SON,ATRX,ATP2A2,EPRS1,GYG1,SLC2A1,CHD8,…
TF	Factor: HAIRYLIKE; motif: NNNNCANGTG	TF:M08885	1.09086e-17	16.9622	5707	2303	797	21700	SLC7A5,UBR5,MYBBP1A,ATP2B1,CHD4,LDHA,MB,PTPN23,ZC3H4,CLUH,ERCC6L,GAPVD1,UBAP2L,INF2,PKM,PCM1,CYBB,MYOF,ANO6,TCOF1,SMARCA4,HDLBP,FASN,EEF2,TM9SF4,ENO2,RANBP2,THRAP3,VARS1,TLN1,ABCB1A,DDX39B,GIGYF2,NCL,STT3A,PFAS,CAD,KRT1,RAN,TCERG1,TUBA4A,ATP1A1,SLK,NACA,SORL1,KRT19,TECR,SLC25A3,CLTC,CD44,TRPV2,CKAP5,CERS2,HSPA8,RIF1,GEMIN5,HSP90AB1,IARS1,GCN1,UBR4,DHX9,GYG1,TRIP12,DIP2B,HSPD1,TUBA1B,GAPDH,AFDN,AR…
TF	Factor: ER71; motif: ACCGGAARYN	TF:M01988	1.26563e-66	65.8977	4299	2303	796	21700	SLC7A5,ATP2B2,LNPEP,RPL6,LBR,EDC4,ATP2A3,PTPN23,ZC3H4,CLUH,HCFC1,CHORDC1,EIF2S1,ATP4A,PCM1,KRT84,PRPF40A,SNRNP200,SEC61A1,ACOT7,TCOF1,DDOST,H1-4,DDX39B,SUPT6H,SLC25A4,WDR1,TM9SF3,MSH6,COPA,PDCD11,NACA,KRT19,SLC25A3,FLNA,RPS25,TRPV2,ABCB7,TM9SF2,SON,ATP1A3,HSP90AB1,BIRC6,GCN1,DHX9,TRIP12,ACTB,LMF2,UGGT1,EIF4G1,CORO1C,SLC25A5,MTOR,SF3B3,USP9X,SCAMP3,NOLC1,DNMT1,ATP13A1,SND1,CCAR2,PABPC1,HYOU1,NCKAP…
GO:CC	nucleoplasm	GO:0005654	2.91025e-152	151.536	3705	2263	794	26207	UBR5,BAZ1B,SF3B1,ATP2B1,AHCTF1,CHD4,SRRM2,EDC4,TOP2A,PTPN23,ZC3H4,ANKRD17,HCFC1,NUMA1,DOCK10,EIF3A,NISCH,PCM1,CHD5,PRPF40A,SNRNP200,CCDC88B,ACOT7,TCOF1,SMARCA4,SRRM1,MYH9,RPN2,RANBP2,THRAP3,PRPF8,FTSJ3,DDX39B,SUPT6H,NCL,SMC4,RAN,UBE2O,MSH6,TCERG1,SAFB,SUMO2,HNRNPU,RIF1,GEMIN5,SON,ATRX,DDB1,IARS1,UBR4,DHX9,TRIP12,CHD8,ACTB,ACIN1,HUWE1,AFDN,ARRB2,POLR1A,MTOR,ATP6V0A1,CPSF1,SF3B3,POLR2A,THOC2,ATXN2L…
TF	Factor: Kaiso; motif: GCMGGGRGCRGS; match class: 1	TF:M03876_1	1.04958e-13	12.979	5860	2303	793	21700	UBR5,RPL7,IQGAP2,BAZ1B,EIF4G3,ATP2B1,LNPEP,EEF1A2,SRRM2,WNK1,KRT10,CLUH,DYNC1H1,EIF3A,NISCH,DOCK2,GAPVD1,INF2,PKM,RRBP1,PCM1,CHD5,MYOF,ATP2A1,BAZ1A,SMARCA4,HDLBP,FASN,ENO2,MYH9,PAFAH1B1,ATP2B4,THRAP3,VARS1,MAP4,DDX39B,GIGYF2,TPR,SLC25A4,KRT6A,WDR1,TM9SF3,RAN,UBE2O,RAB10,MSH6,MKI67,DOCK8,SLC4A7,TUBA4A,ATP1A1,ERMP1,SLK,SORL1,KRT19,FLNA,CERS2,HNRNPU,CLPTM1,HSPA8,RIF1,DDB1,GAK,ATP1A3,ATP2A2,HSP90AB1,…
GO:BP	negative regulation of biological process	GO:0048519	1.00239e-45	44.999	5759	2249	791	25907	SLC7A5,ALB,UBR5,MYBBP1A,BAZ1B,ATP2B1,LNPEP,H1-3,CHD4,LBR,WNK1,CNOT1,ARL6IP5,EDC4,PTPN23,ZC3H4,ANKRD17,HCFC1,EIF3A,NISCH,CHORDC1,RPL13A,EIF2S1,PCM1,RTN3,CHD5,PTPRC,ATP2A1,SMARCA4,MYO5A,SMCHD1,MYH9,ACACB,PAFAH1B1,ATP2B4,THRAP3,HSPA5,H1-4,ABCB1A,GIGYF2,TPR,SLC25A4,NCL,RPS3,KRT1,MSH6,DOCK8,ATP1A1,RTN4,SUMO2,NACA,SORL1,VPS13C,FLNA,CLTC,CD44,TRPV2,CERS2,HNRNPU,ABCB7,HSPA8,RIF1,SON,ATRX,DDB1,GAK,ATP2A2,…
TF	Factor: CREB; motif: NSTGACGTMANN	TF:M00178	5.90854e-29	28.2285	5173	2303	785	21700	EIF4G3,ATP2B1,SRRM2,MB,PTPN23,ZC3H4,HCFC1,LDHC,EIF3A,NISCH,UBAP2L,RPL13A,GAPDHS,PKM,RRBP1,RTN3,RSRP1,CHD5,PRPF40A,CCDC88B,ACOT7,HDLBP,EEF2,TM9SF4,DDOST,SMCHD1,PAFAH1B1,RANBP2,THRAP3,FTSJ3,HSPA5,FLNB,TPR,SUPT6H,NCL,SMC4,CAD,WDR1,RAN,UBE2O,MSH6,MKI67,CHD2,ATP1A1,SAFB,EIF5B,PDCD11,NACA,SORL1,VPS13C,TECR,CLTC,TRPV2,RIF1,ATRX,GAK,HSP90AB1,EPRS1,WASHC2,GCN1,UBR4,HSPD1,CHD8,EEF1A1,LMF2,TMEM14C,RPN1,STT3…
GO:BP	anatomical structure development	GO:0048856	9.79899e-29	28.0088	6280	2249	782	25907	SLC7A5,ATP2B2,KRT76,ATP2B1,AHCTF1,CHD4,LBR,KRT2,WNK1,LDHA,CNOT1,DOCK11,MB,TOP2A,KRT10,ANKRD17,HCFC1,NUMA1,DOCK10,DOCK2,INF2,RPL13A,PKM,PCM1,RTN3,KRT84,CYBB,CHD5,MYOF,PTPRC,PRPF40A,SEC61A1,ANO6,TCOF1,SMARCA4,MYO5A,FASN,KRT5,EEF2,SMCHD1,MYH9,ACACB,PAFAH1B1,ATP2B4,MAP4,HSPA5,ABCB1A,FLNB,DDX39B,GIGYF2,SUPT6H,SLC25A4,NCL,KRT6A,PFAS,CAD,WDR1,KRT1,RAN,KRT42,RAB10,MSH6,MKI67,CHD2,KRT79,KRT9,RTN4,ERMP1,NA…
GO:BP	nucleobase-containing compound biosynthetic process	GO:0034654	1.35351e-10	9.86854	7231	2249	782	25907	RPL7,MYBBP1A,BAZ1B,SF3B1,H1-3,CHD4,SRRM2,WNK1,CNOT1,TOP2A,ZC3H4,HCFC1,LDHC,UTP20,PKM,WDR75,RSRP1,CHD5,PRPF40A,SNRNP200,ACOT7,TCOF1,SMARCA4,SRRM1,ACACB,ATP2B4,THRAP3,PRPF8,FTSJ3,H1-4,DDX39B,TPR,SUPT6H,NCL,RPS3,PFAS,CAD,ACACA,TCERG1,SLC4A7,SAFB,SUMO2,PDCD11,NACA,FLNA,RPS25,HNRNPU,HSPA8,RIF1,GEMIN5,SON,ATRX,HSP90AB1,DHX9,CHD8,ACTB,NOP2,ACIN1,ARRB2,POLR1A,MTOR,CPSF1,SF3B3,POLR2A,THOC2,NOLC1,DNMT1,POL…
TF	Factor: CKROX; motif: SCCCTCCCC	TF:M01175	0.000115406	3.93777	6325	2303	782	21700	ATP2B2,UBR5,RPL7,MYBBP1A,RPL5,BAZ1B,EIF4G3,ATP2B1,CHD4,EEF1A2,KRT2,SRRM2,WNK1,MB,EDC4,PTPN23,CLUH,DYNC1H1,HCFC1,LDHC,NUMA1,GAPVD1,PKM,EIF2S1,RRBP1,ATP4A,WDR75,RNF213,RTN3,MYOF,PRPF40A,CCDC88B,SMARCA4,HDLBP,MYO5A,SRRM1,FASN,PAFAH1B1,RPN2,ATP2B4,RANBP2,THRAP3,HSPA5,TLN1,DDX39B,GIGYF2,SLC25A4,SMC4,WDR1,UBE2O,RAB10,CHD2,DOCK8,TUBA4A,ATP1A1,SAFB,SUMO2,PDCD11,VPS13C,TECR,CLTC,RPS25,CD44,TRPV2,CERS2,ABC…
TF	Factor: CREB; motif: NSTGACGTAANN	TF:M00177	2.22269e-31	30.6531	5052	2303	780	21700	SLC7A5,ATP2B1,AHCTF1,SRRM2,MB,EDC4,MAGT1,PTPN23,ZC3H4,KRT10,HCFC1,LDHC,NUMA1,EIF3A,NISCH,CHORDC1,RPL13A,EIF2S1,RRBP1,WDR75,RTN3,RSRP1,CHD5,PRPF40A,ACOT7,EEF2,TM9SF4,DDOST,SMCHD1,PAFAH1B1,RANBP2,THRAP3,FTSJ3,TLN1,FLNB,TPR,SUPT6H,NCL,SMC4,PFAS,WDR1,RAN,KRT42,UBE2O,MSH6,MKI67,CHD2,KRT79,SAFB,EIF5B,RTN4,PDCD11,ARPC1B,VPS13C,TECR,SLC25A3,CLTC,TRPV2,CLPTM1,TM9SF2,RIF1,SON,ATRX,GAK,HSP90AB1,EPRS1,WASHC2…
TF	Factor: GABP-alpha; motif: GGNRCCGGAAGTGN	TF:M10247	1.94469e-75	74.7111	4002	2303	779	21700	SLC7A5,RPL5,BAZ1B,SF3B1,LNPEP,LBR,EDC4,ATP2A3,ZC3H4,EIF3A,ERCC6L,DOCK2,EIF2S1,ATP4A,WDR75,KRT84,PRPF40A,SNRNP200,SEC61A1,TCOF1,HDLBP,TM9SF4,DDOST,SMCHD1,MYH9,RPN2,FTSJ3,TLN1,H1-4,DDX39B,SUPT6H,SLC25A4,RPS3,WDR1,TM9SF3,RAN,MSH6,MKI67,CHD2,COPA,NACA,KRT19,SLC25A3,RPS25,HSPA8,TM9SF2,SON,ATP1A3,HSP90AB1,BIRC6,GCN1,UBR4,DHX9,TRIP12,ACTB,LMF2,NOP2,GAPDH,UGGT1,CORO1C,SLC25A5,MTOR,SF3B3,USP9X,SCAMP3,POLR…
TF	Factor: CREB; motif: TGACGTMA	TF:M00039	9.29561e-22	21.0317	5383	2303	779	21700	UBR5,EIF4G3,ATP2B1,SRRM2,MB,EDC4,ZC3H4,HCFC1,LDHC,EIF3A,NISCH,UBAP2L,RPL13A,GAPDHS,PKM,RRBP1,RTN3,RSRP1,CHD5,SEC61A1,EEF2,TM9SF4,DDOST,SMCHD1,MYH9,PAFAH1B1,RANBP2,PRPF8,FTSJ3,HSPA5,GIGYF2,TPR,SUPT6H,NCL,STT3A,PFAS,CAD,WDR1,TM9SF3,RAN,UBE2O,MSH6,MKI67,TCERG1,DOCK8,ATP1A1,SAFB,COPA,PDCD11,NACA,VPS13C,TECR,SLC25A3,CLTC,TRPV2,RIF1,MACF1,SON,ATRX,GAK,HSP90AB1,EPRS1,WASHC2,GCN1,CHD8,EEF1A1,LMF2,TMEM14C…
TF	Factor: c-Myc; motif: KACCACGTGSYY	TF:M01154	2.10559e-20	19.6766	5420	2303	777	21700	SLC7A5,UBR5,MYBBP1A,BAZ1B,CHD4,MB,MAGT1,ZC3H4,CLUH,RPL3,EIF3A,UBAP2L,INF2,RPL13A,PKM,PRPF40A,TCOF1,HDLBP,FASN,TM9SF4,RANBP2,THRAP3,VARS1,TLN1,DDX39B,NCL,CAD,RAN,TCERG1,SLC4A7,TUBA4A,ATP1A1,EIF5B,SLK,ARPC1B,CLTC,TRPV2,CERS2,ABCB7,HSPA8,RIF1,GEMIN5,SON,ATP1A3,HSP90AB1,WASHC2,IARS1,UBR4,DHX9,GYG1,DIP2B,HSPD1,EEF1A1,ACTB,LMF2,NOP2,ACIN1,TUBA1B,GAPDH,HUWE1,AFDN,ARRB2,RPN1,EIF4G1,ABCB1B,SLC16A1,STT3B,C…
TF	Factor: E2F; motif: NKCGCGCSAAAN	TF:M00920	9.64943e-37	36.0155	4856	2303	776	21700	SLC7A5,UBR5,RPL7,RPL5,ATP2B1,LNPEP,KRT2,WNK1,LDHA,CNOT1,PTPN23,KRT10,DYNC1H1,HCFC1,NUMA1,EIF3A,DOCK2,RTN3,CSN1S1,CHD5,PRPF40A,SNRNP200,SEC61A1,ACOT7,HDLBP,MYO5A,SRRM1,FASN,EEF2,SMCHD1,MAP4,TLN1,H1-4,FLNB,DDX39B,TPR,SUPT6H,NCL,PFAS,WDR1,KRT1,MKI67,DOCK8,SAFB,KRT9,SUMO2,ERMP1,PDCD11,NACA,SLC25A3,FLNA,CLTC,CD44,TRPV2,CKAP5,GEMIN5,SON,ATRX,ATP2A2,HSP90AB1,EPRS1,BIRC6,DHX9,KRT15,LMF2,NOP2,GAPDH,HUWE1,…
TF	Factor: E2F-4; motif: GCGGGAAANA; match class: 1	TF:M02090_1	3.07022e-41	40.5128	4714	2303	774	21700	SLC7A5,BAZ1B,AHCTF1,LBR,SRRM2,WNK1,CNOT1,TOP2A,HCFC1,DOCK10,ERCC6L,GAPVD1,UBAP2L,PKM,WDR75,RTN3,RSRP1,SNRNP200,BAZ1A,TCOF1,EEF2,DDOST,SMCHD1,MYH9,RPN2,RANBP2,FTSJ3,VARS1,MAP4,HSPA5,TPR,NCL,RAN,RAB10,MSH6,MKI67,DOCK8,ATP1A1,SUMO2,COPA,SLK,ARPC1B,NACA,KRT19,HNRNPU,HSPA8,TM9SF2,RIF1,SON,ATRX,GAK,SLC2A1,TRIP12,EEF1A1,LMF2,TUBA1B,GAPDH,HUWE1,AFDN,ARRB2,UGGT1,ABCB1B,SLC16A1,STT3B,CHD1,MTOR,NUP210,SCAMP…
TF	Factor: WT1; motif: NGCGGGGGGGTSMMCYN	TF:M05599	1.1961e-22	21.9222	5306	2303	774	21700	UBR5,RPL7,IQGAP2,BAZ1B,SF3B1,ATP2B1,CHD4,KRT2,WNK1,DOCK11,MAGT1,ATP2A3,RPL3,NUMA1,EIF3A,ERCC6L,CHORDC1,UBAP2L,RRBP1,PCM1,RTN3,KRT84,CHD5,MYOF,ATP2A1,BAZ1A,SMARCA4,HDLBP,SRRM1,FASN,SMCHD1,RPN2,RANBP2,THRAP3,MAP4,TLN1,DDX39B,GIGYF2,TPR,SLC25A4,SMC4,WDR1,TM9SF3,RAN,UBE2O,MSH6,DOCK8,SLC4A7,KRT79,TUBA4A,SAFB,SUMO2,COPA,NACA,VPS13C,CLTC,CKAP5,HNRNPU,CLPTM1,HSPA8,RIF1,GAK,ATP1A3,GCN1,DHX9,GYG1,TRIP12,HS…
GO:BP	protein metabolic process	GO:0019538	3.56435e-91	90.448	4467	2249	772	25907	UBR5,RPL7,RPL5,BAZ1B,EIF4G3,LNPEP,RPL6,EEF1A2,WNK1,CNOT1,MAGT1,PTPN23,RPL3,EIF3A,CHORDC1,RPL13A,PKM,EIF2S1,RTN3,PTPRC,TCOF1,EEF2,DDOST,MYH9,RPN2,ATP2B4,RANBP2,VARS1,HSPA5,DDX39B,GIGYF2,TPR,NCL,STT3A,RPS3,UBE2O,ACACA,EIF5B,RTN4,SUMO2,ERMP1,SLK,SORL1,FLNA,RPS25,CD44,HNRNPU,HSPA8,TM9SF2,GEMIN5,DDB1,GAK,HSP90AB1,EPRS1,BIRC6,IARS1,GCN1,UBR4,DHX9,TRIP12,DIP2B,HSPD1,EEF1A1,ACTB,LMF2,GAPDH,HUWE1,ARRB2,RP…
TF	Factor: TCFAP2B; motif: NTWGCCKSMGGCRNN	TF:M02924	1.59068e-09	8.79842	5903	2303	772	21700	ALB,IQGAP2,BAZ1B,EIF4G3,LNPEP,CHD4,LBR,SRRM2,WNK1,MB,MAGT1,ATP2A3,CLUH,DYNC1H1,DOCK10,UTP20,DOCK2,GAPVD1,RRBP1,PCM1,RNF213,CHD5,PRPF40A,ANO6,TCOF1,MYO5A,FASN,KRT5,ENO2,MYH9,VARS1,MAP4,TLN1,H1-4,FLNB,DDX39B,GIGYF2,STT3A,TM9SF3,KRT42,RAB10,MSH6,SAFB,KRT9,EIF5B,ERMP1,SLK,NACA,VPS13C,TECR,CERS2,HNRNPU,HSPA8,TM9SF2,RIF1,ATRX,DDB1,WASHC2,BIRC6,UBR4,GYG1,DIP2B,HSPD1,CHD8,LMF2,HUWE1,AFDN,RPN1,ABCB1B,SLC1…
GO:BP	negative regulation of cellular process	GO:0048523	3.69516e-46	45.4324	5540	2249	770	25907	SLC7A5,UBR5,MYBBP1A,BAZ1B,ATP2B1,LNPEP,H1-3,CHD4,LBR,WNK1,CNOT1,ARL6IP5,EDC4,PTPN23,ZC3H4,ANKRD17,HCFC1,EIF3A,NISCH,CHORDC1,RPL13A,EIF2S1,PCM1,RTN3,CHD5,PTPRC,SMARCA4,MYO5A,SMCHD1,MYH9,ACACB,PAFAH1B1,ATP2B4,THRAP3,HSPA5,H1-4,GIGYF2,TPR,SLC25A4,NCL,RPS3,MSH6,DOCK8,ATP1A1,RTN4,SUMO2,NACA,SORL1,VPS13C,FLNA,CLTC,CD44,TRPV2,CERS2,HNRNPU,ABCB7,HSPA8,RIF1,SON,ATRX,DDB1,GAK,HSP90AB1,EPRS1,BIRC6,UBR4,DHX9…
TF	Factor: ARNTLIKE; motif: NNNSCACGTG	TF:M08868	1.4745e-24	23.8314	5184	2303	768	21700	SLC7A5,UBR5,MYBBP1A,BAZ1B,ATP2B1,CHD4,MAGT1,CLUH,EIF3A,ERCC6L,UBAP2L,INF2,RPL13A,PKM,RNF213,ANO6,TCOF1,HDLBP,FASN,EEF2,TM9SF4,RANBP2,THRAP3,VARS1,TLN1,NCL,CAD,KRT1,RAN,ACACA,TCERG1,TUBA4A,ATP1A1,EIF5B,ARPC1B,SORL1,CLTC,TRPV2,CERS2,ABCB7,HSPA8,RIF1,GEMIN5,SON,ATP1A3,HSP90AB1,WASHC2,IARS1,UBR4,DHX9,GYG1,DIP2B,HSPD1,ACTB,LMF2,NOP2,ACIN1,GAPDH,AFDN,ARRB2,RPN1,EIF4G1,ABCB1B,SLC16A1,STT3B,CORO1C,SLC16A…
TF	Factor: STAT1; motif: NNNSANTTCCGGGAANTGNSN	TF:M00224	9.64661e-09	8.01563	5906	2303	767	21700	UBR5,RPL7,IQGAP2,MYBBP1A,BAZ1B,ATP2B1,H1-3,SRRM2,WNK1,CNOT1,PTPN23,ZC3H4,CLUH,EIF3A,EIF2S1,RRBP1,RNF213,RTN3,KRT84,MYOF,SNRNP200,SEC61A1,BAZ1A,TM9SF4,ENO2,SMCHD1,ACACB,RPN2,THRAP3,PRPF8,VARS1,FLNB,DDX39B,SUPT6H,SLC25A4,SMC4,STT3A,RAB10,MSH6,MKI67,TCERG1,SAFB,EIF5B,COPA,FLNA,RPS25,TRPV2,CERS2,HSPA8,TM9SF2,PKLR,SON,DDB1,WASHC2,IARS1,GYG1,HSPD1,KRT15,ACTB,NOP2,ACIN1,TMEM14C,HUWE1,RPN1,UGGT1,ABCB1B,C…
TF	Factor: Pax-3; motif: TCGTCACRCTTHM; match class: 1	TF:M00360_1	3.383e-17	16.4707	5444	2303	764	21700	SLC7A5,AHCTF1,LNPEP,WNK1,ARL6IP5,TOP2A,PTPN23,HCFC1,EIF3A,UTP20,PKM,EIF2S1,RRBP1,WDR75,PCM1,RNF213,RTN3,KRT84,RSRP1,CHD5,PTPRC,ANO6,HDLBP,MYO5A,FASN,KRT5,EEF2,TM9SF4,ENO2,RPN2,MAP4,TPR,NCL,SMC4,CAD,TM9SF3,KRT1,UBE2O,TCERG1,TUBA4A,SAFB,KRT9,EIF5B,PDCD11,KRT19,FLNA,CLTC,RPS25,TRPV2,CERS2,HNRNPU,HSPA8,RIF1,MACF1,SON,CPS1,ATRX,GAK,WASHC2,IARS1,GCN1,SLC2A1,TRIP12,CHD8,NOP2,AFDN,ARRB2,SLC16A1,STT3B,SLC…
TF	Factor: RXR-alpha; motif: RNGNNNNNRAGKTCAAGGYCA	TF:M10361	2.10353e-09	8.67705	5813	2303	761	21700	MYBBP1A,KRT76,SF3B1,RPL6,H1-3,EEF1A2,SRRM2,LDHA,MB,EDC4,MAGT1,LDHC,NISCH,GAPDHS,RNF213,CYBB,SNRNP200,CCDC88B,ATP2A1,TCOF1,SMARCA4,EEF2,TM9SF4,ACACB,THRAP3,MAP4,TLN1,FLNB,DDX39B,GIGYF2,RPS3,RAN,UBE2O,CHD2,DOCK8,KRT79,TUBA4A,SAFB,PDCD11,NACA,VPS13C,CLTC,CKAP5,CERS2,HSPA8,GEMIN5,FERMT3,CPS1,ATP2A2,EPRS1,WASHC2,GCN1,DHX9,DIP2B,TMEM14C,GAPDH,UGGT1,EIF4G1,POLR1A,MTOR,ATP6V0A1,CPSF1,ANPEP,SYNGR1,NOLC1,N…
TF	Factor: E2F; motif: TTTSGCGSG	TF:M00918	5.39315e-34	33.2682	4798	2303	759	21700	SLC7A5,UBR5,RPL7,LNPEP,KRT2,SRRM2,WNK1,LDHA,CNOT1,PTPN23,KRT10,HCFC1,NUMA1,DOCK10,EIF3A,DOCK2,PCM1,RTN3,CSN1S1,CHD5,SNRNP200,SEC61A1,ACOT7,SMARCA4,MYO5A,FASN,EEF2,MAP4,TLN1,H1-4,DDX39B,SUPT6H,NCL,PFAS,WDR1,KRT1,RAN,MKI67,SAFB,KRT9,SUMO2,ERMP1,PDCD11,SLK,ARPC1B,NACA,SLC25A3,CLTC,CD44,TRPV2,CKAP5,HNRNPU,ABCB7,GEMIN5,SON,ATRX,GAK,ATP2A2,HSP90AB1,EPRS1,BIRC6,DHX9,TRIP12,KRT15,ACTB,LMF2,NOP2,GAPDH,HUW…
TF	Factor: Tfap2a; motif: NGCCYSAGGCN; match class: 1	TF:M04156_1	2.64157e-12	11.5781	5617	2303	757	21700	SLC7A5,ALB,UBR5,RPL7,IQGAP2,BAZ1B,AHCTF1,LNPEP,CHD4,LBR,SRRM2,WNK1,LDHA,DYNC1H1,EIF3A,DOCK2,GAPVD1,INF2,GAPDHS,RRBP1,PCM1,RNF213,PRPF40A,TCOF1,MYO5A,SRRM1,FASN,KRT5,ENO2,MAP4,H1-4,DDX39B,GIGYF2,NCL,STT3A,RAN,KRT42,UBE2O,MSH6,TCERG1,DOCK8,KRT9,ERMP1,COPA,SLK,ARPC1B,NACA,VPS13C,TECR,CKAP5,HNRNPU,HSPA8,RIF1,DDB1,HSP90AB1,WASHC2,BIRC6,DHX9,GYG1,SLC2A1,HSPD1,CHD8,LMF2,NOP2,GAPDH,AFDN,RPN1,EIF4G1,ABCB1…
TF	Factor: ERG; motif: ACCGGAART; match class: 1	TF:M01752_1	5.78794e-84	83.2375	3664	2303	753	21700	LNPEP,RPL6,WNK1,CNOT1,ARL6IP5,ATP2A3,PTPN23,ZC3H4,HCFC1,LDHC,CHORDC1,DOCK2,UBAP2L,RPL13A,EIF2S1,KRT84,PRPF40A,SNRNP200,SEC61A1,TCOF1,HDLBP,EEF2,DDOST,PRPF8,FTSJ3,TLN1,H1-4,DDX39B,SUPT6H,NCL,RPS3,WDR1,TM9SF3,MSH6,MKI67,CHD2,DOCK8,COPA,PDCD11,ARPC1B,NACA,SLC25A3,RPS25,CD44,TRPV2,HSPA8,TM9SF2,SON,DDB1,ATP1A3,BIRC6,GCN1,UBR4,HSPD1,ACTB,LMF2,NOP2,UGGT1,EIF4G1,CORO1C,SF3B3,NUP214,USP9X,POLR2A,THOC2,ATX…
GO:BP	regulation of primary metabolic process	GO:0080090	1.22164e-52	51.9131	5176	2249	752	25907	MYBBP1A,BAZ1B,SF3B1,H1-3,CHD4,WNK1,CNOT1,TOP2A,ZC3H4,ANKRD17,HCFC1,CHORDC1,RPL13A,PKM,EIF2S1,WDR75,RTN3,CHD5,PTPRC,BAZ1A,TCOF1,SMARCA4,EEF2,SMCHD1,MYH9,ACACB,ATP2B4,RANBP2,THRAP3,HSPA5,H1-4,DDX39B,GIGYF2,TPR,SUPT6H,NCL,RPS3,MSH6,TCERG1,ATP1A1,SAFB,EIF5B,RTN4,SUMO2,NACA,SORL1,FLNA,CLTC,CD44,CERS2,HNRNPU,HSPA8,TM9SF2,RIF1,GEMIN5,SON,ATRX,DDB1,HSP90AB1,EPRS1,GCN1,UBR4,DHX9,DIP2B,CHD8,ACTB,ACIN1,GAPD…
TF	Factor: ER81; motif: RCCGGAWRYN	TF:M01987	4.71826e-63	62.3262	4028	2303	751	21700	EIF4G3,LNPEP,RPL6,LBR,EDC4,ATP2A3,PTPN23,ZC3H4,HCFC1,CHORDC1,EIF2S1,ATP4A,KRT84,SNRNP200,SEC61A1,ACOT7,TCOF1,DDOST,H1-4,DDX39B,SUPT6H,SLC25A4,RPS3,WDR1,TM9SF3,MSH6,DOCK8,COPA,NACA,KRT19,FLNA,RPS25,ABCB7,TM9SF2,SON,ATP1A3,HSP90AB1,BIRC6,GCN1,DHX9,TRIP12,HSPD1,ACTB,LMF2,UGGT1,EIF4G1,CORO1C,SLC25A5,MTOR,SF3B3,NUP214,NOLC1,DNMT1,ATP13A1,SND1,CCAR2,PABPC1,NCKAP1L,SF3A1,GANAB,PPIG,IWS1,AP3B1,TUBB4B,FKB…
TF	Factor: ctcf; motif: CCNCNAGRKGGCRSTN	TF:M07249	4.2658e-12	11.37	5558	2303	749	21700	UBR5,IQGAP2,RPL5,KRT76,ATP2B1,CHD4,LBR,EEF1A2,WNK1,ZC3H4,CLUH,DYNC1H1,EIF3A,GAPVD1,TTC23L,INF2,GAPDHS,PKM,EIF2S1,RRBP1,ATP4A,PCM1,HDLBP,FASN,MYH9,ACACB,FTSJ3,MAP4,GIGYF2,TPR,SMC4,RPS3,WDR1,KRT1,RAN,KRT42,RAB10,TCERG1,SLC4A7,KRT79,TUBA4A,ATP1A1,SAFB,EIF5B,SUMO2,SORL1,TECR,SLC25A3,FLNA,CLPTM1,HSPA8,RIF1,PKLR,ATP1A3,HSP90AB1,BIRC6,GCN1,UBR4,DHX9,SLC2A1,ACTB,LMF2,AFDN,RPN1,ABCB1B,STT3B,SLC25A5,ATP6V0…
TF	Factor: SP4; motif: NNWAGGCGTGNCNNN	TF:M02914	1.23595e-27	26.908	4909	2303	748	21700	SLC7A5,MYBBP1A,RPL5,BAZ1B,AHCTF1,RPL6,CHD4,SRRM2,WNK1,CNOT1,MB,MAGT1,KRT10,HCFC1,NUMA1,RPL13A,PCM1,RNF213,RTN3,CYBB,RSRP1,MYOF,ACOT7,TCOF1,HDLBP,FASN,EEF2,TM9SF4,SMCHD1,MYH9,RANBP2,MAP4,HSPA5,GIGYF2,NCL,STT3A,WDR1,UBE2O,RAB10,MSH6,TCERG1,SLC4A7,TUBA4A,VPS13C,RPS25,TRPV2,CKAP5,CLPTM1,RIF1,GEMIN5,GAK,HSP90AB1,BIRC6,IARS1,GCN1,UBR4,DHX9,SLC2A1,DIP2B,CHD8,NOP2,EIF4G1,CORO1C,POLR1A,MTOR,NUP214,SCAMP3,…
TF	Factor: YY1; motif: GCCATNTTN	TF:M00793	3.14566e-23	22.5023	5056	2303	747	21700	ATP2B2,UBR5,MYBBP1A,RPL5,KRT76,BAZ1B,EIF4G3,SF3B1,AHCTF1,H1-3,KRT2,LDHA,CNOT1,ARL6IP5,MB,MAGT1,ATP2A3,ZC3H4,ANKRD17,DYNC1H1,RPL3,HCFC1,LDHC,EIF3A,UTP20,NISCH,RPL13A,WDR75,PCM1,RNF213,CSN1S1,CHD5,SNRNP200,SEC61A1,HDLBP,MYO5A,TM9SF4,SMCHD1,PAFAH1B1,FTSJ3,VARS1,ABCB1A,GIGYF2,SUPT6H,SMC4,RPS3,RAN,KRT42,RAB10,MKI67,CHD2,SLC4A7,SAFB,KRT9,SUMO2,COPA,ARPC1B,NACA,SORL1,SLC25A3,CKAP5,ABCB7,CLPTM1,HSPA8,RIF…
TF	Factor: Egr-1; motif: GCGGGGGCGG	TF:M01873	6.08777e-24	23.2155	5013	2303	745	21700	SLC7A5,UBR5,ATP2B1,AHCTF1,LNPEP,CHD4,DOCK11,ZC3H4,CLUH,HCFC1,NUMA1,DOCK10,NISCH,UBAP2L,INF2,RRBP1,WDR75,PCM1,RTN3,CHD5,BAZ1A,ANO6,TCOF1,SMARCA4,MYO5A,ENO2,SMCHD1,MYH9,ATP2B4,THRAP3,VARS1,MAP4,TPR,WDR1,TM9SF3,RAN,UBE2O,RAB10,MSH6,DOCK8,SLC4A7,TUBA4A,ATP1A1,SUMO2,NACA,FLNA,HNRNPU,CLPTM1,HSPA8,RIF1,GEMIN5,SON,GAK,ATP1A3,ATP2A2,HSP90AB1,BIRC6,UBR4,DHX9,HSPD1,KRT15,ACTB,LMF2,TUBA1B,HUWE1,AFDN,ARRB2,RP…
TF	Factor: ATF4; motif: CVTGACGYMABG	TF:M00514	3.42718e-14	13.4651	5375	2303	740	21700	RPL7,WNK1,MB,EDC4,ZC3H4,ANKRD17,EIF3A,CHORDC1,UBAP2L,RPL13A,ATP4A,WDR75,PCM1,RTN3,SEC61A1,CCDC88B,ACOT7,HDLBP,EEF2,TM9SF4,SMCHD1,PAFAH1B1,THRAP3,PRPF8,FTSJ3,TLN1,ABCB1A,FLNB,GIGYF2,TPR,NCL,SMC4,KRT6A,RPS3,WDR1,RAN,KRT42,UBE2O,CHD2,RTN4,COPA,ARPC1B,SORL1,KRT19,TECR,SLC25A3,CLTC,RPS25,TRPV2,ABCB7,ADGRE1,RIF1,ATRX,GAK,HSP90AB1,WASHC2,GCN1,UBR4,SLC2A1,HSPD1,KRT15,CHD8,EEF1A1,ACTB,LMF2,AFDN,ARRB2,STT3…
TF	Factor: AP-2beta; motif: GCNNNGGSCNGVGGGN	TF:M01858	7.66248e-20	19.1156	5119	2303	739	21700	UBR5,IQGAP2,EIF4G3,ATP2B1,AHCTF1,LNPEP,RPL6,CHD4,LBR,WNK1,CNOT1,DOCK11,DYNC1H1,NUMA1,NISCH,GAPVD1,INF2,RRBP1,CHD5,MYOF,ATP2A1,BAZ1A,HDLBP,FASN,KRT5,ENO2,DDOST,SMCHD1,MYH9,PAFAH1B1,ATP2B4,PRPF8,VARS1,MAP4,H1-4,GIGYF2,SMC4,WDR1,TM9SF3,UBE2O,MKI67,CHD2,TCERG1,DOCK8,SLC4A7,KRT79,SAFB,EIF5B,SUMO2,SLK,SORL1,CD44,CKAP5,CERS2,HSPA8,RIF1,FERMT3,ATRX,DDB1,ATP1A3,ATP2A2,GCN1,UBR4,SLC2A1,DIP2B,HSPD1,AFDN,EIF…
TF	Factor: Myc; motif: CACGTGS	TF:M00799	4.00409e-21	20.3975	5043	2303	736	21700	SLC7A5,UBR5,MYBBP1A,BAZ1B,CHD4,ZC3H4,CLUH,EIF3A,UBAP2L,INF2,RPL13A,PKM,ANO6,TCOF1,HDLBP,FASN,TM9SF4,RANBP2,THRAP3,VARS1,TLN1,NCL,CAD,KRT1,RAN,ACACA,TCERG1,SLC4A7,TUBA4A,ATP1A1,EIF5B,ARPC1B,CLTC,TRPV2,CERS2,ABCB7,HSPA8,RIF1,GEMIN5,SON,ATP1A3,HSP90AB1,IARS1,UBR4,DHX9,GYG1,HSPD1,ACTB,LMF2,NOP2,ACIN1,TUBA1B,GAPDH,AFDN,ARRB2,RPN1,EIF4G1,ABCB1B,SLC16A1,STT3B,CORO1C,SLC16A3,PLEC,CHD1,NUP214,NUP210,SCAMP…
TF	Factor: Irf-4; motif: NNNANCGAAACYNNA	TF:M02768	1.82993e-21	20.7376	5013	2303	734	21700	ALB,MYBBP1A,SF3B1,LNPEP,CHD4,LBR,WNK1,ARL6IP5,MAGT1,TOP2A,CLUH,ANKRD17,DYNC1H1,RPL3,EIF3A,ERCC6L,CHORDC1,DOCK2,GAPVD1,UBAP2L,RPL13A,RRBP1,WDR75,RNF213,CHD5,PTPRC,SEC61A1,BAZ1A,SMARCA4,HDLBP,MYO5A,SRRM1,FASN,EEF2,DDOST,ATP2B4,RANBP2,PRPF8,VARS1,HSPA5,TLN1,ABCB1A,SMC4,STT3A,WDR1,MKI67,EIF5B,COPA,PDCD11,NACA,CLTC,TRPV2,CERS2,CLPTM1,HSPA8,GEMIN5,SON,ATP1A3,WASHC2,IARS1,GCN1,GYG1,LMF2,TMEM14C,HUWE1,AB…
TF	Factor: Egr-2; motif: NTGCGTRGGCGK	TF:M00246	1.18299e-12	11.927	5364	2303	730	21700	IQGAP2,SF3B1,AHCTF1,RPL6,LBR,SRRM2,WNK1,LDHA,CLUH,DYNC1H1,NUMA1,DOCK10,UTP20,UBAP2L,INF2,RRBP1,ATP4A,WDR75,PCM1,RTN3,SEC61A1,CCDC88B,SMARCA4,HDLBP,MYO5A,SRRM1,FASN,ENO2,MYH9,PAFAH1B1,ATP2B4,RANBP2,TLN1,NCL,RPS3,WDR1,RAN,MSH6,ACACA,KRT79,TUBA4A,ATP1A1,SUMO2,SLK,ARPC1B,SORL1,TECR,FLNA,CLTC,TRPV2,CKAP5,HSPA8,RIF1,GEMIN5,ATP2A2,EPRS1,HSPD1,LMF2,TUBA1B,AFDN,ARRB2,EIF4G1,ABCB1B,SLC16A1,CORO1C,PLEC,CHD1…
TF	Factor: MECP2; motif: CCGGNNTTWA	TF:M01299	6.17373e-20	19.2095	5022	2303	728	21700	ATP2B2,RPL5,LNPEP,CHD4,KRT2,PTPN23,ZC3H4,KRT10,EIF2S1,KRT84,PRPF40A,SEC61A1,CCDC88B,BAZ1A,ANO6,MYO5A,SRRM1,EEF2,SMCHD1,ACACB,RANBP2,PRPF8,FTSJ3,VARS1,HSPA5,TLN1,GIGYF2,TPR,SUPT6H,SMC4,PFAS,CAD,TM9SF3,RAN,KRT42,UBE2O,RAB10,MKI67,DOCK8,SAFB,EIF5B,SUMO2,KRT19,TECR,SLC25A3,CERS2,HNRNPU,ADGRE1,CLPTM1,HSPA8,RIF1,GEMIN5,SON,GAK,HSP90AB1,DHX9,GYG1,SLC2A1,TRIP12,EEF1A1,ACTB,ARRB2,ABCB1B,PLEC,CHD1,SLC25A5,…
GO:BP	regulation of biosynthetic process	GO:0009889	4.93005e-31	30.3071	5622	2249	726	25907	SLC7A5,UBR5,MYBBP1A,BAZ1B,SF3B1,ATP2B1,H1-3,CHD4,LBR,WNK1,CNOT1,EDC4,TOP2A,ZC3H4,HCFC1,RPL13A,PKM,EIF2S1,WDR75,CYBB,CHD5,PTPRC,CCDC88B,TCOF1,SMARCA4,EEF2,SMCHD1,MYH9,ATP2B4,RANBP2,THRAP3,H1-4,DDX39B,GIGYF2,TPR,SUPT6H,NCL,RPS3,TCERG1,ATP1A1,SAFB,EIF5B,RTN4,SUMO2,NACA,SORL1,FLNA,CLTC,HNRNPU,ABCB7,HSPA8,TM9SF2,RIF1,GEMIN5,SON,ATRX,DDB1,HSP90AB1,EPRS1,GCN1,UBR4,DHX9,TRIP12,HSPD1,CHD8,ACTB,ACIN1,TMEM1…
TF	Factor: Wt1; motif: NNCCTCCCCCACNN	TF:M12438	0.00743044	2.12899	5966	2303	725	21700	ATP2B2,UBR5,RPL7,IQGAP2,BAZ1B,ATP2B1,RPL6,H1-3,CHD4,EEF1A2,SRRM2,LDHA,DOCK11,ZC3H4,KRT10,CLUH,HCFC1,DOCK10,EIF3A,NISCH,INF2,GAPDHS,PKM,EIF2S1,ATP4A,WDR75,RNF213,RSRP1,MYOF,PRPF40A,SEC61A1,CCDC88B,ATP2A1,ANO6,SMARCA4,HDLBP,SRRM1,FASN,ENO2,DDOST,PAFAH1B1,RPN2,ATP2B4,RANBP2,THRAP3,TLN1,FLNB,SLC25A4,NCL,SMC4,WDR1,RAN,RAB10,MSH6,SLC4A7,SAFB,SUMO2,ERMP1,TECR,SLC25A3,CLTC,CD44,CKAP5,CERS2,HNRNPU,ADGRE1,…
TF	Factor: Pax-6; motif: CTGACCTGGAACTM; match class: 1	TF:M00979_1	2.66863e-08	7.57371	5509	2303	719	21700	MYBBP1A,RPL5,SF3B1,RPL6,H1-3,LDHA,CNOT1,ARL6IP5,MB,EDC4,MAGT1,LDHC,INF2,KRT84,CYBB,SNRNP200,CCDC88B,TCOF1,SMARCA4,EEF2,ACACB,PAFAH1B1,ATP2B4,THRAP3,VARS1,MAP4,FLNB,GIGYF2,SMC4,CAD,UBE2O,ACACA,DOCK8,KRT79,COPA,PDCD11,ARPC1B,NACA,VPS13C,SLC25A3,FLNA,CKAP5,CERS2,ADGRE1,CLPTM1,MACF1,GEMIN5,FERMT3,ATRX,GCN1,DHX9,DIP2B,KRT15,ACIN1,EIF4G1,SLC16A3,POLR1A,MTOR,ATP6V0A1,CPSF1,ANPEP,SYNGR1,THOC2,NOLC1,DNMT1…
GO:BP	RNA metabolic process	GO:0016070	0.000315404	3.50113	7043	2249	717	25907	RPL7,MYBBP1A,BAZ1B,SF3B1,H1-3,CHD4,SRRM2,WNK1,CNOT1,EDC4,TOP2A,ZC3H4,HCFC1,UTP20,PKM,WDR75,RSRP1,CHD5,PRPF40A,SNRNP200,TCOF1,SMARCA4,SRRM1,ATP2B4,THRAP3,PRPF8,FTSJ3,VARS1,H1-4,DDX39B,GIGYF2,TPR,SUPT6H,NCL,RPS3,TCERG1,SAFB,SUMO2,PDCD11,NACA,FLNA,RPS25,HNRNPU,HSPA8,RIF1,GEMIN5,SON,ATRX,EPRS1,IARS1,DHX9,CHD8,ACTB,NOP2,ACIN1,ARRB2,POLR1A,MTOR,CPSF1,SF3B3,POLR2A,THOC2,ATXN2L,NOLC1,DNMT1,POLA1,SND1,HCF…
HP	Abnormality of the nervous system	HP:0000707	0.00686357	2.16345	4141	845	717	5228	ALB,BAZ1B,ATP2B1,CHD4,LBR,EEF1A2,SRRM2,WNK1,CNOT1,MB,MAGT1,PTPN23,ANKRD17,DYNC1H1,HCFC1,NUMA1,GAPVD1,UBAP2L,INF2,RNF213,CYBB,CHD5,SNRNP200,SEC61A1,ATP2A1,TCOF1,SMARCA4,MYO5A,KRT5,EEF2,DDOST,SMCHD1,PAFAH1B1,RANBP2,PRPF8,VARS1,H1-4,FLNB,GIGYF2,TPR,SLC25A4,STT3A,CAD,WDR1,KRT1,MSH6,ACACA,CHD2,DOCK8,TUBA4A,ATP1A1,KRT9,ARPC1B,SORL1,VPS13C,TECR,FLNA,CLTC,HNRNPU,ABCB7,MACF1,GEMIN5,SON,CPS1,ATRX,DDB1,ATP1…
TF	Factor: E2F-1; motif: NNNSSCGCSAANN; match class: 1	TF:M07250_1	3.58414e-45	44.4456	4152	2303	716	21700	SLC7A5,ATP2B2,RPL7,IQGAP2,BAZ1B,ATP2B1,AHCTF1,LNPEP,LBR,KRT2,WNK1,LDHA,CNOT1,PTPN23,HCFC1,DOCK10,EIF3A,UBAP2L,PCM1,RTN3,CHD5,PRPF40A,SEC61A1,SMARCA4,HDLBP,MYO5A,FASN,SMCHD1,ATP2B4,FTSJ3,MAP4,TLN1,H1-4,DDX39B,TPR,SLC25A4,NCL,PFAS,TCERG1,DOCK8,SAFB,SUMO2,ERMP1,SORL1,SLC25A3,CLTC,HNRNPU,CLPTM1,GEMIN5,ATRX,ATP2A2,EPRS1,BIRC6,DHX9,HUWE1,EIF4G1,SLC16A1,STT3B,CORO1C,SLC16A3,SF3B3,USP9X,ANPEP,ATXN2L,DNMT…
GO:BP	establishment of localization	GO:0051234	4.77767e-58	57.3208	4666	2249	713	25907	SLC7A5,ATP2B2,UBR5,ATP2B1,AHCTF1,WNK1,ARL6IP5,MB,MAGT1,ATP2A3,PTPN23,DYNC1H1,HCFC1,NUMA1,NISCH,DOCK2,GAPVD1,RRBP1,ATP4A,PCM1,RTN3,CYBB,PTPRC,SEC61A1,CCDC88B,ATP2A1,ANO6,HDLBP,MYO5A,TM9SF4,MYH9,ACACB,PAFAH1B1,ATP2B4,RANBP2,MAP4,HSPA5,ABCB1A,DDX39B,TPR,SUPT6H,SLC25A4,NCL,CAD,RAN,UBE2O,RAB10,SLC4A7,ATP1A1,RTN4,COPA,NACA,SORL1,VPS13C,SLC25A3,FLNA,CLTC,TRPV2,HNRNPU,ABCB7,HSPA8,GAK,ATP1A3,ATP2A2,HSP90A…
TF	Factor: CREB; motif: NNGNTGACGTNN	TF:M00113	2.36779e-28	27.6257	4588	2303	712	21700	CHD4,SRRM2,WNK1,MB,EDC4,MAGT1,PTPN23,ZC3H4,RPL3,HCFC1,LDHC,EIF3A,UBAP2L,RRBP1,WDR75,RTN3,KRT84,RSRP1,ACOT7,TCOF1,HDLBP,SRRM1,KRT5,EEF2,TM9SF4,ENO2,PAFAH1B1,RANBP2,THRAP3,VARS1,TPR,SUPT6H,SMC4,STT3A,RPS3,PFAS,WDR1,TM9SF3,RAN,UBE2O,MSH6,MKI67,CHD2,DOCK8,KRT79,ATP1A1,RTN4,COPA,SLK,ARPC1B,SLC25A3,HNRNPU,CLPTM1,HSPA8,SON,EPRS1,WASHC2,BIRC6,EEF1A1,NOP2,GAPDH,ARRB2,RPN1,STT3B,SLC16A3,PLEC,SEC16A,CHD1,SL…
TF	Factor: CREB1; motif: NRRTGACGTMA	TF:M10200	4.67097e-26	25.3306	4639	2303	709	21700	UBR5,SF3B1,ATP2B1,CHD4,MB,ZC3H4,HCFC1,LDHC,EIF3A,NISCH,CHORDC1,RPL13A,GAPDHS,RRBP1,RTN3,CHD5,CCDC88B,ACOT7,HDLBP,EEF2,TM9SF4,SMCHD1,PAFAH1B1,RANBP2,THRAP3,FTSJ3,HSPA5,GIGYF2,TPR,SUPT6H,STT3A,RPS3,PFAS,WDR1,TM9SF3,MSH6,CHD2,ATP1A1,SAFB,NACA,SLC25A3,CLTC,TRPV2,CLPTM1,RIF1,ATRX,GAK,HSP90AB1,EPRS1,WASHC2,GCN1,UBR4,HSPD1,LMF2,TMEM14C,RPN1,SLC16A3,CHD1,MTOR,NUP214,USP9X,SCAMP3,NOLC1,PRRC2C,ZC3H18,SRRT,…
TF	Factor: Sp1; motif: NGGGGCGGGGN; match class: 1	TF:M07395_1	1.77983e-28	27.7496	4543	2303	707	21700	SLC7A5,UBR5,RPL7,IQGAP2,ATP2B1,AHCTF1,CHD4,WNK1,ATP2A3,CLUH,DYNC1H1,HCFC1,ERCC6L,NISCH,UBAP2L,INF2,PKM,RRBP1,RTN3,CHD5,PRPF40A,ACOT7,BAZ1A,HDLBP,FASN,SMCHD1,MYH9,THRAP3,MAP4,TLN1,TPR,SLC25A4,NCL,CAD,WDR1,TM9SF3,UBE2O,MSH6,SLC4A7,TUBA4A,ATP1A1,SUMO2,ARPC1B,VPS13C,KRT19,FLNA,RPS25,CKAP5,HNRNPU,CLPTM1,RIF1,GAK,ATP2A2,HSP90AB1,EPRS1,BIRC6,SLC2A1,TRIP12,DIP2B,HSPD1,ACTB,LMF2,TMEM14C,TUBA1B,GAPDH,AFDN,…
HP	Abnormality of the musculoskeletal system	HP:0033127	2.27613e-11	10.6428	3809	845	703	5228	ALB,BAZ1B,ATP2B1,CHD4,LBR,EEF1A2,SRRM2,WNK1,CNOT1,DOCK11,MB,MAGT1,PTPN23,KRT10,ANKRD17,DYNC1H1,HCFC1,NUMA1,UBAP2L,INF2,CYBB,CHD5,SEC61A1,ATP2A1,TCOF1,SMARCA4,MYO5A,KRT5,DDOST,SMCHD1,PAFAH1B1,RANBP2,VARS1,H1-4,FLNB,GIGYF2,TPR,SLC25A4,STT3A,KRT6A,CAD,KRT1,MSH6,ACACA,CHD2,DOCK8,ATP1A1,KRT9,COPA,ARPC1B,SORL1,VPS13C,SLC25A3,FLNA,CLTC,HNRNPU,ABCB7,MACF1,GEMIN5,FERMT3,SON,CPS1,ATRX,DDB1,ATP1A3,EPRS1,IAR…
TF	Factor: AhR,; motif: NRCGTGNGN	TF:M00976	1.64843e-45	44.7829	4019	2303	700	21700	SLC7A5,RPL7,BAZ1B,SRRM2,LDHA,CNOT1,MB,ZC3H4,CLUH,RPL3,NISCH,GAPVD1,RRBP1,PCM1,RSRP1,SEC61A1,TCOF1,SMARCA4,TM9SF4,ACACB,RPN2,RANBP2,THRAP3,PRPF8,VARS1,MAP4,DDX39B,TPR,SLC25A4,RPS3,TM9SF3,RAN,UBE2O,RAB10,ACACA,SLC4A7,ATP1A1,SAFB,KRT9,SUMO2,PDCD11,SLK,VPS13C,TECR,SLC25A3,CLTC,RPS25,CERS2,HSPA8,TM9SF2,GEMIN5,ATP2A2,EPRS1,GCN1,UBR4,DIP2B,HSPD1,EEF1A1,ACTB,NOP2,TMEM14C,TUBA1B,AFDN,ARRB2,STT3B,CORO1C,SE…
TF	Factor: NGFI-C; motif: WTGCGTGGGYGG	TF:M00244	9.79222e-14	13.0091	5026	2303	697	21700	IQGAP2,MYBBP1A,BAZ1B,ATP2B1,CHD4,KRT2,SRRM2,LDHA,CLUH,NUMA1,DOCK10,UTP20,UBAP2L,INF2,RRBP1,ATP4A,WDR75,PCM1,RTN3,CHD5,SEC61A1,BAZ1A,HDLBP,SRRM1,EEF2,ENO2,MYH9,PAFAH1B1,ATP2B4,RANBP2,MAP4,TLN1,RPS3,TM9SF3,UBE2O,SLC4A7,KRT79,TUBA4A,ATP1A1,KRT9,SORL1,VPS13C,TECR,FLNA,CLTC,CKAP5,RIF1,ATP1A3,ATP2A2,EPRS1,BIRC6,DHX9,HSPD1,TUBA1B,HUWE1,ARRB2,ABCB1B,SLC16A1,CORO1C,PLEC,CHD1,SLC25A5,MTOR,SF3B3,ANPEP,SYNGR…
HP	Abnormal nervous system physiology	HP:0012638	5.06216e-10	9.29566	3798	845	697	5228	ALB,BAZ1B,ATP2B1,CHD4,LBR,EEF1A2,SRRM2,WNK1,CNOT1,MB,MAGT1,PTPN23,ANKRD17,DYNC1H1,HCFC1,NUMA1,GAPVD1,UBAP2L,INF2,RNF213,CHD5,SNRNP200,SEC61A1,ATP2A1,TCOF1,SMARCA4,MYO5A,KRT5,EEF2,DDOST,SMCHD1,PAFAH1B1,RANBP2,PRPF8,VARS1,H1-4,FLNB,GIGYF2,TPR,SLC25A4,STT3A,CAD,WDR1,KRT1,MSH6,ACACA,CHD2,DOCK8,TUBA4A,ATP1A1,KRT9,SORL1,VPS13C,TECR,FLNA,CLTC,HNRNPU,ABCB7,MACF1,GEMIN5,SON,CPS1,ATRX,DDB1,ATP1A3,ATP2A2,EP…
TF	Factor: Ehf; motif: NNNANCCGGAAGTNN	TF:M02745	1.21236e-52	51.9164	3819	2303	695	21700	LNPEP,LBR,WNK1,CNOT1,EDC4,ZC3H4,ERCC6L,TTC23L,UBAP2L,EIF2S1,ATP4A,WDR75,PRPF40A,SNRNP200,SEC61A1,TCOF1,SRRM1,DDOST,SMCHD1,FTSJ3,TLN1,H1-4,DDX39B,SUPT6H,WDR1,TM9SF3,RAN,MSH6,MKI67,DOCK8,SLC4A7,COPA,SLK,ARPC1B,NACA,KRT19,RPS25,TRPV2,HSPA8,TM9SF2,SON,ATP1A3,HSP90AB1,BIRC6,GCN1,DHX9,HSPD1,ACTB,LMF2,UGGT1,EIF4G1,CORO1C,SLC16A3,SLC25A5,MTOR,SCAMP3,THOC2,NOLC1,DNMT1,ATP13A1,IQGAP1,PDS5B,SND1,PABPC1,SRRT…
GO:BP	cellular component biogenesis	GO:0044085	1.54284e-60	59.8117	4421	2249	693	25907	RPL7,IQGAP2,MYBBP1A,RPL5,SF3B1,AHCTF1,RPL6,H1-3,CHD4,WNK1,CNOT1,DOCK11,PTPN23,KRT10,DYNC1H1,HCFC1,NUMA1,DOCK10,EIF3A,UTP20,NISCH,UBAP2L,RPL13A,PKM,EIF2S1,WDR75,PCM1,RTN3,RSRP1,SNRNP200,BAZ1A,ANO6,SMARCA4,MYO5A,KRT5,TM9SF4,MYH9,ACACB,PAFAH1B1,PRPF8,FTSJ3,HSPA5,TLN1,H1-4,DDX39B,TPR,NCL,RPS3,WDR1,KRT1,RAN,ACACA,EIF5B,RTN4,PDCD11,SLK,SORL1,KRT19,FLNA,CLTC,RPS25,CKAP5,HNRNPU,ABCB7,HSPA8,GEMIN5,FERMT3,…
GO:BP	nucleic acid biosynthetic process	GO:0141187	0.0320762	1.49382	6951	2249	689	25907	RPL7,MYBBP1A,BAZ1B,SF3B1,H1-3,CHD4,SRRM2,WNK1,CNOT1,TOP2A,ZC3H4,HCFC1,UTP20,PKM,WDR75,RSRP1,CHD5,PRPF40A,SNRNP200,TCOF1,SMARCA4,SRRM1,ATP2B4,THRAP3,PRPF8,FTSJ3,H1-4,DDX39B,TPR,SUPT6H,NCL,RPS3,TCERG1,SAFB,SUMO2,PDCD11,NACA,FLNA,RPS25,HNRNPU,HSPA8,RIF1,GEMIN5,SON,ATRX,HSP90AB1,DHX9,CHD8,ACTB,NOP2,ACIN1,ARRB2,POLR1A,MTOR,CPSF1,SF3B3,POLR2A,THOC2,NOLC1,DNMT1,POLA1,HCFC2,CCAR2,PABPC1,HSD17B10,SRRT,HNR…
TF	Factor: ctcf; motif: YGGCCASYAGGGGGCGCYNN	TF:M09681	1.76713e-08	7.75273	5217	2303	687	21700	UBR5,RPL7,IQGAP2,RPL5,KRT76,ATP2B1,CHD4,ATP2A3,ZC3H4,CLUH,DYNC1H1,NISCH,TTC23L,RPL13A,GAPDHS,PKM,EIF2S1,RRBP1,RSRP1,CHD5,SMARCA4,MYO5A,FASN,MYH9,PAFAH1B1,VARS1,MAP4,TPR,NCL,SMC4,PFAS,WDR1,RAN,TCERG1,TUBA4A,ATP1A1,ERMP1,NACA,SORL1,TECR,CLTC,TRPV2,HNRNPU,HSPA8,RIF1,PKLR,DDB1,ATP1A3,ATP2A2,BIRC6,GCN1,UBR4,DHX9,SLC2A1,ACTB,GAPDH,AFDN,ABCB1B,SLC16A1,CORO1C,SLC16A3,PLEC,CHD1,SLC25A5,CPSF1,NUP214,USP9X,…
GO:BP	regulation of macromolecule biosynthetic process	GO:0010556	7.73203e-26	25.1117	5426	2249	686	25907	SLC7A5,UBR5,MYBBP1A,BAZ1B,SF3B1,ATP2B1,H1-3,CHD4,LBR,WNK1,CNOT1,EDC4,TOP2A,ZC3H4,HCFC1,RPL13A,PKM,EIF2S1,WDR75,CYBB,CHD5,PTPRC,CCDC88B,TCOF1,SMARCA4,EEF2,SMCHD1,MYH9,ATP2B4,THRAP3,H1-4,DDX39B,GIGYF2,TPR,SUPT6H,NCL,RPS3,TCERG1,SAFB,EIF5B,RTN4,SUMO2,NACA,SORL1,FLNA,CLTC,HNRNPU,HSPA8,TM9SF2,RIF1,GEMIN5,SON,ATRX,DDB1,EPRS1,GCN1,DHX9,TRIP12,HSPD1,CHD8,ACTB,ACIN1,GAPDH,HUWE1,ARRB2,EIF4G1,MTOR,ACTA2,SF3…
TF	Factor: Foxn1; motif: RGAMGC; match class: 1	TF:M12470_1	8.93263e-29	28.049	4362	2303	686	21700	ATP2B2,UBR5,BAZ1B,ATP2B1,AHCTF1,CHD4,LBR,EEF1A2,CNOT1,EDC4,CLUH,DOCK10,NISCH,GAPVD1,UBAP2L,EIF2S1,RTN3,BAZ1A,ANO6,MYO5A,SRRM1,EEF2,DDOST,SMCHD1,MYH9,PAFAH1B1,RPN2,THRAP3,MAP4,HSPA5,FLNB,GIGYF2,NCL,STT3A,TM9SF3,RAN,UBE2O,RAB10,MSH6,MKI67,DOCK8,SAFB,EIF5B,SLK,NACA,SORL1,SLC25A3,CLTC,CKAP5,CERS2,ABCB7,RIF1,SON,GAK,ATP2A2,HSP90AB1,BIRC6,UBR4,TRIP12,ACTB,TUBA1B,AFDN,ARRB2,CORO1C,PLEC,CHD1,SYNGR1,ATXN2…
TF	Factor: TCFAP2C; motif: NNGCCCNAGGGCWN	TF:M02925	2.07669e-07	6.68263	5265	2303	685	21700	ATP2B2,IQGAP2,MYBBP1A,RPL5,BAZ1B,ATP2B1,AHCTF1,LNPEP,RPL6,LBR,EEF1A2,PTPN23,CLUH,LDHC,UTP20,INF2,RRBP1,RNF213,CHD5,ATP2A1,SMARCA4,HDLBP,SRRM1,FASN,DDOST,SMCHD1,MYH9,RANBP2,PRPF8,FTSJ3,MAP4,TLN1,RPS3,PFAS,WDR1,TM9SF3,RAB10,KRT79,SUMO2,PDCD11,ARPC1B,NACA,SORL1,TECR,CKAP5,CERS2,ADGRE1,TM9SF2,GEMIN5,DDB1,ATP1A3,ATP2A2,EPRS1,BIRC6,GCN1,SLC2A1,CHD8,EEF1A1,LMF2,ABCB1B,SLC16A1,STT3B,CORO1C,SLC16A3,USP9X,…
TF	Factor: MITF; motif: NCNYGTGACY	TF:M10295	9.39745e-08	7.02699	5182	2303	678	21700	SLC7A5,UBR5,EIF4G3,SF3B1,ATP2B1,DOCK11,MAGT1,PTPN23,ZC3H4,ANKRD17,DYNC1H1,RPL3,DOCK10,ERCC6L,CHORDC1,GAPVD1,UBAP2L,RPL13A,PCM1,RNF213,RTN3,KRT84,CYBB,CCDC88B,BAZ1A,HDLBP,MYO5A,FASN,EEF2,ENO2,SMCHD1,PAFAH1B1,RANBP2,THRAP3,TLN1,DDX39B,GIGYF2,NCL,STT3A,RPS3,RAN,KRT42,TUBA4A,KRT9,SLK,NACA,SORL1,VPS13C,TECR,RPS25,HNRNPU,ABCB7,FERMT3,ATRX,GAK,ATP2A2,HSP90AB1,WASHC2,DHX9,GYG1,DIP2B,EEF1A1,ACTB,TMEM14C,G…
GO:BP	organelle organization	GO:0006996	9.73267e-101	100.012	3494	2249	677	25907	ATP2B2,IQGAP2,RPL5,KRT76,BAZ1B,AHCTF1,RPL6,H1-3,KRT2,WNK1,CNOT1,TOP2A,PTPN23,CLUH,DYNC1H1,NUMA1,NISCH,CHORDC1,DOCK2,UBAP2L,INF2,EIF2S1,PCM1,RTN3,KRT84,CHD5,PRPF40A,SEC61A1,CCDC88B,ATP2A1,SMARCA4,MYO5A,KRT5,SMCHD1,MYH9,PAFAH1B1,MAP4,TLN1,H1-4,FLNB,GIGYF2,TPR,SLC25A4,SMC4,KRT6A,RPS3,WDR1,KRT1,RAN,KRT42,RAB10,MKI67,SLC4A7,KRT79,TUBA4A,KRT9,EIF5B,RTN4,SLK,ARPC1B,VPS13C,KRT19,FLNA,CLTC,RPS25,CKAP5,HNR…
TF	Factor: Klf7; motif: NNNRCCMCGCCCNNNN	TF:M02773	7.36954e-32	31.1326	4196	2303	677	21700	SLC7A5,UBR5,RPL7,IQGAP2,MYBBP1A,ATP2B1,LNPEP,CHD4,WNK1,ATP2A3,PTPN23,ZC3H4,CLUH,HCFC1,NISCH,UBAP2L,INF2,PKM,RRBP1,ATP4A,WDR75,RNF213,RTN3,CHD5,SNRNP200,MYH9,FTSJ3,MAP4,H1-4,ABCB1A,FLNB,DDX39B,TPR,SUPT6H,NCL,SMC4,CAD,UBE2O,RAB10,MSH6,SLC4A7,TUBA4A,ARPC1B,SORL1,FLNA,CKAP5,HNRNPU,GEMIN5,PKLR,DDB1,ATP2A2,HSP90AB1,BIRC6,DHX9,SLC2A1,TRIP12,DIP2B,ACTB,LMF2,NOP2,TMEM14C,RPN1,ABCB1B,STT3B,CORO1C,PLEC,SEC1…
TF	Factor: Sp1; motif: NNGGGGCGGGGNN; match class: 1	TF:M00932_1	1.98879e-25	24.7014	4372	2303	674	21700	SLC7A5,UBR5,RPL7,IQGAP2,ATP2B1,AHCTF1,CHD4,SRRM2,WNK1,ATP2A3,CLUH,DYNC1H1,HCFC1,ERCC6L,NISCH,UBAP2L,INF2,PKM,RRBP1,RNF213,RTN3,CHD5,PRPF40A,ACOT7,HDLBP,MYO5A,FASN,SMCHD1,MYH9,THRAP3,MAP4,TLN1,ABCB1A,TPR,SLC25A4,NCL,TM9SF3,UBE2O,MSH6,SLC4A7,TUBA4A,SUMO2,ARPC1B,VPS13C,KRT19,FLNA,RPS25,CKAP5,HNRNPU,CLPTM1,HSPA8,RIF1,ATRX,HSP90AB1,BIRC6,DHX9,SLC2A1,TRIP12,HSPD1,ACTB,LMF2,TUBA1B,GAPDH,AFDN,RPN1,ABCB1B…
TF	Factor: Egr-1; motif: GCGTGGGCGT	TF:M07597	4.22239e-16	15.3744	4723	2303	674	21700	RPL7,SF3B1,ATP2B1,RPL6,SRRM2,LDHA,ATP2A3,DOCK10,EIF3A,UTP20,ERCC6L,DOCK2,UBAP2L,PKM,WDR75,RTN3,CHD5,PRPF40A,SEC61A1,ACOT7,BAZ1A,SMARCA4,HDLBP,DDOST,RPN2,TLN1,NCL,WDR1,RAN,TCERG1,KRT79,TUBA4A,ATP1A1,EIF5B,SORL1,TECR,FLNA,CLTC,TRPV2,CKAP5,HNRNPU,RIF1,ATP1A3,ATP2A2,HSP90AB1,EPRS1,UBR4,DHX9,SLC2A1,TRIP12,HSPD1,ACTB,GAPDH,HUWE1,AFDN,ARRB2,UGGT1,EIF4G1,ABCB1B,SLC16A1,CORO1C,CHD1,MTOR,NUP214,NUP210,ANPE…
TF	Factor: Tcfap2b; motif: NYGCCYNARGGCAN; match class: 1	TF:M02820_1	3.52733e-07	6.45255	5174	2303	673	21700	IQGAP2,BAZ1B,SF3B1,ATP2B1,AHCTF1,LNPEP,CHD4,LBR,PTPN23,NISCH,INF2,RNF213,RTN3,CHD5,PRPF40A,HDLBP,SMCHD1,MYH9,ACACB,RPN2,RANBP2,PRPF8,TLN1,H1-4,RPS3,WDR1,TM9SF3,UBE2O,RAB10,KRT79,SUMO2,PDCD11,ARPC1B,NACA,SORL1,TRPV2,CERS2,HSPA8,TM9SF2,RIF1,GEMIN5,ATRX,ATP1A3,BIRC6,GCN1,SLC2A1,EEF1A1,ACTB,LMF2,ARRB2,EIF4G1,ABCB1B,SLC16A1,CORO1C,SLC16A3,MTOR,USP9X,THOC2,ATXN2L,TNS3,HECTD1,PDS5B,HCFC2,SRRT,SRSF6,ATP5…
TF	Factor: SAP-1a; motif: NRRCCGGAAGYRN; match class: 1	TF:M10220_1	1.06992e-70	69.9706	3296	2303	671	21700	SLC7A5,SF3B1,ATP2B1,LDHA,CNOT1,ATP2A3,PTPN23,ZC3H4,EIF3A,UTP20,CHORDC1,DOCK2,WDR75,KRT84,SNRNP200,SEC61A1,TCOF1,SMARCA4,HDLBP,EEF2,DDOST,TLN1,H1-4,DDX39B,NCL,RPS3,WDR1,TM9SF3,CHD2,COPA,PDCD11,NACA,SLC25A3,RPS25,TRPV2,HSPA8,TM9SF2,DDB1,GAK,ATP1A3,HSP90AB1,BIRC6,GCN1,TRIP12,ACTB,NOP2,TMEM14C,AFDN,UGGT1,SLC16A3,SLC25A5,MTOR,POLR2A,THOC2,ATXN2L,NOLC1,DNMT1,ATP13A1,IQGAP1,POLA1,HCFC2,CCAR2,PABPC1,ZC3H…
TF	Factor: Hes2; motif: NNNNGRCACGTGN	TF:M07992	2.42453e-11	10.6154	4920	2303	671	21700	IQGAP2,MYBBP1A,RPL5,BAZ1B,EIF4G3,ATP2B1,LNPEP,CHD4,CLUH,HCFC1,LDHC,UTP20,NISCH,EIF2S1,RRBP1,WDR75,CHD5,SEC61A1,ANO6,MYO5A,EEF2,TM9SF4,FTSJ3,VARS1,MAP4,ABCB1A,FLNB,DDX39B,GIGYF2,NCL,STT3A,TM9SF3,KRT1,RAN,ACACA,TCERG1,SLC4A7,TUBA4A,ATP1A1,RTN4,SLK,SORL1,CERS2,ABCB7,RIF1,ATRX,DDB1,ATP1A3,HSP90AB1,EPRS1,UBR4,HSPD1,KRT15,CHD8,LMF2,NOP2,ACIN1,GAPDH,RPN1,EIF4G1,ABCB1B,SLC16A1,SEC16A,MTOR,ACTA2,ERAP1,TNS…
TF	Factor: AP-2alphaA; motif: ANNGCCTNAGGSNNT	TF:M01045	0.000497648	3.30308	5335	2303	666	21700	BAZ1B,EIF4G3,ATP2B1,AHCTF1,LNPEP,EEF1A2,WNK1,LDHA,ARL6IP5,DYNC1H1,DOCK10,NISCH,DOCK2,GAPVD1,UBAP2L,PCM1,RNF213,RTN3,CHD5,SEC61A1,ATP2A1,ACOT7,SMARCA4,FASN,SMCHD1,ATP2B4,MAP4,TLN1,H1-4,GIGYF2,NCL,TM9SF3,RAN,KRT42,UBE2O,MSH6,MKI67,CHD2,TCERG1,KRT79,ATP1A1,SAFB,PDCD11,SLK,ARPC1B,NACA,SORL1,VPS13C,TRPV2,HNRNPU,CLPTM1,HSPA8,FERMT3,SON,GAK,ATP2A2,DHX9,CHD8,LMF2,RPN1,EIF4G1,ABCB1B,SLC16A1,CORO1C,CHD1,MT…
TF	Factor: Tfap2a; motif: TGCCCYNRGGGCA; match class: 1	TF:M04157_1	5.14196e-14	13.2889	4739	2303	665	21700	SLC7A5,UBR5,IQGAP2,BAZ1B,EIF4G3,SF3B1,ATP2B1,CHD4,EEF1A2,SRRM2,WNK1,CLUH,DYNC1H1,GAPVD1,UBAP2L,PKM,RTN3,CHD5,ATP2A1,ACOT7,BAZ1A,ANO6,TCOF1,SMARCA4,SRRM1,FASN,KRT5,EEF2,ACACB,THRAP3,VARS1,MAP4,HSPA5,FLNB,DDX39B,SMC4,STT3A,TM9SF3,KRT42,MSH6,SAFB,SUMO2,SLK,SORL1,KRT19,TRPV2,CERS2,HNRNPU,CLPTM1,HSPA8,RIF1,DDB1,WASHC2,BIRC6,GCN1,DHX9,ACTB,LMF2,NOP2,TMEM14C,AFDN,EIF4G1,SLC16A1,STT3B,PLEC,CHD1,SLC25A5,M…
TF	Factor: Sp1; motif: NGGGGGCGGGGYN; match class: 1	TF:M00196_1	3.44046e-26	25.4634	4257	2303	663	21700	SLC7A5,UBR5,RPL7,IQGAP2,BAZ1B,ATP2B1,CHD4,WNK1,ATP2A3,DYNC1H1,HCFC1,ERCC6L,NISCH,UBAP2L,INF2,PKM,RRBP1,RTN3,CHD5,PRPF40A,ACOT7,HDLBP,MYO5A,FASN,SMCHD1,MYH9,THRAP3,MAP4,TLN1,ABCB1A,TPR,SLC25A4,NCL,CAD,TM9SF3,UBE2O,MSH6,SLC4A7,TUBA4A,SUMO2,ARPC1B,VPS13C,FLNA,RPS25,CKAP5,HNRNPU,CLPTM1,RIF1,GEMIN5,HSP90AB1,BIRC6,SLC2A1,TRIP12,DIP2B,HSPD1,ACTB,LMF2,TMEM14C,GAPDH,AFDN,RPN1,ABCB1B,STT3B,CORO1C,PLEC,SEC1…
GO:BP	regulation of gene expression	GO:0010468	1.1456e-22	21.941	5318	2249	662	25907	SLC7A5,UBR5,MYBBP1A,BAZ1B,SF3B1,ATP2B1,H1-3,CHD4,LBR,WNK1,CNOT1,EDC4,TOP2A,ZC3H4,HCFC1,RPL13A,PKM,EIF2S1,WDR75,CYBB,CHD5,PTPRC,CCDC88B,TCOF1,SMARCA4,EEF2,SMCHD1,MYH9,ATP2B4,THRAP3,H1-4,DDX39B,GIGYF2,TPR,SUPT6H,NCL,RPS3,TCERG1,SAFB,EIF5B,RTN4,SUMO2,NACA,SORL1,FLNA,HNRNPU,HSPA8,RIF1,GEMIN5,SON,ATRX,DDB1,EPRS1,GCN1,DHX9,TRIP12,HSPD1,CHD8,ACTB,ACIN1,GAPDH,HUWE1,ARRB2,EIF4G1,MTOR,ACTA2,SF3B3,POLR2A,TH…
GO:MF	nucleic acid binding	GO:0003676	1.69185e-30	29.7716	4699	2227	660	24018	ALB,UBR5,RPL7,MYBBP1A,RPL5,EIF4G3,SF3B1,AHCTF1,RPL6,H1-3,CHD4,LBR,SRRM2,TOP2A,ZC3H4,CLUH,ANKRD17,RPL3,HCFC1,EIF3A,ERCC6L,RPL13A,PKM,EIF2S1,WDR75,CHD5,PRPF40A,SNRNP200,SMARCA4,HDLBP,EEF2,SMCHD1,RANBP2,THRAP3,PRPF8,H1-4,DDX39B,TPR,SUPT6H,NCL,SMC4,RPS3,RAN,MSH6,MKI67,CHD2,SAFB,EIF5B,COPA,PDCD11,NACA,CLTC,CERS2,HNRNPU,HSPA8,GEMIN5,SON,ATRX,DDB1,ATP2A2,HSP90AB1,EPRS1,IARS1,DHX9,HSPD1,CHD8,EEF1A1,NOP2,…
GO:BP	cellular localization	GO:0051641	2.17282e-92	91.663	3493	2249	660	25907	ATP2B2,UBR5,AHCTF1,WNK1,ARL6IP5,ATP2A3,PTPN23,DYNC1H1,HCFC1,NUMA1,DOCK2,GAPVD1,RRBP1,PCM1,PTPRC,SEC61A1,CCDC88B,ATP2A1,ANO6,MYO5A,KRT5,TM9SF4,MYH9,PAFAH1B1,ATP2B4,RANBP2,MAP4,HSPA5,ABCB1A,DDX39B,TPR,SUPT6H,TM9SF3,RAN,UBE2O,RAB10,RTN4,SUMO2,COPA,NACA,SORL1,VPS13C,FLNA,CLTC,HNRNPU,HSPA8,TM9SF2,ATRX,GAK,ATP2A2,HSP90AB1,WASHC2,DHX9,HSPD1,ACTB,AFDN,ARRB2,EIF4G1,SLC16A1,CORO1C,PLEC,SEC16A,POLR1A,MTOR,A…
TF	Factor: ATF-1; motif: NNNTGACGTNNN	TF:M07034	4.28228e-24	23.3683	4302	2303	660	21700	UBR5,ATP2B1,SRRM2,MB,ZC3H4,HCFC1,LDHC,EIF3A,NISCH,UBAP2L,RPL13A,GAPDHS,PKM,RRBP1,RTN3,RSRP1,CHD5,SEC61A1,EEF2,TM9SF4,DDOST,SMCHD1,MYH9,PAFAH1B1,RANBP2,FTSJ3,HSPA5,GIGYF2,SUPT6H,NCL,STT3A,PFAS,CAD,WDR1,TM9SF3,UBE2O,MSH6,MKI67,ATP1A1,SAFB,COPA,PDCD11,NACA,VPS13C,TECR,SLC25A3,CLTC,TRPV2,RIF1,ATRX,GAK,HSP90AB1,EPRS1,WASHC2,GCN1,CHD8,EEF1A1,LMF2,TMEM14C,RPN1,SLC16A3,SEC16A,CHD1,MTOR,NUP214,USP9X,SCAMP…
GO:BP	transport	GO:0006810	9.77276e-50	49.01	4364	2249	657	25907	SLC7A5,ATP2B2,UBR5,ATP2B1,AHCTF1,WNK1,ARL6IP5,MB,MAGT1,ATP2A3,PTPN23,DYNC1H1,HCFC1,NUMA1,NISCH,DOCK2,GAPVD1,RRBP1,ATP4A,PCM1,RTN3,CYBB,PTPRC,SEC61A1,CCDC88B,ATP2A1,ANO6,HDLBP,MYO5A,TM9SF4,MYH9,ACACB,PAFAH1B1,ATP2B4,RANBP2,HSPA5,ABCB1A,DDX39B,TPR,SUPT6H,SLC25A4,NCL,CAD,RAN,UBE2O,RAB10,SLC4A7,ATP1A1,RTN4,COPA,NACA,SORL1,VPS13C,SLC25A3,FLNA,CLTC,TRPV2,HNRNPU,ABCB7,HSPA8,GAK,ATP1A3,ATP2A2,HSP90AB1,EP…
TF	Factor: CREB1; motif: NNNNTGACGTNANNN	TF:M07248	2.04772e-22	21.6887	4319	2303	655	21700	UBR5,EIF4G3,ATP2B1,SRRM2,MB,ZC3H4,HCFC1,LDHC,EIF3A,NISCH,UBAP2L,RPL13A,GAPDHS,PKM,RRBP1,RTN3,RSRP1,CHD5,EEF2,TM9SF4,DDOST,SMCHD1,PAFAH1B1,RANBP2,FTSJ3,HSPA5,GIGYF2,SUPT6H,NCL,STT3A,PFAS,CAD,WDR1,TM9SF3,UBE2O,MSH6,MKI67,ATP1A1,SAFB,COPA,PDCD11,VPS13C,TECR,SLC25A3,CLTC,TRPV2,RIF1,MACF1,ATRX,GAK,HSP90AB1,EPRS1,WASHC2,GCN1,CHD8,EEF1A1,LMF2,TMEM14C,RPN1,SLC16A3,SEC16A,CHD1,MTOR,NUP214,USP9X,SCAMP3,NOL…
TF	Factor: pitx1; motif: RGGGATTARN	TF:M10338	0.00298812	2.5246	5274	2303	652	21700	MYBBP1A,RPL5,KRT76,SF3B1,ATP2B1,RPL6,LDHA,MB,LDHC,EIF3A,UTP20,CHORDC1,INF2,PCM1,RNF213,CYBB,CSN1S1,SNRNP200,CCDC88B,TCOF1,SMARCA4,EEF2,TM9SF4,MAP4,TLN1,FLNB,GIGYF2,SUPT6H,SLC25A4,SMC4,RPS3,PFAS,KRT1,UBE2O,DOCK8,SLC4A7,ATP1A1,RTN4,CERS2,CLPTM1,GEMIN5,FERMT3,WASHC2,GCN1,DHX9,TRIP12,EEF1A1,LMF2,TMEM14C,TUBA1B,GAPDH,HUWE1,UGGT1,SLC16A1,POLR1A,MTOR,CPSF1,NUP214,ANPEP,SYNGR1,THOC2,NOLC1,PRRC2C,ZC3H18,M…
TF	Factor: ATF-4; motif: KACGTCAKS	TF:M01864	0.00522767	2.28169	5286	2303	651	21700	UBR5,EIF4G3,ATP2B1,H1-3,SRRM2,MB,ZC3H4,HCFC1,EIF3A,NISCH,UBAP2L,RPL13A,GAPDHS,PKM,RTN3,RSRP1,CHD5,MYOF,ATP2A1,EEF2,TM9SF4,DDOST,SMCHD1,PAFAH1B1,RANBP2,FLNB,SUPT6H,NCL,STT3A,RPS3,PFAS,CAD,TM9SF3,UBE2O,MKI67,RTN4,COPA,PDCD11,VPS13C,TECR,SLC25A3,CLTC,TRPV2,MACF1,CPS1,ATRX,GAK,HSP90AB1,EPRS1,GCN1,CHD8,EEF1A1,LMF2,TMEM14C,RPN1,SLC16A1,SEC16A,CHD1,ACTA2,NUP214,USP9X,NUP210,SCAMP3,SYNGR1,ATXN2L,NOLC1,AT…
TF	Factor: GATA-6; motif: GNNNCGATATCGSNGYN; match class: 1	TF:M02861_1	0.00024178	3.61658	5159	2303	649	21700	RPL5,EIF4G3,SF3B1,ATP2B1,EEF1A2,CNOT1,ANKRD17,RPL3,HCFC1,NUMA1,PKM,EIF2S1,RTN3,KRT84,RSRP1,CHD5,PRPF40A,SEC61A1,SMARCA4,HDLBP,MYO5A,EEF2,TM9SF4,PAFAH1B1,RPN2,THRAP3,SUPT6H,NCL,SMC4,STT3A,WDR1,KRT42,UBE2O,MSH6,ACACA,DOCK8,ATP1A1,RTN4,KRT19,TECR,SLC25A3,FLNA,TRPV2,HSPA8,TM9SF2,PKLR,FERMT3,ATRX,DDB1,HSP90AB1,BIRC6,IARS1,GCN1,HSPD1,EEF1A1,ACTB,AFDN,ARRB2,EIF4G1,SLC16A3,MTOR,CPSF1,USP9X,NUP210,SCAMP3,…
TF	Factor: Zfp740; motif: NNNCCCCCCCCMNNNN	TF:M02834	0.000462671	3.33473	5172	2303	648	21700	RPL7,IQGAP2,RPL5,EIF4G3,ATP2B1,CHD4,LBR,LDHA,DOCK11,MAGT1,PTPN23,ZC3H4,RPL3,HCFC1,LDHC,NUMA1,DOCK10,EIF3A,ERCC6L,NISCH,GAPVD1,UBAP2L,RRBP1,PCM1,RNF213,KRT84,CSN1S1,CHD5,MYOF,PRPF40A,CCDC88B,ATP2A1,ACOT7,BAZ1A,SMARCA4,HDLBP,SRRM1,FASN,DDOST,SMCHD1,ATP2B4,TPR,CAD,MSH6,MKI67,TCERG1,KRT79,SAFB,KRT9,SUMO2,ARPC1B,VPS13C,TECR,FLNA,RPS25,CD44,CERS2,HSPA8,GEMIN5,SON,ATRX,DDB1,GAK,ATP1A3,ATP2A2,HSP90AB1,UB…
TF	Factor: Sp1; motif: GGGGCGGGGC; match class: 1	TF:M00931_1	8.9809e-24	23.0467	4190	2303	645	21700	SLC7A5,UBR5,RPL7,IQGAP2,ATP2B1,AHCTF1,CHD4,SRRM2,WNK1,ATP2A3,CLUH,DYNC1H1,HCFC1,ERCC6L,NISCH,UBAP2L,INF2,PKM,RRBP1,RTN3,CHD5,PRPF40A,ACOT7,HDLBP,MYO5A,FASN,SMCHD1,MYH9,THRAP3,MAP4,TLN1,ABCB1A,TPR,SLC25A4,NCL,TM9SF3,UBE2O,MSH6,SLC4A7,TUBA4A,ATP1A1,SUMO2,ARPC1B,VPS13C,KRT19,FLNA,RPS25,CKAP5,HNRNPU,CLPTM1,RIF1,HSP90AB1,BIRC6,SLC2A1,TRIP12,HSPD1,ACTB,LMF2,TUBA1B,GAPDH,AFDN,RPN1,EIF4G1,ABCB1B,STT3B,CO…
TF	Factor: ATF-1; motif: CYYTGACGTCA	TF:M00691	1.02572e-05	4.98897	5024	2303	645	21700	UBR5,MYBBP1A,EIF4G3,ATP2B1,SRRM2,MB,ATP2A3,KRT10,DYNC1H1,EIF3A,NISCH,GAPVD1,UBAP2L,RRBP1,ATP4A,RTN3,SEC61A1,HDLBP,EEF2,TM9SF4,SMCHD1,PAFAH1B1,RANBP2,HSPA5,FLNB,STT3A,KRT42,UBE2O,MKI67,TCERG1,ATP1A1,COPA,ARPC1B,NACA,VPS13C,TECR,SLC25A3,RPS25,ADGRE1,ATRX,GAK,HSP90AB1,GCN1,TRIP12,EEF1A1,TMEM14C,STT3B,CORO1C,SLC16A3,SEC16A,CHD1,SLC25A5,SF3B3,USP9X,SYNGR1,NOLC1,IQGAP1,CCAR2,HNRNPM,LRRFIP1,MVP,SRSF6,NC…
TF	Factor: p53; motif: RGRCWWGYCYNGRCWWGYYY; match class: 1	TF:M01652_1	8.40687e-07	6.07537	4917	2303	641	21700	RPL7,MYBBP1A,RPL5,AHCTF1,LNPEP,LBR,DOCK11,ATP2A3,RPL3,LDHC,NUMA1,DOCK10,ERCC6L,DOCK2,GAPVD1,TTC23L,GAPDHS,ATP4A,CCDC88B,HDLBP,MYO5A,SRRM1,KRT5,EEF2,TM9SF4,SMCHD1,ACACB,PAFAH1B1,VARS1,H1-4,NCL,CAD,WDR1,TM9SF3,RAN,KRT42,UBE2O,MSH6,MKI67,SLC4A7,EIF5B,NACA,VPS13C,SLC25A3,FLNA,RPS25,CERS2,HNRNPU,FERMT3,DDB1,ATP2A2,HSP90AB1,BIRC6,GCN1,HSPD1,CHD8,LMF2,NOP2,RPN1,EIF4G1,STT3B,CORO1C,CHD1,CPSF1,POLR2A,ATXN…
GO:MF	heterocyclic compound binding	GO:1901363	2.96866e-135	134.527	2568	2227	638	24018	ATP2B2,ALB,BAZ1B,ATP2B1,CHD4,LBR,EEF1A2,WNK1,LDHA,DOCK11,TOP2A,ATP2A3,DYNC1H1,DOCK10,ERCC6L,CHORDC1,DOCK2,GAPVD1,GAPDHS,PKM,ATP4A,CYBB,CHD5,SNRNP200,ATP2A1,ACOT7,SMARCA4,MYO5A,EEF2,SMCHD1,MYH9,ACACB,ATP2B4,THRAP3,VARS1,HSPA5,H1-4,ABCB1A,DDX39B,SMC4,PFAS,CAD,RAN,UBE2O,RAB10,MSH6,ACACA,MKI67,CHD2,DOCK8,TUBA4A,ATP1A1,EIF5B,SLK,HNRNPU,ABCB7,HSPA8,PKLR,CPS1,ATRX,GAK,ATP1A3,ATP2A2,HSP90AB1,EPRS1,IARS1,…
TF	Factor: C-Myc; motif: NGCCACGTGNN; match class: 1	TF:M07601_1	1.53459e-19	18.814	4283	2303	638	21700	SLC7A5,UBR5,MYBBP1A,RPL5,BAZ1B,ATP2B1,CHD4,MAGT1,ZC3H4,CLUH,EIF3A,ERCC6L,UBAP2L,INF2,RPL13A,PCM1,RNF213,TCOF1,HDLBP,FASN,EEF2,TM9SF4,RANBP2,THRAP3,VARS1,TLN1,ABCB1A,DDX39B,GIGYF2,NCL,CAD,KRT1,RAN,TCERG1,SLC4A7,TUBA4A,ATP1A1,EIF5B,SLK,ARPC1B,TRPV2,CERS2,ABCB7,RIF1,ATP1A3,WASHC2,UBR4,DHX9,GYG1,DIP2B,HSPD1,ACTB,NOP2,ACIN1,TUBA1B,GAPDH,AFDN,ARRB2,RPN1,EIF4G1,ABCB1B,SLC16A1,STT3B,CORO1C,PLEC,ACTA2,NUP…
TF	Factor: CREB1; motif: NNNNACGTCANN	TF:M03544	2.74497e-21	20.5615	4186	2303	634	21700	UBR5,EIF4G3,ATP2B1,SRRM2,MB,ZC3H4,HCFC1,LDHC,EIF3A,NISCH,UBAP2L,RPL13A,GAPDHS,PKM,RRBP1,RTN3,RSRP1,CHD5,EEF2,TM9SF4,DDOST,SMCHD1,PAFAH1B1,RANBP2,FTSJ3,HSPA5,GIGYF2,SUPT6H,NCL,STT3A,PFAS,CAD,WDR1,TM9SF3,UBE2O,MSH6,MKI67,ATP1A1,SAFB,COPA,PDCD11,NACA,VPS13C,TECR,SLC25A3,CLTC,TRPV2,RIF1,MACF1,ATRX,GAK,HSP90AB1,EPRS1,WASHC2,GCN1,CHD8,EEF1A1,LMF2,TMEM14C,SLC16A3,SEC16A,CHD1,MTOR,NUP214,USP9X,SCAMP3,NOL…
GO:CC	endomembrane system	GO:0012505	2.22547e-47	46.6526	4247	2263	633	26207	ATP2B2,ALB,ATP2B1,AHCTF1,LNPEP,RPL6,LBR,ARL6IP5,MAGT1,ATP2A3,PTPN23,ANKRD17,DYNC1H1,NISCH,DOCK2,GAPVD1,PKM,RRBP1,PCM1,RTN3,CYBB,MYOF,SEC61A1,CCDC88B,ATP2A1,MYO5A,FASN,TM9SF4,DDOST,MYH9,PAFAH1B1,RPN2,RANBP2,HSPA5,GIGYF2,TPR,STT3A,RPS3,RAN,RAB10,MSH6,ATP1A1,RTN4,ERMP1,COPA,SORL1,VPS13C,TECR,FLNA,CLTC,CD44,TRPV2,CERS2,CLPTM1,HSPA8,TM9SF2,RIF1,GAK,ATP1A3,ATP2A2,WASHC2,BIRC6,UBR4,SLC2A1,HSPD1,LMF2,GAP…
TF	Factor: FOXO1; motif: NWAAACAAN	TF:M01216	0.00399788	2.39817	5088	2303	630	21700	MYBBP1A,BAZ1B,SF3B1,RPL6,H1-3,MB,ZC3H4,EIF3A,UTP20,GAPVD1,RRBP1,CYBB,RSRP1,PTPRC,SNRNP200,TCOF1,SMARCA4,KRT5,EEF2,ACACB,PAFAH1B1,RPN2,THRAP3,PRPF8,MAP4,FLNB,TPR,SLC25A4,SMC4,STT3A,RPS3,PFAS,UBE2O,CHD2,DOCK8,SAFB,ERMP1,VPS13C,CKAP5,HNRNPU,ABCB7,MACF1,GEMIN5,TRIP12,CHD8,ACIN1,EIF4G1,ABCB1B,SEC16A,CHD1,POLR1A,MTOR,ATP6V0A1,CPSF1,SYNGR1,THOC2,NOLC1,NDC1,DNMT1,TNS3,ATP13A1,HSD17B10,RNF20,DDX10,STAG2,S…
TF	Factor: N-Myc; motif: NNCCACGTGNNN	TF:M00055	1.06714e-17	16.9718	4254	2303	626	21700	SLC7A5,MYBBP1A,BAZ1B,CHD4,ZC3H4,CLUH,HCFC1,EIF3A,UBAP2L,INF2,RPL13A,PKM,TCOF1,HDLBP,FASN,TM9SF4,RANBP2,THRAP3,VARS1,TLN1,ABCB1A,NCL,CAD,KRT1,RAN,TCERG1,SLC4A7,ATP1A1,EIF5B,ARPC1B,SORL1,TRPV2,CERS2,ABCB7,HSPA8,GEMIN5,SON,ATRX,ATP1A3,HSP90AB1,DHX9,GYG1,HSPD1,ACTB,LMF2,NOP2,ACIN1,TUBA1B,AFDN,ARRB2,RPN1,EIF4G1,ABCB1B,SLC16A1,STT3B,CORO1C,SLC16A3,PLEC,CHD1,ACTA2,NUP214,NUP210,SCAMP3,ERAP1,TNS3,POLA1,S…
TF	Factor: AP-2alpha; motif: NNNSCCTGRGGC	TF:M10175	0.000153587	3.81365	4940	2303	626	21700	SLC7A5,IQGAP2,BAZ1B,EIF4G3,LNPEP,CHD4,WNK1,LDHA,ARL6IP5,DOCK10,DOCK2,GAPVD1,RRBP1,PCM1,RNF213,RTN3,CHD5,PRPF40A,ACOT7,TCOF1,SRRM1,FASN,KRT5,ENO2,SMCHD1,ATP2B4,RANBP2,PRPF8,MAP4,TLN1,GIGYF2,STT3A,RPS3,KRT42,UBE2O,MKI67,CHD2,TCERG1,DOCK8,KRT79,TUBA4A,ATP1A1,KRT9,ERMP1,PDCD11,SLK,ARPC1B,NACA,VPS13C,TRPV2,CKAP5,HNRNPU,FERMT3,DDB1,ATP1A3,HSP90AB1,BIRC6,GYG1,HSPD1,CHD8,LMF2,GAPDH,RPN1,EIF4G1,SLC16A1,CO…
TF	Factor: ATF-2; motif: NNTGACGTCAN	TF:M07312	4.10203e-20	19.387	4146	2303	624	21700	UBR5,EIF4G3,ATP2B1,SRRM2,MB,ZC3H4,HCFC1,LDHC,EIF3A,NISCH,UBAP2L,RPL13A,GAPDHS,PKM,RRBP1,RTN3,RSRP1,CHD5,EEF2,TM9SF4,DDOST,SMCHD1,PAFAH1B1,RANBP2,FTSJ3,HSPA5,GIGYF2,SUPT6H,NCL,STT3A,PFAS,CAD,WDR1,UBE2O,MSH6,MKI67,ATP1A1,SAFB,COPA,PDCD11,NACA,VPS13C,TECR,SLC25A3,CLTC,TRPV2,RIF1,MACF1,ATRX,GAK,HSP90AB1,EPRS1,WASHC2,GCN1,CHD8,EEF1A1,LMF2,TMEM14C,SLC16A3,SEC16A,CHD1,MTOR,NUP214,USP9X,SCAMP3,NOLC1,PRRC…
TF	Factor: LRF; motif: GGGGKYNNB	TF:M01100	0.0190044	1.72115	5094	2303	624	21700	SLC7A5,UBR5,RPL7,IQGAP2,KRT76,CHD4,LBR,EEF1A2,KRT2,SRRM2,WNK1,ARL6IP5,PTPN23,ZC3H4,DYNC1H1,DOCK2,GAPVD1,UBAP2L,EIF2S1,RRBP1,WDR75,CHD5,SEC61A1,CCDC88B,ANO6,MYO5A,FASN,KRT5,TM9SF4,ENO2,ACACB,PAFAH1B1,PRPF8,VARS1,TLN1,TPR,SUPT6H,SLC25A4,TM9SF3,RAN,KRT42,RAB10,CHD2,ATP1A1,EIF5B,SUMO2,COPA,ARPC1B,FLNA,RPS25,CKAP5,CLPTM1,HSPA8,GEMIN5,GAK,ATP1A3,ATP2A2,HSP90AB1,GCN1,SLC2A1,DIP2B,KRT15,CHD8,ACTB,NOP2,TU…
TF	Factor: XBP-1; motif: WNNGMCACGTC; match class: 1	TF:M01770_1	1.64449e-28	27.784	3846	2303	621	21700	EIF4G3,ATP2B1,CHD4,ARL6IP5,DOCK10,EIF3A,GAPVD1,GAPDHS,PKM,RRBP1,PTPRC,PRPF40A,SEC61A1,TCOF1,EEF2,ENO2,RPN2,RANBP2,PRPF8,TLN1,FLNB,DDX39B,NCL,STT3A,CAD,TM9SF3,RAN,UBE2O,RAB10,MSH6,TCERG1,KRT9,SUMO2,DDB1,ATP2A2,EPRS1,DHX9,GYG1,DIP2B,CHD8,LMF2,TUBA1B,AFDN,RPN1,EIF4G1,SLC16A1,STT3B,SLC16A3,PLEC,SEC16A,USP9X,NUP210,NDC1,PRRC2C,SND1,HCFC2,ZC3H18,MVP,HYOU1,RNF20,IPO7,GANAB,PPIG,RABL6,TUBB4B,USO1,FKBP15,…
HP	Abnormality of head or neck	HP:0000152	6.12596e-06	5.21283	3390	845	621	5228	ALB,BAZ1B,ATP2B1,CHD4,LBR,EEF1A2,SRRM2,WNK1,CNOT1,DOCK11,MB,MAGT1,PTPN23,KRT10,ANKRD17,DYNC1H1,HCFC1,NUMA1,GAPVD1,UBAP2L,INF2,CYBB,CHD5,MYOF,SEC61A1,TCOF1,SMARCA4,MYO5A,KRT5,SMCHD1,MYH9,PAFAH1B1,VARS1,H1-4,FLNB,GIGYF2,TPR,SLC25A4,STT3A,KRT6A,WDR1,KRT1,MSH6,CHD2,DOCK8,ARPC1B,VPS13C,TECR,FLNA,CLTC,HNRNPU,MACF1,FERMT3,SON,ATRX,DDB1,ATP1A3,ATP2A2,EPRS1,IARS1,DHX9,SLC2A1,TRIP12,HSPD1,CHD8,ACTB,HUWE1,E…
GO:MF	anion binding	GO:0043168	8.83653e-115	114.054	2676	2227	619	24018	ATP2B2,ALB,IQGAP2,BAZ1B,ATP2B1,CHD4,LBR,EEF1A2,WNK1,DOCK11,TOP2A,ATP2A3,DYNC1H1,DOCK10,ERCC6L,CHORDC1,DOCK2,GAPVD1,PKM,ATP4A,CYBB,CHD5,SNRNP200,ATP2A1,ACOT7,SMARCA4,MYO5A,EEF2,SMCHD1,MYH9,ACACB,ATP2B4,THRAP3,VARS1,HSPA5,H1-4,ABCB1A,DDX39B,SMC4,PFAS,CAD,RAN,UBE2O,RAB10,MSH6,ACACA,MKI67,CHD2,DOCK8,TUBA4A,ATP1A1,EIF5B,SLK,HNRNPU,ABCB7,HSPA8,PKLR,CPS1,ATRX,GAK,ATP1A3,ATP2A2,HSP90AB1,EPRS1,IARS1,DHX9,…
TF	Factor: Zbtb2; motif: ACCGGAAGTG	TF:M13378	1.30127e-55	54.8856	3170	2303	616	21700	SLC7A5,MYBBP1A,BAZ1B,LNPEP,RPL6,LBR,EDC4,ATP2A3,EIF3A,ERCC6L,CHORDC1,EIF2S1,WDR75,PCM1,KRT84,SNRNP200,SEC61A1,TCOF1,TM9SF4,DDOST,TLN1,H1-4,DDX39B,SUPT6H,SLC25A4,WDR1,TM9SF3,COPA,PDCD11,NACA,SLC25A3,TRPV2,TM9SF2,HSP90AB1,BIRC6,GCN1,DHX9,TRIP12,ACTB,UGGT1,CORO1C,SLC25A5,MTOR,SF3B3,SCAMP3,NOLC1,DNMT1,ATP13A1,PRRC2C,PDS5B,SND1,CCAR2,HYOU1,NCKAP1L,SMC1A,SF3A1,GANAB,PPIG,IWS1,KIF5B,AP3B1,MAP1S,PIK3R4,R…
TF	Factor: USF; motif: NCACGTGN	TF:M00217	1.43708e-19	18.8425	4100	2303	616	21700	SLC7A5,MYBBP1A,BAZ1B,CHD4,ZC3H4,CLUH,EIF3A,UBAP2L,INF2,RPL13A,PKM,TCOF1,HDLBP,FASN,TM9SF4,RANBP2,THRAP3,VARS1,TLN1,NCL,CAD,RAN,TCERG1,SLC4A7,ATP1A1,EIF5B,ARPC1B,CLTC,TRPV2,ABCB7,HSPA8,RIF1,GEMIN5,SON,ATP1A3,HSP90AB1,IARS1,DHX9,GYG1,HSPD1,ACTB,LMF2,NOP2,ACIN1,TUBA1B,GAPDH,AFDN,ARRB2,RPN1,EIF4G1,ABCB1B,SLC16A1,STT3B,CORO1C,SLC16A3,PLEC,CHD1,NUP214,NUP210,SCAMP3,ERAP1,TNS3,POLA1,SND1,HCFC2,PABPC1,LR…
HP	Abnormality of the head	HP:0000234	1.33441e-05	4.87471	3361	845	615	5228	ALB,BAZ1B,ATP2B1,CHD4,LBR,EEF1A2,SRRM2,WNK1,CNOT1,DOCK11,MB,MAGT1,PTPN23,KRT10,ANKRD17,DYNC1H1,HCFC1,NUMA1,GAPVD1,UBAP2L,INF2,CYBB,CHD5,MYOF,SEC61A1,TCOF1,SMARCA4,MYO5A,KRT5,SMCHD1,MYH9,PAFAH1B1,VARS1,H1-4,FLNB,GIGYF2,TPR,SLC25A4,STT3A,KRT6A,WDR1,KRT1,MSH6,CHD2,DOCK8,ARPC1B,VPS13C,TECR,FLNA,CLTC,HNRNPU,MACF1,FERMT3,SON,ATRX,DDB1,ATP1A3,ATP2A2,EPRS1,IARS1,DHX9,SLC2A1,TRIP12,HSPD1,CHD8,ACTB,HUWE1,E…
TF	Factor: Elf-1; motif: NNANCCGGAAGTGN	TF:M10216	7.5045e-60	59.1247	3077	2303	614	21700	LNPEP,LBR,EDC4,PTPN23,ZC3H4,DOCK2,EIF2S1,ATP4A,WDR75,KRT84,PRPF40A,SNRNP200,SEC61A1,TCOF1,DDOST,MYH9,TLN1,H1-4,DDX39B,SUPT6H,SLC25A4,WDR1,TM9SF3,MSH6,COPA,NACA,KRT19,RPS25,HSPA8,TM9SF2,SON,ATP1A3,HSP90AB1,BIRC6,GCN1,DHX9,TRIP12,ACTB,LMF2,NOP2,UGGT1,CORO1C,SLC25A5,MTOR,SF3B3,SCAMP3,POLR2A,NOLC1,DNMT1,ATP13A1,IQGAP1,PDS5B,SND1,HCFC2,PABPC1,NCKAP1L,SMC1A,RNF20,SF3A1,GANAB,PPIG,AP3B1,FKBP15,MAP1S,SMA…
TF	Factor: FKLF; motif: BGGGNGGVMD	TF:M01837	0.0121652	1.91488	4978	2303	613	21700	SLC7A5,IQGAP2,ATP2B1,LNPEP,CHD4,LBR,WNK1,LDHA,CNOT1,DOCK11,EDC4,ZC3H4,DOCK10,GAPVD1,UBAP2L,PKM,RRBP1,ATP4A,PCM1,RNF213,KRT84,CSN1S1,CHD5,PRPF40A,CCDC88B,ATP2A1,ACOT7,BAZ1A,HDLBP,FASN,ENO2,SMCHD1,MYH9,ACACB,PAFAH1B1,ATP2B4,VARS1,HSPA5,TLN1,ABCB1A,GIGYF2,TPR,WDR1,TM9SF3,RAN,TCERG1,SLC4A7,KRT79,ATP1A1,SAFB,SUMO2,ARPC1B,FLNA,RPS25,CD44,TRPV2,SON,CPS1,ATRX,GAK,ATP1A3,ATP2A2,WASHC2,UBR4,GYG1,SLC2A1,TRI…
GO:MF	nucleoside phosphate binding	GO:1901265	2.28776e-131	130.641	2428	2227	611	24018	ATP2B2,BAZ1B,ATP2B1,CHD4,LBR,EEF1A2,WNK1,LDHA,DOCK11,TOP2A,ATP2A3,DYNC1H1,DOCK10,ERCC6L,CHORDC1,DOCK2,GAPVD1,GAPDHS,PKM,ATP4A,CYBB,CHD5,SNRNP200,ATP2A1,ACOT7,SMARCA4,MYO5A,EEF2,SMCHD1,MYH9,ACACB,ATP2B4,THRAP3,VARS1,HSPA5,H1-4,ABCB1A,DDX39B,SMC4,PFAS,CAD,RAN,UBE2O,RAB10,MSH6,ACACA,MKI67,CHD2,DOCK8,TUBA4A,ATP1A1,EIF5B,SLK,HNRNPU,ABCB7,HSPA8,PKLR,CPS1,ATRX,GAK,ATP1A3,ATP2A2,HSP90AB1,EPRS1,IARS1,DHX9…
TF	Factor: BTEB2; motif: GNAGGGGGNGGGSSNN	TF:M03814	0.0165278	1.78178	4972	2303	611	21700	SLC7A5,UBR5,MYBBP1A,BAZ1B,EIF4G3,ATP2B1,LNPEP,CHD4,LBR,SRRM2,WNK1,CNOT1,DOCK11,MB,CLUH,RPL3,HCFC1,DOCK10,ERCC6L,NISCH,DOCK2,UBAP2L,PKM,EIF2S1,RRBP1,ATP4A,WDR75,PCM1,RNF213,RTN3,KRT84,MYOF,PRPF40A,CCDC88B,ATP2A1,SMARCA4,FASN,ENO2,MYH9,PAFAH1B1,ATP2B4,THRAP3,VARS1,MAP4,HSPA5,SMC4,WDR1,MSH6,CHD2,TCERG1,KRT79,ARPC1B,SORL1,CERS2,HNRNPU,ADGRE1,GEMIN5,SON,ATRX,DDB1,GAK,ATP2A2,HSP90AB1,BIRC6,GCN1,UBR4,DH…
GO:BP	response to stress	GO:0006950	2.00683e-50	49.6975	3917	2249	610	25907	SLC7A5,ALB,UBR5,MYBBP1A,BAZ1B,CHD4,WNK1,ARL6IP5,MB,TOP2A,ATP2A3,ANKRD17,CHORDC1,RPL13A,EIF2S1,CYBB,MYOF,PTPRC,CCDC88B,ATP2A1,ANO6,SMARCA4,MYO5A,FASN,TM9SF4,SMCHD1,MYH9,ACACB,ATP2B4,HSPA5,ABCB1A,FLNB,GIGYF2,TPR,SMC4,KRT6A,RPS3,CAD,KRT1,MSH6,CHD2,ATP1A1,RTN4,ERMP1,SLK,NACA,FLNA,CD44,CERS2,HSPA8,RIF1,PKLR,FERMT3,CPS1,ATRX,DDB1,ATP1A3,ATP2A2,HSP90AB1,EPRS1,GCN1,UBR4,DHX9,SLC2A1,TRIP12,HSPD1,ACTB,GAPD…
TF	Factor: Egr-1; motif: NNGCGKGGGCGGGG	TF:M10213	1.21751e-11	10.9145	4382	2303	610	21700	SLC7A5,UBR5,SF3B1,ATP2B1,CHD4,EEF1A2,LDHA,DOCK11,ZC3H4,CLUH,HCFC1,NUMA1,DOCK10,ERCC6L,NISCH,UBAP2L,INF2,RRBP1,WDR75,BAZ1A,FASN,MYH9,PAFAH1B1,ATP2B4,RANBP2,MAP4,TM9SF3,UBE2O,RAB10,MSH6,SLC4A7,TUBA4A,ATP1A1,SUMO2,VPS13C,FLNA,CLTC,HNRNPU,CLPTM1,HSPA8,RIF1,GEMIN5,CPS1,ATP1A3,ATP2A2,HSP90AB1,BIRC6,DHX9,SLC2A1,EEF1A1,ACTB,LMF2,TUBA1B,AFDN,RPN1,SLC16A1,STT3B,CORO1C,SLC16A3,SEC16A,CHD1,SLC25A5,NUP210,SYN…
TF	Factor: Egr-1; motif: WTGCGTGGGCGK	TF:M00243	5.38275e-12	11.269	4348	2303	608	21700	IQGAP2,BAZ1B,ATP2B1,AHCTF1,CHD4,SRRM2,LDHA,CLUH,HCFC1,NUMA1,DOCK10,UTP20,UBAP2L,INF2,WDR75,RTN3,SEC61A1,BAZ1A,SRRM1,ENO2,PAFAH1B1,VARS1,HSPA5,NCL,DOCK8,KRT79,TUBA4A,ATP1A1,SAFB,SLK,SORL1,VPS13C,TECR,FLNA,CLTC,CKAP5,TM9SF2,RIF1,ATP1A3,ATP2A2,HSP90AB1,BIRC6,HSPD1,TUBA1B,HUWE1,AFDN,ABCB1B,CHD1,MTOR,SF3B3,ANPEP,SYNGR1,ATXN2L,NDC1,TNS3,IQGAP1,PDS5B,HCFC2,CCAR2,PABPC1,HSD17B10,SMC1A,UBE4B,ACTN4,SMARCC2…
TF	Factor: c-ets-1; motif: ACCGGAWRYN; match class: 1	TF:M01986_1	6.14238e-68	67.2117	2889	2303	607	21700	BAZ1B,LNPEP,RPL6,ATP2A3,PTPN23,HCFC1,CHORDC1,EIF2S1,KRT84,SNRNP200,SEC61A1,TCOF1,FASN,EEF2,DDOST,MYH9,RANBP2,H1-4,DDX39B,SUPT6H,NCL,WDR1,TM9SF3,MSH6,MKI67,TUBA4A,COPA,NACA,SLC25A3,RPS25,TRPV2,TM9SF2,DDB1,HSP90AB1,BIRC6,GCN1,DHX9,HSPD1,ACTB,NOP2,UGGT1,EIF4G1,CORO1C,SF3B3,USP9X,ATXN2L,NOLC1,DNMT1,ATP13A1,PDS5B,SND1,CCAR2,PABPC1,ZC3H18,NCKAP1L,SMC1A,DDX10,GANAB,KIF5B,TUBB4B,MAP1S,SMARCC1,RBM19,AP3D1…
TF	Factor: Yy1; motif: NNCAAAATGGCN	TF:M12973	7.12846e-11	10.147	4377	2303	605	21700	ATP2B2,KRT76,EIF4G3,SF3B1,AHCTF1,H1-3,KRT2,LDHA,CNOT1,MB,MAGT1,TOP2A,ZC3H4,DYNC1H1,RPL3,HCFC1,NUMA1,UTP20,NISCH,EIF2S1,RNF213,RTN3,CSN1S1,SNRNP200,BAZ1A,HDLBP,MYO5A,SRRM1,FASN,TM9SF4,DDOST,SMCHD1,PAFAH1B1,THRAP3,FTSJ3,VARS1,H1-4,DDX39B,GIGYF2,SUPT6H,STT3A,RPS3,KRT42,RAB10,CHD2,SAFB,KRT9,SUMO2,COPA,NACA,TRPV2,CKAP5,ABCB7,HSPA8,RIF1,ATRX,ATP1A3,GYG1,SLC2A1,TRIP12,CHD8,EEF1A1,ACTB,LMF2,NOP2,ACIN1,GA…
GO:BP	multicellular organism development	GO:0007275	9.14e-19	18.0391	4907	2249	604	25907	SLC7A5,ATP2B2,ATP2B1,CHD4,WNK1,LDHA,CNOT1,MB,TOP2A,ANKRD17,HCFC1,NUMA1,DOCK10,RPL13A,PKM,PCM1,RTN3,KRT84,CYBB,CHD5,PTPRC,SEC61A1,ANO6,TCOF1,SMARCA4,MYO5A,SMCHD1,MYH9,ACACB,PAFAH1B1,ATP2B4,MAP4,HSPA5,ABCB1A,DDX39B,GIGYF2,SUPT6H,SLC25A4,NCL,CAD,WDR1,RAN,RAB10,MSH6,MKI67,RTN4,ERMP1,NACA,SORL1,KRT19,FLNA,CD44,TRPV2,CERS2,HNRNPU,CLPTM1,HSPA8,RIF1,CPS1,ATRX,GAK,ATP1A3,BIRC6,SLC2A1,TRIP12,DIP2B,HSPD1,CH…
GO:MF	nucleotide binding	GO:0000166	1.53259e-128	127.815	2405	2227	603	24018	ATP2B2,BAZ1B,ATP2B1,CHD4,LBR,EEF1A2,WNK1,LDHA,DOCK11,TOP2A,ATP2A3,DYNC1H1,DOCK10,ERCC6L,CHORDC1,DOCK2,GAPVD1,GAPDHS,PKM,ATP4A,CYBB,CHD5,SNRNP200,ATP2A1,SMARCA4,MYO5A,EEF2,SMCHD1,MYH9,ACACB,ATP2B4,THRAP3,VARS1,HSPA5,H1-4,ABCB1A,DDX39B,SMC4,PFAS,CAD,RAN,UBE2O,RAB10,MSH6,ACACA,MKI67,CHD2,DOCK8,TUBA4A,ATP1A1,EIF5B,SLK,HNRNPU,ABCB7,HSPA8,PKLR,CPS1,ATRX,GAK,ATP1A3,ATP2A2,HSP90AB1,EPRS1,IARS1,DHX9,HSPD1…
GO:BP	response to chemical	GO:0042221	1.62332e-09	8.78959	5397	2249	603	25907	SLC7A5,UBR5,ATP2B1,LNPEP,WNK1,CNOT1,ARL6IP5,MB,RPL3,HCFC1,DOCK2,RPL13A,PKM,EIF2S1,ATP4A,CYBB,CSN1S1,PTPRC,ATP2A1,ANO6,SMARCA4,MYO5A,FASN,MYH9,ACACB,PAFAH1B1,ATP2B4,RANBP2,PRPF8,HSPA5,ABCB1A,FLNB,GIGYF2,TPR,NCL,RPS3,PFAS,CAD,RAN,RAB10,ACACA,DOCK8,ATP1A1,SAFB,RTN4,ERMP1,SLK,ARPC1B,SORL1,VPS13C,KRT19,FLNA,CD44,HNRNPU,HSPA8,RIF1,PKLR,CPS1,ATRX,ATP1A3,ATP2A2,HSP90AB1,EPRS1,DHX9,SLC2A1,HSPD1,ACTB,TUBA1…
TF	Factor: HES-1; motif: NNCKYGTGNNN	TF:M07042	4.6731e-18	17.3304	4041	2303	602	21700	UBR5,RPL7,MYBBP1A,SF3B1,ATP2B1,EDC4,CLUH,DYNC1H1,DOCK10,EIF3A,NISCH,CHORDC1,TTC23L,INF2,RTN3,CSN1S1,SNRNP200,CCDC88B,MYO5A,ENO2,DDOST,SMCHD1,THRAP3,MAP4,FLNB,SLC25A4,STT3A,PFAS,WDR1,RAN,RAB10,ATP1A1,PDCD11,SLK,VPS13C,FLNA,CKAP5,CERS2,ATP1A3,HSP90AB1,UBR4,DIP2B,HSPD1,CHD8,ACTB,LMF2,TMEM14C,TUBA1B,HUWE1,AFDN,ARRB2,SLC16A1,SLC16A3,PLEC,SEC16A,MTOR,NUP210,NOLC1,DNMT1,POLA1,PDS5B,PABPC1,ZC3H18,HSD17B1…
HP	Abnormality of mental function	HP:0011446	2.44086e-08	7.61246	3194	845	602	5228	BAZ1B,ATP2B1,CHD4,LBR,EEF1A2,SRRM2,CNOT1,MAGT1,ANKRD17,DYNC1H1,HCFC1,NUMA1,GAPVD1,UBAP2L,INF2,RNF213,CHD5,SNRNP200,TCOF1,SMARCA4,MYO5A,KRT5,EEF2,DDOST,SMCHD1,PAFAH1B1,RANBP2,PRPF8,VARS1,H1-4,FLNB,GIGYF2,TPR,SLC25A4,STT3A,CAD,MSH6,CHD2,TUBA4A,ATP1A1,SORL1,VPS13C,TECR,FLNA,CLTC,HNRNPU,ABCB7,MACF1,GEMIN5,SON,CPS1,ATRX,DDB1,ATP1A3,ATP2A2,EPRS1,IARS1,DHX9,SLC2A1,TRIP12,DIP2B,HSPD1,CHD8,ACTB,HUWE1,EIF4…
TF	Factor: Sp1; motif: CCCCGCCCCN; match class: 1	TF:M00933_1	7.65398e-19	18.1161	3995	2303	600	21700	SLC7A5,ATP2B2,UBR5,RPL7,IQGAP2,MYBBP1A,BAZ1B,ATP2B1,CHD4,SRRM2,WNK1,ATP2A3,CLUH,HCFC1,NISCH,GAPVD1,UBAP2L,INF2,PKM,RRBP1,ATP4A,RNF213,RTN3,CHD5,PRPF40A,ACOT7,SMARCA4,HDLBP,FASN,SMCHD1,MYH9,PAFAH1B1,THRAP3,MAP4,DDX39B,TPR,SLC25A4,NCL,SMC4,TM9SF3,UBE2O,RAB10,MSH6,SLC4A7,TUBA4A,SUMO2,ARPC1B,VPS13C,FLNA,RPS25,HNRNPU,CLPTM1,HSPA8,RIF1,ATRX,ATP2A2,HSP90AB1,BIRC6,DHX9,SLC2A1,TRIP12,HSPD1,EEF1A1,ACTB,LMF…
TF	Factor: EGR-1; motif: NGCGKGGGCGKNN	TF:M08996	1.01553e-17	16.9933	3996	2303	595	21700	UBR5,IQGAP2,SF3B1,ATP2B1,DOCK11,CLUH,NUMA1,DOCK10,UBAP2L,INF2,RRBP1,ATP4A,PCM1,RTN3,SEC61A1,BAZ1A,TCOF1,SMARCA4,MYH9,THRAP3,MAP4,TPR,WDR1,TM9SF3,UBE2O,SLC4A7,ATP1A1,SUMO2,ARPC1B,NACA,SORL1,SLC25A3,CLTC,CKAP5,HNRNPU,CLPTM1,HSPA8,RIF1,ATP2A2,BIRC6,LMF2,TUBA1B,RPN1,ABCB1B,CORO1C,SEC16A,CHD1,SLC25A5,MTOR,ANPEP,SYNGR1,THOC2,ATXN2L,NDC1,TNS3,HECTD1,AP2A2,CCAR2,PABPC1,HSD17B10,NUP133,ACTN4,SMARCC2,PPP1R…
TF	Factor: USF2; motif: NNNCCACGTGACN	TF:M03860	6.06313e-17	16.2173	4026	2303	595	21700	SLC7A5,MYBBP1A,BAZ1B,ATP2B1,CHD4,SRRM2,MAGT1,ZC3H4,CLUH,EIF3A,UTP20,ERCC6L,UBAP2L,INF2,RPL13A,PCM1,RNF213,KRT84,SEC61A1,CCDC88B,TCOF1,HDLBP,MYO5A,FASN,EEF2,TM9SF4,RANBP2,THRAP3,VARS1,TLN1,ABCB1A,DDX39B,GIGYF2,NCL,CAD,RAN,TCERG1,SLC4A7,TUBA4A,ATP1A1,EIF5B,ARPC1B,SORL1,TRPV2,ABCB7,HSPA8,RIF1,GEMIN5,SON,WASHC2,DHX9,GYG1,DIP2B,HSPD1,ACTB,ACIN1,TUBA1B,GAPDH,AFDN,ARRB2,RPN1,EIF4G1,ABCB1B,SLC16A1,STT3B,…
TF	Factor: Egr1; motif: NNMCGCCCMCTCAMWN	TF:M04506	1.14702e-09	8.94043	4353	2303	595	21700	SLC7A5,BAZ1B,SF3B1,ATP2B1,LNPEP,CHD4,WNK1,CNOT1,ZC3H4,KRT10,CLUH,DYNC1H1,HCFC1,NUMA1,ERCC6L,INF2,RPL13A,RRBP1,ATP4A,WDR75,PCM1,RTN3,CHD5,MYOF,SEC61A1,CCDC88B,TCOF1,SMARCA4,FASN,MYH9,PAFAH1B1,VARS1,STT3A,WDR1,TM9SF3,MSH6,ACACA,SUMO2,PDCD11,SORL1,FLNA,HSPA8,GEMIN5,ATP1A3,ATP2A2,HSP90AB1,UBR4,DHX9,SLC2A1,HSPD1,KRT15,ACTB,LMF2,ARRB2,ABCB1B,SLC16A1,STT3B,SEC16A,CHD1,MTOR,SYNGR1,NDC1,DNMT1,TNS3,IQGAP1,…
TF	Factor: ETV3; motif: ANCGGAARYN	TF:M01990	3.75279e-45	44.4256	3219	2303	594	21700	SF3B1,ATP2B1,LNPEP,RPL6,LBR,CNOT1,ARL6IP5,EDC4,EIF3A,ERCC6L,TTC23L,EIF2S1,ATP4A,WDR75,KRT84,SNRNP200,SEC61A1,TCOF1,SMARCA4,FASN,TM9SF4,DDOST,RPN2,FTSJ3,TLN1,H1-4,DDX39B,SUPT6H,NCL,TM9SF3,SLC4A7,COPA,PDCD11,KRT19,CD44,ABCB7,TM9SF2,SON,DDB1,GAK,ATP1A3,BIRC6,TRIP12,ACTB,UGGT1,EIF4G1,CORO1C,SLC16A3,SLC25A5,MTOR,THOC2,NOLC1,DNMT1,ATP13A1,PRRC2C,CCAR2,MVP,NCKAP1L,RNF20,DDX10,SF3A1,PPIG,IWS1,KIF5B,MAP1S…
TF	Factor: c-Myb; motif: NNNNNAACCGTTANNNN	TF:M02779	0.000777258	3.10943	4710	2303	594	21700	SLC7A5,ALB,BAZ1B,SRRM2,WNK1,ARL6IP5,EDC4,DYNC1H1,HCFC1,LDHC,EIF3A,UTP20,GAPDHS,PKM,RRBP1,WDR75,PCM1,KRT84,RSRP1,PRPF40A,ANO6,SMARCA4,HDLBP,MYO5A,SRRM1,KRT5,TM9SF4,MYH9,RPN2,ATP2B4,RANBP2,HSPA5,TPR,SLC25A4,SMC4,STT3A,PFAS,TM9SF3,ATP1A1,RTN4,COPA,SLK,NACA,CERS2,EPRS1,IARS1,UBR4,DHX9,GYG1,ACIN1,TUBA1B,AFDN,SLC16A1,CORO1C,SF3B3,NUP210,POLR2A,NOLC1,ATP13A1,PRRC2C,HECTD1,PDS5B,HCFC2,SLTM,HYOU1,SMC1A,UB…
GO:BP	macromolecule localization	GO:0033036	1.28415e-85	84.8914	3054	2249	592	25907	UBR5,AHCTF1,WNK1,ARL6IP5,PTPN23,HCFC1,NUMA1,GAPVD1,RRBP1,PCM1,SEC61A1,ANO6,HDLBP,MYO5A,KRT5,TM9SF4,MYH9,ACACB,PAFAH1B1,ATP2B4,RANBP2,HSPA5,ABCB1A,DDX39B,TPR,SUPT6H,TM9SF3,RAN,RAB10,RTN4,SUMO2,COPA,NACA,SORL1,VPS13C,FLNA,CLTC,HNRNPU,HSPA8,TM9SF2,ATRX,GAK,HSP90AB1,EPRS1,WASHC2,DHX9,SLC2A1,HSPD1,ACTB,AFDN,ARRB2,EIF4G1,ABCB1B,SLC16A1,CORO1C,PLEC,SEC16A,POLR1A,MTOR,NUP214,USP9X,NUP210,SCAMP3,SYNGR1,TH…
TF	Factor: Ets2; motif: ACCGGAWRYN; match class: 1	TF:M01989_1	5.06001e-72	71.2958	2721	2303	592	21700	BAZ1B,ATP2B1,LNPEP,RPL6,WNK1,ATP2A3,PTPN23,ZC3H4,HCFC1,EIF3A,CHORDC1,DOCK2,EIF2S1,KRT84,PRPF40A,SNRNP200,SEC61A1,TCOF1,EEF2,DDOST,MYH9,TLN1,H1-4,DDX39B,NCL,RPS3,WDR1,TM9SF3,RAN,MSH6,MKI67,DOCK8,TUBA4A,COPA,PDCD11,NACA,SLC25A3,RPS25,TRPV2,HSPA8,TM9SF2,ATP1A3,BIRC6,GCN1,HSPD1,ACTB,NOP2,UGGT1,EIF4G1,CORO1C,SF3B3,THOC2,ATXN2L,NOLC1,DNMT1,ATP13A1,POLA1,SND1,CCAR2,ZC3H18,NCKAP1L,SMC1A,RNF20,DDX10,GANAB…
HP	Abnormality of the skeletal system	HP:0000924	0.00130934	2.88295	3279	845	592	5228	ALB,BAZ1B,ATP2B1,CHD4,LBR,EEF1A2,SRRM2,WNK1,CNOT1,DOCK11,MAGT1,PTPN23,KRT10,ANKRD17,DYNC1H1,HCFC1,UBAP2L,INF2,CYBB,CHD5,SEC61A1,ATP2A1,TCOF1,SMARCA4,MYO5A,KRT5,DDOST,SMCHD1,PAFAH1B1,VARS1,H1-4,FLNB,TPR,SLC25A4,STT3A,KRT6A,KRT1,MSH6,CHD2,DOCK8,KRT9,COPA,FLNA,CLTC,HNRNPU,MACF1,FERMT3,SON,ATRX,DDB1,ATP1A3,EPRS1,IARS1,DHX9,GYG1,SLC2A1,TRIP12,HSPD1,CHD8,ACTB,HUWE1,STT3B,PLEC,CHD1,POLR1A,MTOR,ATP6V0A1,…
TF	Factor: c-Ets-1(p54); motif: NNACMGGAWRTNN	TF:M00074	1.52872e-07	6.81567	4436	2303	591	21700	EIF4G3,MB,EDC4,TOP2A,PTPN23,KRT10,ANKRD17,DYNC1H1,RPL3,HCFC1,CHORDC1,UBAP2L,EIF2S1,ATP4A,WDR75,RTN3,SEC61A1,TCOF1,ENO2,DDOST,PRPF8,TLN1,FLNB,DDX39B,GIGYF2,SUPT6H,SMC4,RPS3,TM9SF3,MSH6,CHD2,TUBA4A,SUMO2,COPA,PDCD11,NACA,KRT19,CD44,ABCB7,TM9SF2,FERMT3,SON,DDB1,BIRC6,DHX9,DIP2B,LMF2,ARRB2,EIF4G1,STT3B,CORO1C,SLC16A3,MTOR,NUP214,NUP210,SCAMP3,POLR2A,ERAP1,THOC2,NOLC1,DNMT1,ATP13A1,SND1,CCAR2,LRRFIP1,…
TF	Factor: EGR-1; motif: TGCGTGGGCGK	TF:M01972	1.12859e-12	11.9475	4164	2303	590	21700	UBR5,ATP2B1,SRRM2,DOCK11,CLUH,NUMA1,DOCK10,UTP20,UBAP2L,INF2,RRBP1,WDR75,RTN3,SEC61A1,BAZ1A,HDLBP,MYH9,MAP4,TM9SF3,RAN,UBE2O,SLC4A7,KRT79,TUBA4A,ATP1A1,ARPC1B,SORL1,SLC25A3,CLTC,CKAP5,HNRNPU,CLPTM1,RIF1,ATP2A2,EPRS1,BIRC6,HSPD1,LMF2,TUBA1B,ARRB2,RPN1,ABCB1B,SLC16A1,CORO1C,CHD1,SLC25A5,MTOR,ANPEP,THOC2,ATXN2L,NDC1,TNS3,PABPC1,HSD17B10,HYOU1,NUP133,UBE4B,ACTN4,SMARCC2,AP3B1,MAP1S,SMARCC1,EPB41L2,PT…
HP	Abnormality of the musculature	HP:0003011	3.34131e-17	16.4761	2905	845	590	5228	BAZ1B,ATP2B1,CHD4,LBR,EEF1A2,SRRM2,WNK1,CNOT1,DOCK11,MB,PTPN23,DYNC1H1,HCFC1,NUMA1,UBAP2L,INF2,CHD5,ATP2A1,SMARCA4,MYO5A,KRT5,DDOST,SMCHD1,PAFAH1B1,RANBP2,VARS1,H1-4,FLNB,GIGYF2,TPR,SLC25A4,STT3A,CAD,KRT1,MSH6,ACACA,CHD2,ATP1A1,KRT9,SORL1,VPS13C,SLC25A3,FLNA,CLTC,HNRNPU,ABCB7,MACF1,GEMIN5,SON,CPS1,ATRX,DDB1,ATP1A3,EPRS1,IARS1,DHX9,GYG1,SLC2A1,TRIP12,HSPD1,CHD8,ACTB,HUWE1,EIF4G1,SLC16A1,STT3B,PLEC…
HP	Abnormal skeletal morphology	HP:0011842	8.30737e-05	4.08054	3204	845	587	5228	ALB,BAZ1B,ATP2B1,CHD4,LBR,EEF1A2,SRRM2,WNK1,CNOT1,DOCK11,MAGT1,PTPN23,KRT10,ANKRD17,DYNC1H1,HCFC1,UBAP2L,INF2,CYBB,CHD5,SEC61A1,ATP2A1,TCOF1,SMARCA4,KRT5,DDOST,SMCHD1,PAFAH1B1,VARS1,H1-4,FLNB,TPR,SLC25A4,STT3A,KRT6A,KRT1,MSH6,CHD2,DOCK8,KRT9,COPA,FLNA,CLTC,HNRNPU,MACF1,FERMT3,SON,ATRX,DDB1,ATP1A3,EPRS1,IARS1,DHX9,GYG1,SLC2A1,TRIP12,HSPD1,CHD8,ACTB,HUWE1,STT3B,PLEC,CHD1,POLR1A,MTOR,ATP6V0A1,ACTA2,…
TF	Factor: HES-1; motif: GSCACGMGMC	TF:M02011	1.62663e-27	26.7887	3597	2303	586	21700	SLC7A5,UBR5,RPL5,SRRM2,WNK1,TOP2A,DYNC1H1,EIF3A,NISCH,GAPVD1,CHD5,MYOF,SEC61A1,BAZ1A,SMARCA4,MYO5A,FASN,DDOST,SMCHD1,MYH9,ACACB,THRAP3,FTSJ3,VARS1,MAP4,FLNB,SLC25A4,WDR1,RAN,KRT42,TUBA4A,SUMO2,PDCD11,SLC25A3,FLNA,CLTC,CKAP5,CERS2,HNRNPU,HSPA8,SON,GAK,ATP2A2,EPRS1,BIRC6,DHX9,CHD8,EEF1A1,TUBA1B,GAPDH,ARRB2,RPN1,UGGT1,SLC16A1,STT3B,SLC16A3,SEC16A,NUP210,SYNGR1,NOLC1,DNMT1,TNS3,PDS5B,HCFC2,PABPC1,ZC3…
TF	Factor: c-Myc; motif: KACCACGTGSYY; match class: 1	TF:M01154_1	5.99063e-23	22.2225	3722	2303	584	21700	SLC7A5,UBR5,MYBBP1A,BAZ1B,CHD4,CLUH,EIF3A,UBAP2L,INF2,PKM,TCOF1,HDLBP,FASN,RANBP2,THRAP3,VARS1,DDX39B,NCL,CAD,RAN,TCERG1,SLC4A7,TUBA4A,ATP1A1,ARPC1B,CLTC,TRPV2,CERS2,ABCB7,HSPA8,RIF1,GEMIN5,SON,HSP90AB1,IARS1,UBR4,DHX9,GYG1,EEF1A1,NOP2,ACIN1,TUBA1B,AFDN,ARRB2,RPN1,EIF4G1,ABCB1B,SLC16A1,STT3B,CORO1C,SLC16A3,PLEC,CHD1,NUP214,NUP210,SCAMP3,ERAP1,TNS3,POLA1,PABPC1,LRRFIP1,UBE4B,STAG2,IPO7,RFC1,USO1,M…
TF	Factor: GMEB1; motif: NGNNCRACGTYGTYNN	TF:M02865	1.53782e-14	13.8131	4032	2303	584	21700	SLC7A5,UBR5,RPL7,MYBBP1A,EIF4G3,LNPEP,RPL6,CHD4,MAGT1,CLUH,RPL3,HCFC1,GAPVD1,TTC23L,RRBP1,WDR75,MYOF,TCOF1,SRRM1,DDOST,RPN2,RANBP2,THRAP3,MAP4,H1-4,NCL,SMC4,CAD,KRT42,UBE2O,RAB10,SAFB,COPA,SLK,ARPC1B,VPS13C,FLNA,CLTC,RPS25,RIF1,FERMT3,SON,ATRX,DDB1,GAK,UBR4,GYG1,CHD8,NOP2,HUWE1,AFDN,EIF4G1,PLEC,SCAMP3,ATP13A1,HCFC2,ZC3H18,SRSF6,HYOU1,ATP5F1B,SMC1A,SF3A1,IPO7,USO1,PIK3R4,INTS3,EFTUD2,ADAR,DDX42,CE…
GO:BP	cellular developmental process	GO:0048869	2.09895e-16	15.678	4796	2249	582	25907	SLC7A5,ATP2B2,KRT76,AHCTF1,CHD4,LBR,KRT2,CNOT1,DOCK11,MB,TOP2A,KRT10,ANKRD17,NUMA1,DOCK10,DOCK2,PCM1,RTN3,KRT84,CHD5,MYOF,PTPRC,TCOF1,SMARCA4,MYO5A,FASN,KRT5,EEF2,SMCHD1,MYH9,PAFAH1B1,MAP4,HSPA5,ABCB1A,FLNB,DDX39B,GIGYF2,SUPT6H,SLC25A4,KRT6A,WDR1,KRT1,RAN,KRT42,RAB10,CHD2,KRT79,KRT9,RTN4,NACA,SORL1,KRT19,FLNA,TRPV2,CERS2,HNRNPU,CLPTM1,CPS1,ATRX,DDB1,GAK,ATP1A3,ATP2A2,HSP90AB1,DIP2B,ACTB,ACIN1,TME…
TF	Factor: CREB; motif: CGTCAN	TF:M00801	2.49813e-10	9.60238	4208	2303	582	21700	UBR5,SF3B1,ATP2B1,RPL6,CHD4,WNK1,PTPN23,ZC3H4,RPL3,EIF3A,CHORDC1,RRBP1,WDR75,KRT84,ANO6,HDLBP,TM9SF4,MYH9,ACACB,RANBP2,PRPF8,FTSJ3,HSPA5,TPR,STT3A,RPS3,PFAS,WDR1,TM9SF3,UBE2O,MKI67,CHD2,TUBA4A,NACA,SLC25A3,CLTC,RPS25,CLPTM1,HSPA8,TM9SF2,RIF1,CPS1,ATRX,HSP90AB1,EPRS1,DIP2B,HSPD1,LMF2,TMEM14C,GAPDH,HUWE1,RPN1,STT3B,CHD1,ATP6V0A1,NUP214,SCAMP3,NOLC1,ATP13A1,IQGAP1,PRRC2C,PABPC1,ZC3H18,SRRT,HNRNPM,LR…
GO:BP	cell differentiation	GO:0030154	3.23583e-16	15.49	4795	2249	581	25907	SLC7A5,ATP2B2,KRT76,AHCTF1,CHD4,LBR,KRT2,CNOT1,DOCK11,MB,TOP2A,KRT10,ANKRD17,NUMA1,DOCK10,DOCK2,PCM1,RTN3,KRT84,CHD5,MYOF,PTPRC,TCOF1,SMARCA4,MYO5A,FASN,KRT5,EEF2,SMCHD1,MYH9,PAFAH1B1,MAP4,HSPA5,ABCB1A,FLNB,DDX39B,GIGYF2,SUPT6H,SLC25A4,KRT6A,WDR1,KRT1,RAN,KRT42,RAB10,CHD2,KRT79,KRT9,RTN4,NACA,SORL1,KRT19,FLNA,TRPV2,CERS2,HNRNPU,CLPTM1,CPS1,ATRX,DDB1,GAK,ATP1A3,ATP2A2,HSP90AB1,DIP2B,ACTB,ACIN1,TME…
HP	Neurodevelopmental abnormality	HP:0012759	5.73156e-14	13.2417	2916	845	581	5228	ALB,BAZ1B,ATP2B1,CHD4,LBR,EEF1A2,SRRM2,CNOT1,MAGT1,PTPN23,ANKRD17,DYNC1H1,HCFC1,UBAP2L,RNF213,CHD5,SEC61A1,ATP2A1,TCOF1,SMARCA4,MYO5A,KRT5,DDOST,SMCHD1,PAFAH1B1,RANBP2,VARS1,H1-4,FLNB,TPR,SLC25A4,STT3A,CAD,WDR1,MSH6,ACACA,CHD2,ATP1A1,SORL1,TECR,FLNA,CLTC,HNRNPU,ABCB7,MACF1,GEMIN5,SON,CPS1,ATRX,DDB1,ATP1A3,ATP2A2,EPRS1,IARS1,DHX9,SLC2A1,TRIP12,DIP2B,HSPD1,CHD8,ACTB,HUWE1,SLC16A1,STT3B,PLEC,CHD1,PO…
TF	Factor: WT1; motif: SMCNCCNSC; match class: 1	TF:M01118_1	0.000572022	3.24259	4576	2303	580	21700	ATP2B2,UBR5,RPL7,IQGAP2,RPL5,BAZ1B,CHD4,LBR,SRRM2,DOCK11,MAGT1,CLUH,RPL3,HCFC1,LDHC,NUMA1,ERCC6L,GAPDHS,PKM,PCM1,RNF213,KRT84,CSN1S1,CHD5,MYOF,PRPF40A,CCDC88B,SMARCA4,HDLBP,SRRM1,FASN,SMCHD1,PAFAH1B1,ATP2B4,THRAP3,TPR,SMC4,WDR1,MSH6,MKI67,TCERG1,KRT79,SAFB,SUMO2,VPS13C,CD44,HSPA8,RIF1,GEMIN5,SON,ATRX,DDB1,GAK,ATP1A3,ATP2A2,BIRC6,GCN1,UBR4,SLC2A1,EEF1A1,LMF2,ACIN1,GAPDH,AFDN,EIF4G1,SLC16A3,CHD1,PO…
HP	Abnormality of the digestive system	HP:0025031	4.63075e-08	7.33435	3045	845	578	5228	BAZ1B,SF3B1,CHD4,LBR,EEF1A2,SRRM2,WNK1,CNOT1,DOCK11,MB,MAGT1,PTPN23,KRT10,ANKRD17,NUMA1,DOCK2,GAPVD1,UBAP2L,INF2,CYBB,PTPRC,SEC61A1,TCOF1,SMARCA4,KRT5,DDOST,SMCHD1,PAFAH1B1,RANBP2,VARS1,H1-4,ABCB1A,FLNB,GIGYF2,TPR,SLC25A4,STT3A,KRT6A,CAD,WDR1,KRT1,MSH6,DOCK8,ARPC1B,VPS13C,FLNA,CLTC,HNRNPU,MACF1,PKLR,FERMT3,SON,CPS1,ATRX,DDB1,ATP1A3,ATP2A2,EPRS1,IARS1,DHX9,SLC2A1,HSPD1,CHD8,ACTB,EIF4G1,ABCB1B,SLC1…
HP	Abnormal nervous system morphology	HP:0012639	1.24834e-06	5.90367	3087	845	578	5228	BAZ1B,ATP2B1,CHD4,LBR,EEF1A2,SRRM2,WNK1,CNOT1,PTPN23,ANKRD17,DYNC1H1,HCFC1,INF2,RNF213,CYBB,TCOF1,SMARCA4,MYO5A,KRT5,EEF2,DDOST,SMCHD1,PAFAH1B1,RANBP2,VARS1,H1-4,FLNB,GIGYF2,TPR,SLC25A4,STT3A,CAD,MSH6,CHD2,DOCK8,TUBA4A,ATP1A1,ARPC1B,SORL1,VPS13C,FLNA,CLTC,HNRNPU,ABCB7,MACF1,GEMIN5,SON,CPS1,ATRX,DDB1,ATP1A3,EPRS1,IARS1,DHX9,SLC2A1,TRIP12,HSPD1,CHD8,ACTB,HUWE1,EIF4G1,STT3B,PLEC,POLR1A,MTOR,ATP6V0A1…
TF	Factor: GKLF; motif: WGGGYGKGGCCN; match class: 1	TF:M09692_1	5.70377e-24	23.2438	3609	2303	574	21700	SLC7A5,UBR5,LNPEP,CHD4,LDHA,ATP2A3,ZC3H4,DYNC1H1,ERCC6L,UBAP2L,INF2,PKM,RRBP1,ATP4A,RNF213,RTN3,CHD5,PRPF40A,ACOT7,HDLBP,SMCHD1,MYH9,ATP2B4,RANBP2,MAP4,TLN1,FLNB,DDX39B,SUPT6H,SLC25A4,NCL,WDR1,UBE2O,MSH6,SLC4A7,ARPC1B,VPS13C,KRT19,RPS25,TRPV2,CKAP5,CERS2,HNRNPU,CLPTM1,TM9SF2,GAK,HSP90AB1,DHX9,TRIP12,DIP2B,HSPD1,EEF1A1,ACTB,LMF2,GAPDH,EIF4G1,STT3B,CORO1C,SEC16A,CHD1,SYNGR1,IQGAP1,PABPC1,ZC3H18,HSD…
GO:MF	hydrolase activity	GO:0016787	4.26837e-56	55.3697	3242	2227	571	24018	ATP2B2,IQGAP2,ATP2B1,LNPEP,CHD4,EEF1A2,CNOT1,DOCK11,ATP2A3,PTPN23,DYNC1H1,DOCK10,ERCC6L,DOCK2,GAPVD1,ATP4A,RNF213,CHD5,PTPRC,SNRNP200,ATP2A1,ACOT7,SMARCA4,FASN,EEF2,SMCHD1,ATP2B4,RANBP2,PRPF8,HSPA5,ABCB1A,DDX39B,SMC4,RPS3,CAD,RAN,RAB10,CHD2,DOCK8,TUBA4A,ATP1A1,EIF5B,ERMP1,SORL1,ABCB7,HSPA8,CPS1,ATRX,ATP1A3,ATP2A2,HSP90AB1,BIRC6,DHX9,CHD8,EEF1A1,ACTB,TUBA1B,ABCB1B,CHD1,ACTA2,USP9X,ANPEP,POLR2A,ERA…
TF	Factor: arnt; motif: CACGYA	TF:M03812	0.00744566	2.1281	4585	2303	571	21700	ALB,IQGAP2,MYBBP1A,RPL5,BAZ1B,SF3B1,LNPEP,LDHA,ARL6IP5,MB,MAGT1,TOP2A,ATP2A3,KRT10,LDHC,NISCH,CHORDC1,PKM,PCM1,RSRP1,ANO6,TCOF1,HDLBP,PAFAH1B1,RPN2,RANBP2,PRPF8,FLNB,NCL,UBE2O,MSH6,TUBA4A,SAFB,SUMO2,PDCD11,SORL1,VPS13C,CLTC,RPS25,HNRNPU,GAK,IARS1,DHX9,TRIP12,LMF2,TMEM14C,GAPDH,HUWE1,EIF4G1,ABCB1B,ATXN2L,IQGAP1,PRRC2C,HECTD1,PABPC1,HYOU1,DDX10,GANAB,RABL6,SMARCC2,KIF5B,AP3B1,USO1,PIK3R4,SMARCC1,IN…
TF	Factor: Sp4; motif: NNNNMCGCCCCCTNNNN	TF:M02810	3.01475e-12	11.5207	3998	2303	568	21700	SLC7A5,ATP2B2,UBR5,RPL7,BAZ1B,ATP2B1,LNPEP,CHD4,KRT2,SRRM2,WNK1,CNOT1,RPL3,HCFC1,NISCH,RRBP1,WDR75,PCM1,CHD5,MYOF,TCOF1,SRRM1,ENO2,SMCHD1,MYH9,ATP2B4,THRAP3,VARS1,TPR,STT3A,WDR1,TM9SF3,MSH6,SLC4A7,PDCD11,ARPC1B,SORL1,FLNA,RPS25,HNRNPU,HSPA8,RIF1,GEMIN5,PKLR,DDB1,GAK,ATP2A2,HSP90AB1,BIRC6,GCN1,UBR4,DHX9,SLC2A1,DIP2B,HSPD1,KRT15,ACTB,LMF2,ARRB2,RPN1,SLC16A1,STT3B,SLC16A3,PLEC,SEC16A,CHD1,NUP210,ANP…
GO:BP	positive regulation of metabolic process	GO:0009893	3.99567e-52	51.3984	3493	2249	567	25907	SLC7A5,UBR5,MYBBP1A,BAZ1B,SF3B1,CHD4,WNK1,CNOT1,TOP2A,DYNC1H1,HCFC1,PKM,WDR75,CYBB,PTPRC,CCDC88B,BAZ1A,SMARCA4,EEF2,SMCHD1,MYH9,THRAP3,HSPA5,DDX39B,GIGYF2,SUPT6H,SLC25A4,NCL,RPS3,SAFB,RTN4,SUMO2,NACA,SORL1,CD44,TRPV2,HNRNPU,ABCB7,HSPA8,RIF1,ATRX,DDB1,HSP90AB1,UBR4,DHX9,DIP2B,HSPD1,CHD8,ACTB,GAPDH,HUWE1,ARRB2,EIF4G1,SLC25A5,MTOR,ACTA2,SF3B3,POLR2A,NOLC1,DNMT1,IQGAP1,HCFC2,PABPC1,ZC3H18,NCKAP1L,RNF…
TF	Factor: E2F-2; motif: NNNANGGCGCGCNNN	TF:M02742	1.83185e-23	22.7371	3537	2303	563	21700	SLC7A5,UBR5,IQGAP2,BAZ1B,SF3B1,ATP2B1,CHD4,LBR,WNK1,DOCK11,CLUH,RPL3,ERCC6L,GAPVD1,EIF2S1,CHD5,PRPF40A,BAZ1A,SMARCA4,HDLBP,MYO5A,FASN,DDOST,MYH9,PAFAH1B1,RPN2,FTSJ3,HSPA5,DDX39B,SLC25A4,SMC4,PFAS,CAD,RAN,MKI67,CHD2,DOCK8,ATP1A1,SUMO2,COPA,SLK,SORL1,KRT19,TECR,CKAP5,ATRX,GAK,ATP2A2,UBR4,SLC2A1,TUBA1B,AFDN,ARRB2,CORO1C,CHD1,CPSF1,NUP210,POLR2A,SYNGR1,ATXN2L,DNMT1,TNS3,ATP13A1,PRRC2C,AP2A2,ZC3H18,SR…
TF	Factor: USF; motif: GYCACGTGNC	TF:M00187	6.06217e-24	23.2174	3514	2303	562	21700	RPL7,ATP2B1,CHD4,SRRM2,WNK1,DOCK11,MAGT1,DYNC1H1,ERCC6L,UBAP2L,INF2,RPL13A,PCM1,RNF213,BAZ1A,TCOF1,HDLBP,MYO5A,FASN,EEF2,SMCHD1,ACACB,RPN2,RANBP2,THRAP3,VARS1,ABCB1A,DDX39B,GIGYF2,CAD,RAN,KRT42,TCERG1,TUBA4A,ATP1A1,SORL1,TRPV2,CERS2,HSPA8,RIF1,GEMIN5,PKLR,ATRX,GAK,HSP90AB1,WASHC2,DHX9,GYG1,DIP2B,HSPD1,TUBA1B,GAPDH,AFDN,RPN1,EIF4G1,ABCB1B,SLC16A1,STT3B,PLEC,ACTA2,NUP214,USP9X,SYNGR1,ERAP1,PRRC2C,H…
TF	Factor: GABPalpha_GABPbeta; motif: CTTCCKGY	TF:M03791	3.28837e-46	45.483	2953	2303	561	21700	SLC7A5,BAZ1B,LNPEP,RPL6,LBR,EDC4,ATP2A3,PTPN23,CHORDC1,EIF2S1,PCM1,KRT84,SNRNP200,ACOT7,TCOF1,HDLBP,DDOST,H1-4,DDX39B,SUPT6H,NCL,TM9SF3,MKI67,COPA,PDCD11,NACA,SLC25A3,FLNA,TRPV2,TM9SF2,RIF1,SON,ATP1A3,BIRC6,TRIP12,CHD8,ACTB,NOP2,UGGT1,SLC25A5,MTOR,SCAMP3,NOLC1,DNMT1,ATP13A1,PDS5B,ZC3H18,HYOU1,NCKAP1L,SMC1A,SF3A1,GANAB,PPIG,IWS1,KIF5B,TUBB4B,MAP1S,SMARCC1,SUPT5H,INTS3,DHX8,WDR11,IPO5,NCSTN,RAD21,N…
TF	Factor: AhR; motif: NTNGCGTGNNN	TF:M00778	4.84005e-24	23.3152	3503	2303	561	21700	ATP2B2,RPL7,RPL5,AHCTF1,LDHA,PTPN23,LDHC,EIF3A,DOCK2,RPL13A,WDR75,PCM1,PTPRC,ANO6,HDLBP,MYO5A,RPN2,THRAP3,HSPA5,FLNB,DDX39B,SUPT6H,SLC25A4,TM9SF3,UBE2O,RAB10,MSH6,MKI67,DOCK8,SAFB,PDCD11,NACA,SORL1,TECR,HNRNPU,GEMIN5,SON,ATP2A2,HSP90AB1,EPRS1,GCN1,UBR4,GYG1,TRIP12,EEF1A1,ACTB,TMEM14C,AFDN,ARRB2,POLR1A,NUP214,USP9X,ANPEP,ATXN2L,PRRC2C,PDS5B,SLTM,PPP6R3,STAG2,PPIG,TAOK3,IWS1,IARS2,SMARCC1,EPB41L2,C…
TF	Factor: PLAG1; motif: CCCCCKWNNNGGSCCC	TF:M01973	7.01157e-06	5.15418	4277	2303	561	21700	EIF4G3,ATP2B1,KRT2,SRRM2,WNK1,ARL6IP5,MB,LDHC,NUMA1,ERCC6L,NISCH,GAPVD1,UBAP2L,INF2,RTN3,CHD5,FASN,SMCHD1,PAFAH1B1,ATP2B4,MAP4,ABCB1A,FLNB,SLC25A4,WDR1,TM9SF3,SLC4A7,KRT79,ATP1A1,SAFB,EIF5B,SUMO2,NACA,SORL1,SLC25A3,FLNA,CD44,CERS2,ABCB7,HSPA8,RIF1,PKLR,ATRX,DDB1,GCN1,SLC2A1,TRIP12,EEF1A1,LMF2,TUBA1B,EIF4G1,ABCB1B,STT3B,SLC16A3,SEC16A,CHD1,POLR1A,USP9X,NUP210,SYNGR1,TNS3,HECTD1,PDS5B,HCFC2,AP2A2,P…
HP	Morphological central nervous system abnormality	HP:0002011	9.50466e-06	5.02206	3005	845	561	5228	BAZ1B,ATP2B1,CHD4,LBR,EEF1A2,SRRM2,CNOT1,PTPN23,ANKRD17,DYNC1H1,HCFC1,RNF213,CYBB,TCOF1,SMARCA4,MYO5A,KRT5,EEF2,DDOST,SMCHD1,PAFAH1B1,RANBP2,VARS1,H1-4,FLNB,GIGYF2,TPR,SLC25A4,STT3A,CAD,MSH6,CHD2,DOCK8,TUBA4A,ATP1A1,ARPC1B,SORL1,VPS13C,FLNA,CLTC,HNRNPU,ABCB7,MACF1,GEMIN5,SON,CPS1,ATRX,DDB1,ATP1A3,EPRS1,IARS1,DHX9,SLC2A1,TRIP12,HSPD1,CHD8,ACTB,HUWE1,EIF4G1,STT3B,PLEC,POLR1A,MTOR,ATP6V0A1,ACTA2,NUP…
TF	Factor: AP-2; motif: MKCCCSCNGGCG; match class: 1	TF:M00189_1	1.02551e-18	17.9891	3672	2303	560	21700	SLC7A5,UBR5,IQGAP2,BAZ1B,EIF4G3,ATP2B1,AHCTF1,LNPEP,CHD4,LBR,WNK1,DOCK11,DYNC1H1,NUMA1,EIF3A,INF2,EIF2S1,RRBP1,RNF213,RTN3,RSRP1,PRPF40A,SEC61A1,BAZ1A,SRRM1,FASN,SMCHD1,RPN2,MAP4,TLN1,SMC4,TM9SF3,RAN,DOCK8,SUMO2,NACA,SORL1,CERS2,RIF1,GEMIN5,FERMT3,GAK,ATP1A3,ATP2A2,BIRC6,GCN1,DIP2B,HSPD1,ACTB,LMF2,GAPDH,AFDN,SLC16A1,STT3B,CORO1C,ATXN2L,NDC1,PRRC2C,PDS5B,HCFC2,AP2A2,PABPC1,ZC3H18,SRRT,SRSF6,PPP6R3…
TF	Factor: P73; motif: GNNNRRRCNTGCMNNTSASN	TF:M03558	4.45456e-05	4.3512	4321	2303	560	21700	RPL7,BAZ1B,EIF4G3,SF3B1,AHCTF1,LBR,SRRM2,WNK1,DOCK11,MB,CLUH,NUMA1,DOCK10,EIF3A,UTP20,NISCH,DOCK2,KRT84,SEC61A1,CCDC88B,ATP2A1,TCOF1,HDLBP,MYO5A,KRT5,EEF2,DDOST,MYH9,ATP2B4,THRAP3,TLN1,DDX39B,TPR,CAD,WDR1,RAN,UBE2O,SLC4A7,KRT79,RPS25,CKAP5,CLPTM1,RIF1,FERMT3,SON,ATP2A2,HSP90AB1,EPRS1,BIRC6,DHX9,DIP2B,HSPD1,HUWE1,STT3B,PLEC,SLC25A5,ACTA2,NUP214,DNMT1,TNS3,POLA1,PRRC2C,MVP,SLTM,NUP133,DDX10,IWS1,IA…
GO:MF	purine nucleotide binding	GO:0017076	2.92725e-116	115.534	2245	2227	559	24018	ATP2B2,BAZ1B,ATP2B1,CHD4,LBR,EEF1A2,WNK1,LDHA,DOCK11,TOP2A,ATP2A3,DYNC1H1,DOCK10,ERCC6L,CHORDC1,DOCK2,GAPVD1,GAPDHS,PKM,ATP4A,CHD5,SNRNP200,ATP2A1,SMARCA4,MYO5A,EEF2,SMCHD1,MYH9,ACACB,ATP2B4,THRAP3,VARS1,HSPA5,H1-4,ABCB1A,DDX39B,SMC4,PFAS,CAD,RAN,UBE2O,RAB10,MSH6,ACACA,MKI67,CHD2,DOCK8,TUBA4A,ATP1A1,EIF5B,SLK,HNRNPU,ABCB7,HSPA8,PKLR,CPS1,ATRX,GAK,ATP1A3,ATP2A2,HSP90AB1,EPRS1,IARS1,DHX9,HSPD1,CHD8…
HP	Abnormality of the face	HP:0000271	0.000281727	3.55017	3042	845	559	5228	ALB,BAZ1B,CHD4,LBR,EEF1A2,SRRM2,WNK1,CNOT1,DOCK11,MB,MAGT1,KRT10,ANKRD17,DYNC1H1,NUMA1,GAPVD1,UBAP2L,INF2,CYBB,CHD5,MYOF,SEC61A1,TCOF1,SMARCA4,MYO5A,KRT5,SMCHD1,MYH9,PAFAH1B1,VARS1,H1-4,FLNB,GIGYF2,TPR,SLC25A4,STT3A,KRT6A,WDR1,KRT1,MSH6,CHD2,DOCK8,ARPC1B,VPS13C,TECR,FLNA,CLTC,HNRNPU,MACF1,FERMT3,SON,ATRX,DDB1,ATP1A3,ATP2A2,IARS1,DHX9,SLC2A1,TRIP12,CHD8,ACTB,HUWE1,EIF4G1,PLEC,CHD1,POLR1A,MTOR,ATP6…
GO:MF	carbohydrate derivative binding	GO:0097367	4.512e-96	95.3456	2483	2227	558	24018	ATP2B2,BAZ1B,ATP2B1,CHD4,EEF1A2,WNK1,DOCK11,TOP2A,ATP2A3,DYNC1H1,DOCK10,ERCC6L,CHORDC1,DOCK2,GAPVD1,PKM,ATP4A,CHD5,PTPRC,SNRNP200,ATP2A1,SMARCA4,MYO5A,EEF2,SMCHD1,MYH9,ACACB,ATP2B4,THRAP3,VARS1,HSPA5,H1-4,ABCB1A,DDX39B,SMC4,PFAS,CAD,RAN,UBE2O,RAB10,MSH6,ACACA,MKI67,CHD2,DOCK8,TUBA4A,ATP1A1,EIF5B,SLK,CD44,HNRNPU,ABCB7,HSPA8,PKLR,CPS1,ATRX,GAK,ATP1A3,ATP2A2,HSP90AB1,EPRS1,IARS1,DHX9,HSPD1,CHD8,EEF1…
GO:CC	organelle membrane	GO:0031090	5.28985e-55	54.2766	3383	2263	558	26207	SLC7A5,ATP2B1,AHCTF1,LNPEP,LBR,ARL6IP5,MAGT1,ATP2A3,ANKRD17,RRBP1,PCM1,RTN3,MYOF,SEC61A1,ATP2A1,DDOST,PAFAH1B1,RPN2,RANBP2,HSPA5,TPR,SLC25A4,STT3A,RPS3,RAB10,ATP1A1,RTN4,ERMP1,COPA,SORL1,VPS13C,TECR,SLC25A3,CLTC,CERS2,ABCB7,HSPA8,TM9SF2,RIF1,CPS1,ATP1A3,ATP2A2,HSP90AB1,WASHC2,SLC2A1,HSPD1,LMF2,TMEM14C,HUWE1,RPN1,ABCB1B,STT3B,CORO1C,SLC16A3,PLEC,SEC16A,SLC25A5,MTOR,ATP6V0A1,NUP210,SCAMP3,SYNGR1,ER…
GO:BP	cellular component assembly	GO:0022607	1.48465e-25	24.8284	4165	2249	557	25907	IQGAP2,RPL5,SF3B1,AHCTF1,RPL6,H1-3,CHD4,WNK1,CNOT1,DOCK11,PTPN23,KRT10,DYNC1H1,HCFC1,NUMA1,DOCK10,EIF3A,NISCH,UBAP2L,RPL13A,PKM,EIF2S1,PCM1,RTN3,RSRP1,SNRNP200,BAZ1A,ANO6,SMARCA4,MYO5A,KRT5,TM9SF4,MYH9,ACACB,PAFAH1B1,PRPF8,HSPA5,TLN1,H1-4,DDX39B,TPR,RPS3,WDR1,KRT1,ACACA,EIF5B,RTN4,SLK,SORL1,KRT19,FLNA,CLTC,RPS25,CKAP5,HNRNPU,ABCB7,HSPA8,GEMIN5,FERMT3,ATRX,DDB1,GAK,ATP1A3,ATP2A2,HSP90AB1,DHX9,SLC2…
TF	Factor: SP100; motif: NNCGTCGNNTAAWNN; match class: 1	TF:M02913_1	5.66985e-40	39.2464	3056	2303	557	21700	RPL7,BAZ1B,ATP2B1,LNPEP,CNOT1,ATP2A3,PTPN23,RPL3,HCFC1,EIF3A,UBAP2L,RRBP1,SNRNP200,SEC61A1,BAZ1A,HDLBP,MYO5A,SRRM1,KRT5,ENO2,DDOST,SMCHD1,HSPA5,FLNB,TPR,NCL,STT3A,KRT1,ATP1A1,SAFB,SUMO2,COPA,SLK,SLC25A3,RPS25,TRPV2,CERS2,CLPTM1,HSPA8,TM9SF2,DDB1,ATP2A2,HSP90AB1,BIRC6,GCN1,UBR4,EEF1A1,HUWE1,EIF4G1,STT3B,CORO1C,SLC16A3,CHD1,SLC25A5,POLR1A,SF3B3,ATXN2L,ATP13A1,PRRC2C,SND1,PABPC1,HNRNPM,SRSF6,ATP5F1B…
TF	Factor: ELF1; motif: NCCGGAARTN	TF:M01975	2.67061e-40	39.5734	3004	2303	551	21700	EIF4G3,LNPEP,LBR,EDC4,ZC3H4,RPL3,HCFC1,CHORDC1,EIF2S1,ATP4A,SEC61A1,ANO6,TCOF1,MYO5A,DDOST,FTSJ3,DDX39B,TPR,RPS3,WDR1,TM9SF3,RAB10,MSH6,EIF5B,COPA,KRT19,RPS25,ABCB7,TM9SF2,SON,HSP90AB1,BIRC6,DHX9,HSPD1,ACTB,LMF2,UGGT1,EIF4G1,CORO1C,SLC25A5,MTOR,THOC2,NOLC1,DNMT1,ATP13A1,HECTD1,SND1,NCKAP1L,STAG2,SF3A1,PPIG,FKBP15,RBM19,SUPT5H,INTS3,AQR,DHX8,ANAPC1,HK3,NCSTN,CTDP1,NRDC,ICAM1,LTN1,NCAPD2,PUM2,CUL4B…
TF	Factor: CACD; motif: CCACRCCC; match class: 1	TF:M01113_1	0.0268017	1.57184	4455	2303	551	21700	SLC7A5,ATP2B2,ALB,UBR5,CHD4,LDHA,DOCK11,HCFC1,DOCK10,NISCH,UBAP2L,PKM,ATP4A,RNF213,RTN3,RSRP1,CHD5,MYOF,PRPF40A,CCDC88B,ATP2A1,ACOT7,SMARCA4,FASN,ENO2,ATP2B4,PRPF8,HSPA5,FLNB,STT3A,KRT1,UBE2O,TCERG1,KRT79,KRT9,FLNA,CKAP5,CLPTM1,ATP1A3,HSP90AB1,UBR4,SLC2A1,DIP2B,KRT15,ACTB,LMF2,NOP2,AFDN,EIF4G1,STT3B,CORO1C,SEC16A,NUP210,POLR2A,SYNGR1,ATXN2L,IQGAP1,AP2A2,PABPC1,HSD17B10,MVP,SLTM,UBE4B,TAOK3,PPP1R1…
TF	Factor: DEC2; motif: SNTCACGTGS	TF:M01843	0.000340126	3.46836	4260	2303	546	21700	RPL5,KRT76,BAZ1B,ATP2B1,CHD4,WNK1,MB,MAGT1,ZC3H4,RPL3,EIF3A,UTP20,ERCC6L,UBAP2L,RPL13A,WDR75,PCM1,RNF213,PTPRC,ACOT7,TCOF1,HDLBP,MYO5A,FASN,EEF2,RANBP2,THRAP3,TLN1,ABCB1A,DDX39B,GIGYF2,RAN,KRT79,EIF5B,SLK,ARPC1B,SORL1,SLC25A3,CLTC,TRPV2,RIF1,EPRS1,WASHC2,IARS1,DHX9,GYG1,DIP2B,HSPD1,ACTB,NOP2,ACIN1,TUBA1B,GAPDH,AFDN,EIF4G1,ABCB1B,SLC16A1,STT3B,CORO1C,ACTA2,NUP214,USP9X,SCAMP3,THOC2,POLA1,PRRC2C,HC…
TF	Factor: SP2; motif: GGGCGGGAC; match class: 1	TF:M01783_1	2.84005e-26	25.5467	3302	2303	544	21700	SLC7A5,UBR5,BAZ1B,LBR,ATP2A3,DYNC1H1,LDHC,NUMA1,UBAP2L,INF2,PKM,RRBP1,RNF213,PRPF40A,ACOT7,BAZ1A,HDLBP,SRRM1,SMCHD1,MYH9,VARS1,MAP4,TLN1,H1-4,ABCB1A,DDX39B,SLC25A4,NCL,CAD,MSH6,SLC4A7,SUMO2,ARPC1B,SORL1,VPS13C,KRT19,CKAP5,HNRNPU,DDB1,HSP90AB1,BIRC6,SLC2A1,DIP2B,HSPD1,LMF2,TMEM14C,GAPDH,AFDN,EIF4G1,ABCB1B,STT3B,CORO1C,SEC16A,CHD1,NUP210,IQGAP1,SND1,HCFC2,PABPC1,HSD17B10,HYOU1,SMC1A,ACTN4,SF3A1,PPP…
HP	Abnormal muscle physiology	HP:0011804	7.52275e-19	18.1236	2557	845	541	5228	BAZ1B,ATP2B1,CHD4,LBR,EEF1A2,SRRM2,WNK1,CNOT1,DOCK11,MB,PTPN23,DYNC1H1,HCFC1,NUMA1,UBAP2L,INF2,CHD5,ATP2A1,SMARCA4,MYO5A,DDOST,SMCHD1,PAFAH1B1,RANBP2,VARS1,H1-4,GIGYF2,TPR,SLC25A4,STT3A,CAD,MSH6,ACACA,CHD2,ATP1A1,SORL1,VPS13C,SLC25A3,FLNA,CLTC,HNRNPU,ABCB7,MACF1,GEMIN5,SON,CPS1,ATRX,DDB1,ATP1A3,EPRS1,IARS1,DHX9,GYG1,SLC2A1,TRIP12,HSPD1,CHD8,ACTB,HUWE1,EIF4G1,SLC16A1,STT3B,PLEC,CHD1,POLR1A,MTOR,AT…
TF	Factor: c-Myc:Max; motif: NANCACGTGNNW	TF:M00123	3.13339e-06	5.50399	4073	2303	540	21700	SLC7A5,UBR5,MYBBP1A,RPL5,BAZ1B,CLUH,EIF3A,UBAP2L,RPL13A,PKM,MYOF,BAZ1A,TCOF1,FASN,RANBP2,VARS1,NCL,SLC4A7,KRT79,TUBA4A,SLK,ARPC1B,CLTC,TRPV2,ABCB7,HSPA8,MACF1,GEMIN5,SON,ATRX,HSP90AB1,WASHC2,IARS1,UBR4,HSPD1,ACTB,LMF2,NOP2,ACIN1,EIF4G1,ABCB1B,SLC16A1,CORO1C,SLC16A3,PLEC,CHD1,ACTA2,SCAMP3,ANPEP,NDC1,POLA1,HSD17B10,LRRFIP1,RFC1,KIF5B,AP3B1,USO1,FKBP15,PIK3R4,EPB41L2,LAMP1,TFRC,CEBPZ,SFPQ,NRDC,LTN1,…
GO:BP	catabolic process	GO:0009056	6.83615e-92	91.1652	2530	2249	537	25907	SLC7A5,UBR5,LNPEP,WNK1,LDHA,CNOT1,EDC4,PTPN23,ZC3H4,LDHC,GAPDHS,PKM,EIF2S1,ACOT7,MYO5A,ENO2,ACACB,PAFAH1B1,ATP2B4,THRAP3,HSPA5,GIGYF2,SLC25A4,SORL1,VPS13C,FLNA,CLTC,CD44,HNRNPU,HSPA8,PKLR,CPS1,DDB1,ATP2A2,HSP90AB1,UBR4,DHX9,TRIP12,GAPDH,HUWE1,ARRB2,UGGT1,EIF4G1,SLC16A1,STT3B,SLC16A3,SEC16A,SLC25A5,MTOR,ATP6V0A1,SF3B3,USP9X,ANPEP,ERAP1,HECTD1,SND1,CCAR2,PABPC1,ZC3H18,HSD17B10,RNF20,UBE4B,PIK3R4,SM…
TF	Factor: Pet-1; motif: ACCGGAARYN	TF:M02037	7.70933e-41	40.113	2859	2303	533	21700	LNPEP,RPL6,LBR,EDC4,ZC3H4,HCFC1,EIF3A,EIF2S1,ATP4A,KRT84,SEC61A1,TCOF1,DDOST,TLN1,H1-4,DDX39B,SUPT6H,WDR1,TM9SF3,MSH6,COPA,PDCD11,KRT19,RPS25,CD44,ABCB7,TM9SF2,SON,HSP90AB1,BIRC6,DHX9,TRIP12,ACTB,LMF2,UGGT1,EIF4G1,CORO1C,SLC16A3,SLC25A5,MTOR,THOC2,NOLC1,DNMT1,ATP13A1,SND1,CCAR2,NCKAP1L,SF3A1,PPIG,IWS1,FKBP15,MAP1S,RBM19,SUPT5H,INTS3,AQR,DHX8,WDR11,NCSTN,CTDP1,NRDC,LTN1,NCAPD2,PUM2,CUL4B,HSP90B1,C…
HP	Abnormal brain morphology	HP:0012443	1.06562e-06	5.9724	2784	845	531	5228	BAZ1B,ATP2B1,CHD4,EEF1A2,SRRM2,CNOT1,PTPN23,ANKRD17,DYNC1H1,HCFC1,RNF213,TCOF1,SMARCA4,MYO5A,KRT5,EEF2,SMCHD1,PAFAH1B1,RANBP2,VARS1,H1-4,FLNB,GIGYF2,SLC25A4,STT3A,CAD,MSH6,CHD2,DOCK8,ATP1A1,SORL1,VPS13C,FLNA,CLTC,HNRNPU,ABCB7,MACF1,GEMIN5,SON,CPS1,ATRX,DDB1,ATP1A3,EPRS1,IARS1,DHX9,SLC2A1,TRIP12,HSPD1,CHD8,ACTB,HUWE1,EIF4G1,STT3B,POLR1A,MTOR,ATP6V0A1,ACTA2,NUP214,USP9X,POLR2A,THOC2,DNMT1,POLA1,HSD…
GO:BP	regulation of response to stimulus	GO:0048583	7.80964e-24	23.1074	3939	2249	527	25907	UBR5,ATP2B1,WNK1,CNOT1,ARL6IP5,ANKRD17,NUMA1,EIF3A,CHORDC1,DOCK2,CHD5,MYOF,PTPRC,ANO6,SMARCA4,MYO5A,SMCHD1,MYH9,ACACB,PAFAH1B1,ATP2B4,HSPA5,ABCB1A,DDX39B,GIGYF2,TPR,SUPT6H,SLC25A4,NCL,RPS3,KRT1,UBE2O,RTN4,SORL1,FLNA,CD44,CERS2,HSPA8,RIF1,ATP2A2,HSP90AB1,EPRS1,BIRC6,DHX9,HSPD1,CHD8,ACTB,NOP2,GAPDH,AFDN,ARRB2,SLC25A5,MTOR,ACTA2,SF3B3,USP9X,TNS3,IQGAP1,HCFC2,CCAR2,MVP,SRSF6,HYOU1,NCKAP1L,INPP5D,ACTN…
GO:MF	ribonucleotide binding	GO:0032553	1.2448e-103	102.905	2153	2227	524	24018	ATP2B2,BAZ1B,ATP2B1,CHD4,EEF1A2,WNK1,DOCK11,TOP2A,ATP2A3,DYNC1H1,DOCK10,ERCC6L,CHORDC1,DOCK2,GAPVD1,PKM,ATP4A,CHD5,SNRNP200,ATP2A1,SMARCA4,MYO5A,EEF2,SMCHD1,MYH9,ACACB,ATP2B4,THRAP3,VARS1,HSPA5,H1-4,ABCB1A,DDX39B,SMC4,PFAS,CAD,RAN,UBE2O,RAB10,MSH6,ACACA,MKI67,CHD2,DOCK8,TUBA4A,ATP1A1,EIF5B,SLK,HNRNPU,ABCB7,HSPA8,PKLR,CPS1,ATRX,GAK,ATP1A3,ATP2A2,HSP90AB1,EPRS1,IARS1,DHX9,HSPD1,CHD8,EEF1A1,ACTB,TUB…
TF	Factor: Atf-1; motif: RTGACGTA; match class: 1	TF:M07980_1	6.8175e-28	27.1664	3101	2303	524	21700	SLC7A5,UBR5,ATP2B1,CHD4,SRRM2,WNK1,MB,PTPN23,ZC3H4,RPL3,LDHC,EIF3A,CHORDC1,UBAP2L,RPL13A,RRBP1,EEF2,TM9SF4,SMCHD1,PAFAH1B1,RANBP2,PRPF8,FTSJ3,FLNB,TPR,STT3A,CAD,WDR1,RAN,UBE2O,TUBA4A,SAFB,SLC25A3,CLTC,SON,ATRX,GAK,HSP90AB1,EPRS1,WASHC2,GCN1,HSPD1,LMF2,HUWE1,RPN1,SEC16A,CHD1,NUP214,USP9X,NOLC1,PRRC2C,SND1,ZC3H18,HNRNPM,HYOU1,ATP5F1B,NCKAP1L,RNF20,NUP133,PPIG,MAP1S,PIK3R4,COPB1,PPP4R3A,TFRC,PHF8,EM…
TF	Factor: c-Myc; motif: RACCACGTGCTC; match class: 1	TF:M01145_1	9.36625e-15	14.0284	3526	2303	524	21700	SLC7A5,UBR5,MYBBP1A,RPL5,BAZ1B,CHD4,CLUH,EIF3A,UBAP2L,INF2,PKM,TCOF1,RANBP2,VARS1,NCL,CAD,RAN,SLC4A7,TUBA4A,ARPC1B,CLTC,TRPV2,CERS2,ABCB7,HSPA8,GEMIN5,SON,HSP90AB1,IARS1,UBR4,DHX9,EEF1A1,NOP2,ACIN1,TUBA1B,AFDN,ARRB2,RPN1,EIF4G1,ABCB1B,SLC16A1,CORO1C,SLC16A3,PLEC,CHD1,NUP210,SCAMP3,TNS3,POLA1,IPO7,RFC1,USO1,EPB41L2,RBM19,LAMP1,AP3D1,TFRC,CEBPZ,SFPQ,KPNB1,DNMT3A,NAT10,AKAP1,MSN,EIF3B,KTN1,MTHFD1L,G…
TF	Factor: Pax-5; motif: BCNNNRNGCANBGNTGNRTAGCSGCHNB; match class: 1	TF:M00143_1	9.85817e-05	4.0062	4004	2303	521	21700	RPL7,IQGAP2,MYBBP1A,SF3B1,AHCTF1,LNPEP,CHD4,EEF1A2,KRT2,SRRM2,WNK1,CNOT1,MB,EDC4,ATP2A3,ZC3H4,CLUH,DYNC1H1,UTP20,NISCH,PKM,WDR75,CHD5,ANO6,TCOF1,SMARCA4,MYO5A,ACACB,THRAP3,VARS1,TLN1,ABCB1A,KRT6A,RPS3,SAFB,NACA,SORL1,SLC25A3,CERS2,HNRNPU,MACF1,SON,HSP90AB1,EPRS1,BIRC6,GCN1,DHX9,GYG1,DIP2B,HSPD1,ACTB,TUBA1B,HUWE1,EIF4G1,ABCB1B,SLC16A3,POLR2A,ERAP1,NDC1,POLA1,HECTD1,HCFC2,AP2A2,HNRNPM,SLTM,SRSF6,HY…
HP	Abnormal axial skeleton morphology	HP:0009121	7.32043e-06	5.13546	2747	845	521	5228	BAZ1B,ATP2B1,CHD4,LBR,EEF1A2,SRRM2,WNK1,CNOT1,DOCK11,MAGT1,PTPN23,ANKRD17,DYNC1H1,HCFC1,UBAP2L,CYBB,CHD5,SEC61A1,TCOF1,SMARCA4,KRT5,SMCHD1,PAFAH1B1,VARS1,H1-4,FLNB,STT3A,CHD2,DOCK8,FLNA,CLTC,HNRNPU,MACF1,SON,ATRX,DDB1,ATP1A3,EPRS1,IARS1,DHX9,GYG1,SLC2A1,TRIP12,HSPD1,CHD8,ACTB,HUWE1,STT3B,PLEC,CHD1,POLR1A,MTOR,ATP6V0A1,ACTA2,NUP214,USP9X,POLR2A,THOC2,POLA1,HSD17B10,HYOU1,SMC1A,NUP133,UBE4B,STAG2,S…
GO:MF	purine ribonucleotide binding	GO:0032555	2.32617e-102	101.633	2134	2227	519	24018	ATP2B2,BAZ1B,ATP2B1,CHD4,EEF1A2,WNK1,DOCK11,TOP2A,ATP2A3,DYNC1H1,DOCK10,ERCC6L,CHORDC1,DOCK2,GAPVD1,PKM,ATP4A,CHD5,SNRNP200,ATP2A1,SMARCA4,MYO5A,EEF2,SMCHD1,MYH9,ACACB,ATP2B4,THRAP3,VARS1,HSPA5,H1-4,ABCB1A,DDX39B,SMC4,PFAS,CAD,RAN,UBE2O,RAB10,MSH6,ACACA,MKI67,CHD2,DOCK8,TUBA4A,ATP1A1,EIF5B,SLK,HNRNPU,ABCB7,HSPA8,PKLR,CPS1,ATRX,GAK,ATP1A3,ATP2A2,HSP90AB1,EPRS1,IARS1,DHX9,HSPD1,CHD8,EEF1A1,ACTB,TUB…
TF	Factor: nerf; motif: NCCGGAARTN	TF:M01976	4.83493e-40	39.3156	2773	2303	519	21700	EIF4G3,LNPEP,LBR,EDC4,ZC3H4,RPL3,HCFC1,CHORDC1,EIF2S1,ATP4A,SEC61A1,ANO6,TCOF1,DDOST,FTSJ3,DDX39B,TPR,RPS3,WDR1,TM9SF3,MSH6,EIF5B,COPA,KRT19,RPS25,ABCB7,TM9SF2,SON,HSP90AB1,BIRC6,DHX9,HSPD1,ACTB,LMF2,UGGT1,EIF4G1,CORO1C,SLC25A5,MTOR,NOLC1,DNMT1,ATP13A1,SND1,NCKAP1L,SF3A1,PPIG,FKBP15,RBM19,SUPT5H,INTS3,AQR,DHX8,ANAPC1,HK3,NCSTN,CTDP1,NRDC,ICAM1,LTN1,NCAPD2,PUM2,CUL4B,HSP90B1,COPB2,GMIP,NSUN2,FLII,…
TF	Factor: E2F-1; motif: NKTSSCGC; match class: 1	TF:M00428_1	7.30819e-33	32.1362	2928	2303	518	21700	SLC7A5,RPL7,BAZ1B,SF3B1,LBR,LDHA,PTPN23,EIF3A,PKM,RSRP1,SEC61A1,HDLBP,MYO5A,SRRM1,RANBP2,FTSJ3,MAP4,TLN1,H1-4,FLNB,DDX39B,SLC25A4,NCL,PFAS,TCERG1,DOCK8,SLK,NACA,SORL1,SLC25A3,FLNA,RPS25,HNRNPU,EPRS1,DHX9,AFDN,EIF4G1,STT3B,CORO1C,SLC16A3,SEC16A,SF3B3,POLR2A,NOLC1,NDC1,DNMT1,TNS3,POLA1,PABPC1,MVP,HYOU1,PPP6R3,UBE4B,STAG2,IPO7,RFC1,RABL6,SMARCC2,TUBB4B,SMARCC1,INTS3,EFTUD2,PLCG2,DDX42,ANAPC1,ELP1,MC…
TF	Factor: AP-2alpha; motif: GCCNNNRGS	TF:M00469	9.84105e-21	20.007	3265	2303	518	21700	UBR5,IQGAP2,BAZ1B,SF3B1,AHCTF1,LNPEP,CHD4,LBR,WNK1,DOCK11,ATP2A3,UTP20,GAPVD1,INF2,EIF2S1,RRBP1,PCM1,CHD5,PRPF40A,BAZ1A,SRRM1,SMCHD1,HSPA5,GIGYF2,SLC25A4,WDR1,TM9SF3,TCERG1,ATP1A1,SUMO2,ERMP1,SLK,SORL1,KRT19,CKAP5,HSPA8,RIF1,ATP2A2,HSP90AB1,GCN1,GYG1,SLC2A1,ARRB2,SLC16A1,CORO1C,SLC16A3,THOC2,ATXN2L,PRRC2C,SRRT,LRRFIP1,SLTM,SRSF6,INPP5D,ACTN4,GANAB,PPIG,RABL6,PPP1R12A,IARS2,USO1,MAP1S,EPB41L2,NFKB…
TF	Factor: MAZ; motif: NKGGGAGGGGRGGR; match class: 1	TF:M02023_1	0.0136506	1.86485	4137	2303	518	21700	ATP2B2,UBR5,RPL7,IQGAP2,BAZ1B,EIF4G3,CHD4,SRRM2,WNK1,CNOT1,DOCK11,PTPN23,LDHC,EIF3A,ERCC6L,UBAP2L,INF2,PCM1,RNF213,KRT84,CSN1S1,CHD5,PRPF40A,ATP2A1,ACOT7,BAZ1A,FASN,SMCHD1,MYH9,PAFAH1B1,ATP2B4,THRAP3,PRPF8,RAN,MSH6,MKI67,KRT79,SAFB,VPS13C,CLTC,CD44,HSPA8,RIF1,PKLR,SON,ATRX,DDB1,GAK,ATP1A3,ATP2A2,HSP90AB1,UBR4,SLC2A1,HSPD1,EEF1A1,ACIN1,GAPDH,RPN1,EIF4G1,SLC16A3,CHD1,CPSF1,USP9X,NUP210,ERAP1,THOC2,…
HP	Abnormality of metabolism/homeostasis	HP:0001939	5.55622e-06	5.25522	2718	845	517	5228	ALB,BAZ1B,LBR,KRT2,WNK1,CNOT1,DOCK11,MB,MAGT1,KRT10,HCFC1,NUMA1,DOCK2,GAPVD1,INF2,CYBB,MYOF,PTPRC,SNRNP200,SEC61A1,ATP2A1,MYO5A,KRT5,DDOST,SMCHD1,MYH9,PAFAH1B1,RANBP2,PRPF8,FLNB,SLC25A4,STT3A,CAD,WDR1,ACACA,DOCK8,ATP1A1,KRT9,COPA,ARPC1B,SLC25A3,FLNA,ABCB7,PKLR,SON,CPS1,ATRX,ATP1A3,IARS1,GYG1,SLC2A1,HSPD1,CHD8,ACTB,SLC16A1,STT3B,PLEC,POLR1A,MTOR,NUP214,ERAP1,DNMT1,POLA1,HSD17B10,HYOU1,ATP5F1B,NCKA…
GO:BP	cellular macromolecule localization	GO:0070727	2.66874e-76	75.5737	2603	2249	516	25907	UBR5,AHCTF1,WNK1,ARL6IP5,PTPN23,HCFC1,NUMA1,GAPVD1,RRBP1,PCM1,SEC61A1,MYO5A,KRT5,TM9SF4,MYH9,PAFAH1B1,ATP2B4,RANBP2,HSPA5,ABCB1A,TPR,TM9SF3,RAN,RAB10,RTN4,SUMO2,COPA,NACA,SORL1,VPS13C,FLNA,CLTC,HNRNPU,HSPA8,TM9SF2,ATRX,GAK,HSP90AB1,WASHC2,DHX9,HSPD1,ACTB,AFDN,ARRB2,EIF4G1,SLC16A1,CORO1C,PLEC,SEC16A,POLR1A,MTOR,NUP214,USP9X,NUP210,SCAMP3,SYNGR1,NOLC1,NDC1,ATP13A1,IQGAP1,AP2A2,HNRNPM,NUP133,ACTN4,I…
HP	Growth abnormality	HP:0001507	7.61904e-07	6.1181	2685	845	516	5228	ALB,BAZ1B,CHD4,LBR,EEF1A2,SRRM2,CNOT1,DOCK11,KRT10,ANKRD17,HCFC1,NUMA1,DOCK2,UBAP2L,SEC61A1,TCOF1,SMARCA4,KRT5,DDOST,PAFAH1B1,FLNB,GIGYF2,SLC25A4,STT3A,KRT6A,CAD,KRT1,MSH6,ACACA,DOCK8,ARPC1B,VPS13C,SLC25A3,FLNA,CLTC,HNRNPU,ABCB7,MACF1,PKLR,SON,CPS1,ATRX,DDB1,ATP1A3,EPRS1,IARS1,DHX9,SLC2A1,TRIP12,CHD8,ACTB,HUWE1,EIF4G1,STT3B,PLEC,CHD1,POLR1A,MTOR,ACTA2,NUP214,USP9X,POLR2A,ERAP1,THOC2,POLA1,HYOU1,A…
GO:BP	system development	GO:0048731	9.91014e-16	15.0039	4155	2249	515	25907	SLC7A5,ATP2B2,CHD4,WNK1,LDHA,MB,ANKRD17,DOCK10,RPL13A,PKM,PCM1,RTN3,CYBB,CHD5,PTPRC,SEC61A1,ANO6,SMARCA4,MYO5A,SMCHD1,MYH9,ACACB,PAFAH1B1,ATP2B4,MAP4,HSPA5,ABCB1A,DDX39B,GIGYF2,SUPT6H,SLC25A4,NCL,CAD,WDR1,RAN,RAB10,MSH6,MKI67,RTN4,ERMP1,NACA,SORL1,FLNA,CD44,TRPV2,CERS2,HNRNPU,HSPA8,RIF1,CPS1,ATRX,GAK,ATP1A3,SLC2A1,DIP2B,HSPD1,CHD8,ACTB,AFDN,ARRB2,EIF4G1,ABCB1B,CORO1C,PLEC,MTOR,ACTA2,USP9X,ANPEP,E…
TF	Factor: AP-2gamma; motif: GCCYNNGGS; match class: 1	TF:M00470_1	1.01421e-15	14.9939	3407	2303	514	21700	UBR5,IQGAP2,BAZ1B,SF3B1,AHCTF1,LNPEP,CHD4,LBR,WNK1,DOCK11,ATP2A3,EIF3A,UTP20,GAPVD1,INF2,EIF2S1,RRBP1,PCM1,RNF213,RTN3,CHD5,PRPF40A,BAZ1A,MYO5A,SRRM1,SMCHD1,RANBP2,PRPF8,TLN1,GIGYF2,SLC25A4,SMC4,TM9SF3,RAN,TCERG1,KRT79,ATP1A1,SUMO2,PDCD11,KRT19,CKAP5,HSPA8,RIF1,FERMT3,DDB1,ATP1A3,ATP2A2,BIRC6,GCN1,GYG1,SLC16A1,STT3B,CORO1C,SLC16A3,USP9X,THOC2,ATXN2L,TNS3,PRRC2C,PABPC1,SLTM,SRSF6,NUP133,ACTN4,GANA…
TF	Factor: Egr1; motif: NCCGCCCCCGCANN	TF:M02744	1.81518e-14	13.7411	3447	2303	513	21700	SLC7A5,UBR5,ATP2B1,LNPEP,CHD4,DOCK11,ZC3H4,CLUH,HCFC1,NUMA1,UBAP2L,INF2,RRBP1,WDR75,CHD5,BAZ1A,SMCHD1,MYH9,ATP2B4,VARS1,MAP4,WDR1,TM9SF3,UBE2O,MSH6,SLC4A7,TUBA4A,FLNA,HNRNPU,CLPTM1,HSPA8,RIF1,GEMIN5,SON,ATP1A3,ATP2A2,HSP90AB1,BIRC6,UBR4,DHX9,HSPD1,KRT15,ACTB,LMF2,TUBA1B,ARRB2,RPN1,SLC16A1,STT3B,CORO1C,SEC16A,CHD1,SLC25A5,ANPEP,SYNGR1,DNMT1,PDS5B,HCFC2,PABPC1,HSD17B10,SLTM,SRSF6,PPP6R3,RNF20,SMARC…
HP	Neurodevelopmental delay	HP:0012758	2.57263e-12	11.5896	2515	845	512	5228	ALB,ATP2B1,CHD4,LBR,EEF1A2,SRRM2,CNOT1,MAGT1,PTPN23,ANKRD17,DYNC1H1,HCFC1,UBAP2L,CHD5,SEC61A1,ATP2A1,TCOF1,SMARCA4,MYO5A,KRT5,DDOST,PAFAH1B1,VARS1,H1-4,FLNB,TPR,STT3A,CAD,ACACA,CHD2,ATP1A1,TECR,FLNA,CLTC,HNRNPU,ABCB7,MACF1,GEMIN5,SON,CPS1,ATRX,ATP1A3,EPRS1,IARS1,DHX9,SLC2A1,TRIP12,DIP2B,HSPD1,CHD8,ACTB,HUWE1,SLC16A1,STT3B,PLEC,CHD1,POLR1A,MTOR,ATP6V0A1,NUP214,USP9X,POLR2A,THOC2,POLA1,HSD17B10,ATP…
GO:BP	protein localization	GO:0008104	1.50536e-74	73.8224	2592	2249	511	25907	UBR5,AHCTF1,WNK1,ARL6IP5,PTPN23,HCFC1,NUMA1,GAPVD1,RRBP1,PCM1,SEC61A1,MYO5A,KRT5,TM9SF4,MYH9,PAFAH1B1,ATP2B4,RANBP2,HSPA5,ABCB1A,TPR,TM9SF3,RAN,RAB10,RTN4,SUMO2,COPA,NACA,SORL1,VPS13C,FLNA,CLTC,HNRNPU,HSPA8,TM9SF2,ATRX,GAK,HSP90AB1,WASHC2,DHX9,HSPD1,ACTB,AFDN,ARRB2,EIF4G1,SLC16A1,CORO1C,PLEC,SEC16A,POLR1A,MTOR,NUP214,USP9X,NUP210,SCAMP3,SYNGR1,NOLC1,NDC1,ATP13A1,IQGAP1,AP2A2,HNRNPM,NUP133,ACTN4,I…
GO:BP	positive regulation of macromolecule metabolic process	GO:0010604	8.3187e-45	44.0799	3174	2249	511	25907	SLC7A5,UBR5,MYBBP1A,BAZ1B,SF3B1,CHD4,WNK1,CNOT1,TOP2A,HCFC1,PKM,WDR75,CYBB,PTPRC,CCDC88B,BAZ1A,SMARCA4,EEF2,SMCHD1,MYH9,THRAP3,HSPA5,DDX39B,GIGYF2,SUPT6H,NCL,RPS3,SAFB,RTN4,SUMO2,NACA,SORL1,CD44,HNRNPU,HSPA8,RIF1,ATRX,DDB1,DHX9,DIP2B,HSPD1,CHD8,ACTB,GAPDH,HUWE1,ARRB2,EIF4G1,MTOR,ACTA2,SF3B3,POLR2A,NOLC1,DNMT1,IQGAP1,HCFC2,PABPC1,ZC3H18,RNF20,ACTN4,RFC1,SMARCC2,PPP1R12A,AP3B1,SMARCC1,SUPT5H,NFKB1,…
GO:BP	regulation of nucleobase-containing compound metabolic process	GO:0019219	4.76908e-22	21.3216	3842	2249	510	25907	MYBBP1A,BAZ1B,SF3B1,H1-3,CHD4,WNK1,CNOT1,TOP2A,ZC3H4,ANKRD17,HCFC1,PKM,WDR75,CHD5,PTPRC,BAZ1A,SMARCA4,SMCHD1,ATP2B4,THRAP3,H1-4,DDX39B,GIGYF2,TPR,SUPT6H,NCL,RPS3,MSH6,TCERG1,SAFB,SUMO2,NACA,FLNA,HNRNPU,HSPA8,RIF1,SON,ATRX,DHX9,CHD8,ACTB,ACIN1,ARRB2,MTOR,SF3B3,NOLC1,DNMT1,HCFC2,CCAR2,PABPC1,ZC3H18,SRRT,LRRFIP1,SLTM,SRSF6,RNF20,ACTN4,RFC1,SMARCC2,PPP1R12A,IWS1,AP3B1,SMARCC1,SUPT5H,NFKB1,AP3D1,TFRC,…
TF	Factor: Sp1; motif: GGGGCGGGGT; match class: 1	TF:M00008_1	1.82432e-15	14.7389	3384	2303	510	21700	SLC7A5,UBR5,RPL7,IQGAP2,ATP2B1,CHD4,SRRM2,WNK1,ATP2A3,CLUH,HCFC1,NISCH,GAPVD1,UBAP2L,INF2,RRBP1,ATP4A,WDR75,CHD5,PRPF40A,BAZ1A,MYO5A,FASN,SMCHD1,MYH9,MAP4,TLN1,GIGYF2,TPR,CAD,UBE2O,MSH6,SLC4A7,TUBA4A,ARPC1B,SORL1,VPS13C,KRT19,SLC25A3,FLNA,RPS25,HNRNPU,CLPTM1,GEMIN5,SON,HSP90AB1,BIRC6,DHX9,TRIP12,HSPD1,LMF2,TUBA1B,RPN1,STT3B,CORO1C,PLEC,SEC16A,CHD1,POLR1A,ERAP1,IQGAP1,HCFC2,AP2A2,PABPC1,HSD17B10,S…
TF	Factor: Zfx; motif: SNSCAGGCCKCGSCSS	TF:M01593	1.95722e-41	40.7084	2671	2303	509	21700	RPL5,BAZ1B,EIF4G3,SF3B1,AHCTF1,LBR,SRRM2,WNK1,LDHA,CNOT1,EIF3A,GAPVD1,UBAP2L,ATP4A,HDLBP,FASN,SMCHD1,PAFAH1B1,RANBP2,THRAP3,VARS1,HSPA5,TM9SF3,UBE2O,RAB10,MSH6,MKI67,TCERG1,KRT79,TUBA4A,ERMP1,PDCD11,CLTC,HNRNPU,ATRX,GAK,ATP1A3,ATP2A2,BIRC6,SLC2A1,TRIP12,DIP2B,EEF1A1,AFDN,CHD1,ATXN2L,ATP13A1,PRRC2C,HECTD1,PDS5B,ZC3H18,SLTM,SRSF6,ATP5F1B,STAG2,PPIG,RABL6,SMARCC2,PPP1R12A,IARS2,KIF5B,EPB41L2,COPB1,N…
TF	Factor: AhR; motif: CCYCNRRSTNGCGTGASA	TF:M00139	1.5087e-12	11.8214	3484	2303	508	21700	ATP2B2,SF3B1,LDHA,CLUH,DYNC1H1,RPL3,DOCK2,RPL13A,PCM1,PTPRC,MYO5A,FASN,RPN2,THRAP3,MAP4,HSPA5,FLNB,DDX39B,SLC25A4,NCL,RPS3,RAN,RAB10,MSH6,SAFB,KRT9,PDCD11,SLK,TECR,SON,ATP2A2,HSP90AB1,WASHC2,GCN1,UBR4,GYG1,TRIP12,EEF1A1,TMEM14C,UGGT1,SLC16A1,POLR1A,ATP6V0A1,NUP214,USP9X,NUP210,DNMT1,PRRC2C,HECTD1,PDS5B,SRSF6,PPP6R3,STAG2,PPIG,TAOK3,IARS2,SMARCC1,EPB41L2,PPP4R3A,AP3D1,EMC1,PLCG2,ELP1,SKIC2,OSBPL8,…
GO:MF	purine ribonucleoside triphosphate binding	GO:0035639	9.8752e-101	100.005	2072	2227	507	24018	ATP2B2,BAZ1B,ATP2B1,CHD4,EEF1A2,WNK1,DOCK11,TOP2A,ATP2A3,DYNC1H1,DOCK10,ERCC6L,CHORDC1,DOCK2,GAPVD1,PKM,ATP4A,CHD5,SNRNP200,ATP2A1,SMARCA4,MYO5A,EEF2,SMCHD1,MYH9,ACACB,ATP2B4,THRAP3,VARS1,HSPA5,H1-4,ABCB1A,DDX39B,SMC4,PFAS,CAD,RAN,UBE2O,RAB10,MSH6,ACACA,MKI67,CHD2,DOCK8,TUBA4A,ATP1A1,EIF5B,SLK,HNRNPU,ABCB7,HSPA8,PKLR,CPS1,ATRX,GAK,ATP1A3,ATP2A2,HSP90AB1,EPRS1,IARS1,DHX9,HSPD1,CHD8,EEF1A1,ACTB,TUB…
TF	Factor: ERG; motif: ACCGGAARYN	TF:M01985	9.92046e-42	41.0035	2636	2303	505	21700	SLC7A5,LNPEP,RPL6,LBR,EDC4,EIF3A,ERCC6L,CHORDC1,EIF2S1,WDR75,PCM1,KRT84,SNRNP200,TCOF1,TM9SF4,DDOST,FTSJ3,TLN1,H1-4,DDX39B,SUPT6H,TM9SF3,COPA,PDCD11,NACA,SLC25A3,TRPV2,ABCB7,TM9SF2,SON,BIRC6,TRIP12,ACTB,UGGT1,EIF4G1,SLC25A5,MTOR,SCAMP3,NOLC1,DNMT1,ATP13A1,PRRC2C,CCAR2,MVP,HYOU1,NCKAP1L,SMC1A,SF3A1,PPIG,IWS1,KIF5B,MAP1S,SUPT5H,INTS3,DHX8,CEBPZ,WDR11,RBM27,NCSTN,NRDC,SKIC2,LTN1,NCAPD2,PUM2,CUL4B,HS…
TF	Factor: ZBP89; motif: CCCCKCCCCCNN; match class: 1	TF:M07397_1	0.00015872	3.79937	3870	2303	504	21700	SLC7A5,ATP2B2,UBR5,RPL7,IQGAP2,BAZ1B,ATP2B1,CHD4,SRRM2,WNK1,DOCK11,CLUH,HCFC1,LDHC,ERCC6L,UBAP2L,PKM,RRBP1,ATP4A,PCM1,RNF213,RTN3,CHD5,PRPF40A,SMARCA4,HDLBP,FASN,PAFAH1B1,ATP2B4,THRAP3,TPR,SMC4,MSH6,MKI67,SLC4A7,KRT79,SAFB,SUMO2,VPS13C,FLNA,HNRNPU,HSPA8,RIF1,SON,ATRX,DDB1,GAK,ATP1A3,ATP2A2,HSP90AB1,BIRC6,DHX9,SLC2A1,EEF1A1,LMF2,ACIN1,GAPDH,EIF4G1,CORO1C,SLC16A3,CHD1,USP9X,NUP210,POLR2A,ERAP1,THOC…
TF	Factor: CTCF; motif: NNNGCCASCAGRKGGCRSNN	TF:M01200	0.000291467	3.53541	3888	2303	504	21700	UBR5,RPL5,KRT76,ATP2B1,CHD4,EEF1A2,ATP2A3,CLUH,DYNC1H1,DOCK10,EIF3A,TTC23L,RPL13A,GAPDHS,EIF2S1,RRBP1,ATP4A,SMARCA4,FASN,MYH9,MAP4,SMC4,PFAS,KRT1,RAN,TCERG1,TUBA4A,ATP1A1,NACA,SORL1,TECR,CLTC,TRPV2,HNRNPU,RIF1,PKLR,ATP1A3,ATP2A2,BIRC6,UBR4,DHX9,SLC2A1,ACTB,GAPDH,RPN1,ABCB1B,SLC16A1,SLC25A5,USP9X,SYNGR1,ERAP1,NOLC1,NDC1,PDS5B,ZC3H18,STAG2,SMARCC2,EPB41L2,RBM19,SUPT5H,INTS3,AQR,ADAR,DDX42,RAD21,SFP…
TF	Factor: Otx2; motif: NNNRGGGATTAATNNNN	TF:M01387	2.7113e-07	6.56682	3668	2303	500	21700	MYBBP1A,RPL5,KRT76,SF3B1,ATP2B1,RPL6,MB,LDHC,UTP20,UBAP2L,INF2,RNF213,CYBB,SNRNP200,CCDC88B,TCOF1,SMARCA4,EEF2,TM9SF4,MAP4,TLN1,FLNB,GIGYF2,RPS3,PFAS,UBE2O,SLC4A7,ATP1A1,RTN4,CERS2,CLPTM1,GEMIN5,FERMT3,WASHC2,GCN1,DHX9,TRIP12,LMF2,TMEM14C,UGGT1,POLR1A,MTOR,CPSF1,SYNGR1,THOC2,NOLC1,PRRC2C,ZC3H18,MVP,RNF20,SF3A1,IPO7,PPIG,TAOK3,SMARCC1,RBM19,COPB1,PHF8,ADAR,PLCG2,NRDC,USP4,PDS5A,LTN1,PUM2,XPO1,GOLG…
TF	Factor: ESE-1; motif: NSMGGAARYN; match class: 1	TF:M01977_1	1.00176e-53	52.9992	2367	2303	498	21700	LNPEP,WNK1,CNOT1,ZC3H4,HCFC1,EIF3A,CHORDC1,KRT84,PRPF40A,SNRNP200,SEC61A1,TCOF1,FASN,DDOST,THRAP3,PRPF8,FTSJ3,TLN1,H1-4,DDX39B,SUPT6H,RPS3,WDR1,TM9SF3,MSH6,DOCK8,COPA,NACA,CLTC,RPS25,HSPA8,TM9SF2,GAK,ATP1A3,BIRC6,GCN1,DHX9,LMF2,UGGT1,EIF4G1,SLC25A5,NUP214,THOC2,NOLC1,DNMT1,ATP13A1,PRRC2C,AP2A2,CCAR2,SRRT,NCKAP1L,SMC1A,RNF20,DDX10,TAOK3,IARS2,TUBB4B,USO1,MAP1S,RBM19,AP3D1,AQR,DHX8,CEBPZ,WDR11,NCST…
TF	Factor: Elf-1; motif: AWCCCGGAAGTN; match class: 1	TF:M07415_1	1.75425e-46	45.7559	2494	2303	498	21700	LNPEP,RPL6,ATP2A3,PTPN23,CLUH,HCFC1,CHORDC1,EIF2S1,KRT84,SNRNP200,SEC61A1,DDOST,H1-4,DDX39B,SLC25A4,NCL,RPS3,WDR1,TM9SF3,MSH6,MKI67,EIF5B,COPA,PDCD11,NACA,SLC25A3,FLNA,RPS25,TRPV2,TM9SF2,SON,GAK,BIRC6,GCN1,HSPD1,CHD8,ACTB,LMF2,NOP2,EIF4G1,CORO1C,SLC25A5,SF3B3,USP9X,SCAMP3,NOLC1,ATP13A1,SND1,CCAR2,ZC3H18,NCKAP1L,GANAB,TAOK3,TUBB4B,USO1,MAP1S,SMARCC1,RBM19,AQR,DHX8,USP5,WDR11,ANAPC1,IPO5,NCSTN,NRDC…
TF	Factor: ZNF151; motif: GGSGGNGGGGGAGGGGMGG	TF:M10412	0.000112899	3.94731	3808	2303	498	21700	ATP2B2,UBR5,RPL5,BAZ1B,CHD4,SRRM2,CLUH,HCFC1,LDHC,ERCC6L,UBAP2L,PKM,RRBP1,ATP4A,RNF213,RTN3,PRPF40A,CCDC88B,SMARCA4,HDLBP,FASN,ENO2,MYH9,PAFAH1B1,RANBP2,THRAP3,MAP4,HSPA5,SLC25A4,SMC4,UBE2O,RAB10,MSH6,MKI67,SLC4A7,TUBA4A,SAFB,SUMO2,CLTC,CD44,HNRNPU,ABCB7,ADGRE1,CLPTM1,HSPA8,RIF1,SON,ATRX,ATP2A2,HSP90AB1,BIRC6,UBR4,DHX9,SLC2A1,EEF1A1,ACIN1,GAPDH,AFDN,EIF4G1,CORO1C,SEC16A,CHD1,SLC25A5,USP9X,NUP210,…
TF	Factor: E2F-7; motif: GRGGCGGGAANNN; match class: 1	TF:M10212_1	1.19976e-25	24.9209	2946	2303	496	21700	RPL7,IQGAP2,BAZ1B,EIF4G3,LBR,SRRM2,WNK1,CNOT1,DYNC1H1,NUMA1,DOCK10,RPL13A,RTN3,CHD5,PRPF40A,ANO6,TCOF1,MYO5A,SRRM1,DDOST,MYH9,FTSJ3,MAP4,DDX39B,TPR,NCL,CAD,WDR1,RAN,MSH6,TUBA4A,ATP1A1,SAFB,SUMO2,SLK,RPS25,HSPA8,RIF1,GEMIN5,SON,ATRX,DDB1,EPRS1,BIRC6,SLC2A1,HSPD1,TMEM14C,TUBA1B,GAPDH,AFDN,SLC16A1,STT3B,CHD1,NUP210,POLR2A,DNMT1,PDS5B,PABPC1,ZC3H18,PPP6R3,UBE4B,IPO7,SMARCC2,PPP1R12A,NFKB1,PPP4R3A,RBM…
TF	Factor: c-Ets-1; motif: NNNRCCGGAWRYNNNN; match class: 1	TF:M01078_1	8.26962e-54	53.0825	2345	2303	495	21700	BAZ1B,LNPEP,RPL6,WNK1,ATP2A3,PTPN23,ZC3H4,HCFC1,EIF3A,CHORDC1,EIF2S1,KRT84,PRPF40A,SNRNP200,SEC61A1,TCOF1,HDLBP,DDOST,MYH9,TLN1,H1-4,DDX39B,NCL,WDR1,TM9SF3,RAN,MSH6,MKI67,COPA,PDCD11,SLK,NACA,SLC25A3,RPS25,TRPV2,TM9SF2,ATP1A3,HSP90AB1,BIRC6,GCN1,HSPD1,ACTB,UGGT1,EIF4G1,CORO1C,SF3B3,THOC2,NOLC1,DNMT1,ATP13A1,CCAR2,NCKAP1L,SMC1A,RNF20,GANAB,KIF5B,MAP1S,PIK3R4,RBM19,AQR,DHX8,USP5,WDR11,IPO5,NCSTN,NR…
TF	Factor: KLF3; motif: NNNNNNGGGCGGGGCNNGN; match class: 1	TF:M10278_1	1.04364e-18	17.9814	3140	2303	494	21700	SLC7A5,UBR5,RPL7,ATP2B1,CHD4,WNK1,ATP2A3,DYNC1H1,HCFC1,ERCC6L,NISCH,UBAP2L,INF2,PKM,RRBP1,ATP4A,PRPF40A,ACOT7,HDLBP,SMCHD1,MYH9,MAP4,TLN1,ABCB1A,SLC25A4,NCL,TM9SF3,UBE2O,MSH6,SLC4A7,TUBA4A,ATP1A1,SUMO2,ARPC1B,VPS13C,KRT19,FLNA,RPS25,CKAP5,HNRNPU,RIF1,HSP90AB1,BIRC6,SLC2A1,TRIP12,HSPD1,LMF2,GAPDH,AFDN,RPN1,EIF4G1,ABCB1B,STT3B,CORO1C,SLC16A3,SEC16A,CHD1,NUP210,HCFC2,AP2A2,PABPC1,SRSF6,SMC1A,UBE4B,I…
GO:MF	cation binding	GO:0043169	0.000176361	3.7536	4354	2227	493	24018	ATP2B2,ALB,UBR5,MYBBP1A,BAZ1B,ATP2B1,LNPEP,CHD4,WNK1,MB,TOP2A,ATP2A3,ZC3H4,CHORDC1,PKM,ATP4A,RNF213,CYBB,CHD5,MYOF,ATP2A1,BAZ1A,ANO6,MYO5A,ENO2,ACACB,ATP2B4,RANBP2,H1-4,NCL,STT3A,PFAS,CAD,RAN,MSH6,ACACA,TUBA4A,ATP1A1,EIF5B,ERMP1,ADGRE1,MACF1,PKLR,CPS1,ATRX,ATP1A3,ATP2A2,EPRS1,UBR4,GYG1,TRIP12,TUBA1B,STT3B,POLR1A,MTOR,ANPEP,POLR2A,ERAP1,DNMT1,TNS3,ATP13A1,IQGAP1,POLA1,HECTD1,ZC3H18,ATP5F1B,SRPK2,R…
HP	Abnormality of digestive system physiology	HP:0025032	1.46178e-11	10.8351	2409	845	492	5228	BAZ1B,LBR,EEF1A2,SRRM2,WNK1,DOCK11,MB,PTPN23,KRT10,ANKRD17,NUMA1,DOCK2,GAPVD1,UBAP2L,INF2,CYBB,SEC61A1,TCOF1,SMARCA4,KRT5,DDOST,SMCHD1,PAFAH1B1,RANBP2,VARS1,H1-4,ABCB1A,FLNB,GIGYF2,TPR,SLC25A4,STT3A,KRT6A,CAD,WDR1,KRT1,MSH6,DOCK8,ARPC1B,VPS13C,FLNA,CLTC,MACF1,SON,CPS1,ATRX,DDB1,ATP1A3,EPRS1,IARS1,DHX9,HSPD1,CHD8,ACTB,EIF4G1,ABCB1B,SLC16A1,STT3B,PLEC,POLR1A,MTOR,ATP6V0A1,ACTA2,NUP214,USP9X,POLR2A,…
TF	Factor: RXR-alpha; motif: RRGNNNNNRAGKTCAAGGTCAN; match class: 1	TF:M09707_1	9.48127e-09	8.02313	3482	2303	487	21700	MYBBP1A,KRT76,SF3B1,RPL6,H1-3,SRRM2,LDHA,MB,MAGT1,LDHC,NISCH,RNF213,CYBB,SNRNP200,CCDC88B,TCOF1,SMARCA4,EEF2,TM9SF4,ACACB,THRAP3,GIGYF2,UBE2O,ACACA,PDCD11,VPS13C,CERS2,FERMT3,DHX9,UGGT1,POLR1A,MTOR,ATP6V0A1,CPSF1,NUP214,ANPEP,SYNGR1,THOC2,NOLC1,PRRC2C,MVP,HYOU1,ATP5F1B,RNF20,ACTN4,SF3A1,IPO7,TAOK3,SMARCC1,RBM19,SUPT5H,NFKB1,ACLY,RBM27,RAD21,SFPQ,SKIC2,IDE,LTN1,GOLGA4,AKAP1,MSN,NUP160,KTN1,PNPLA7,…
TF	Factor: Otx2; motif: YTAATCCN	TF:M04623	1.24294e-08	7.90555	3471	2303	485	21700	MYBBP1A,RPL5,KRT76,SF3B1,ATP2B1,RPL6,MB,LDHC,UTP20,INF2,RNF213,CYBB,SNRNP200,CCDC88B,TCOF1,SMARCA4,EEF2,TM9SF4,MAP4,TLN1,FLNB,GIGYF2,RPS3,PFAS,UBE2O,SLC4A7,ATP1A1,RTN4,CERS2,CLPTM1,GEMIN5,FERMT3,WASHC2,GCN1,DHX9,TRIP12,LMF2,TMEM14C,UGGT1,POLR1A,MTOR,CPSF1,SYNGR1,THOC2,NOLC1,PRRC2C,ZC3H18,MVP,RNF20,SF3A1,IPO7,PPIG,TAOK3,SMARCC1,RBM19,COPB1,PHF8,ADAR,PLCG2,NRDC,USP4,PDS5A,LTN1,PUM2,XPO1,GOLGA4,AKAP…
TF	Factor: Zic2; motif: NMCCCCCGGGGGGGN	TF:M02836	0.00157059	2.80394	3774	2303	485	21700	UBR5,IQGAP2,RPL5,EIF4G3,SF3B1,ATP2B1,AHCTF1,LNPEP,CHD4,LBR,KRT2,PTPN23,ZC3H4,CLUH,RRBP1,PCM1,RTN3,HDLBP,SRRM1,ACACB,HSPA5,TLN1,KRT1,RAB10,DOCK8,KRT79,ATP1A1,SUMO2,ERMP1,SLK,ARPC1B,SORL1,HSPA8,MACF1,GEMIN5,FERMT3,DDB1,ATP1A3,HSP90AB1,BIRC6,GCN1,DHX9,TRIP12,ACTB,LMF2,STT3B,SLC16A3,SYNGR1,THOC2,ATXN2L,PRRC2C,PDS5B,ZC3H18,SRRT,SLTM,STAG2,SMARCC2,PPP1R12A,TUBB4B,FKBP15,MAP1S,SMARCC1,NFKB1,RBM26,HK1,RB…
TF	Factor: GKLF; motif: GCCMCRCCCNNN; match class: 1	TF:M01588_1	8.54008e-21	20.0685	2986	2303	483	21700	SLC7A5,UBR5,LNPEP,CHD4,ATP2A3,UBAP2L,INF2,RRBP1,ATP4A,RNF213,RTN3,CHD5,PRPF40A,ACOT7,HDLBP,SMCHD1,MYH9,MAP4,TLN1,FLNB,NCL,WDR1,UBE2O,MSH6,SLC4A7,ARPC1B,VPS13C,KRT19,RPS25,TRPV2,CKAP5,HNRNPU,CLPTM1,HSP90AB1,DHX9,TRIP12,DIP2B,HSPD1,EEF1A1,ACTB,LMF2,GAPDH,STT3B,CORO1C,SEC16A,CHD1,IQGAP1,PABPC1,HSD17B10,SMC1A,UBE4B,SF3A1,IARS2,MAP1S,SMARCC1,EPB41L2,PTPN12,DDX42,HK1,IPO5,NUP98,OSBPL8,SPECC1,NCAPD2,KPN…
HP	Abnormal skull morphology	HP:0000929	1.57523e-07	6.80266	2453	845	482	5228	BAZ1B,ATP2B1,CHD4,LBR,EEF1A2,SRRM2,WNK1,CNOT1,DOCK11,MAGT1,PTPN23,ANKRD17,DYNC1H1,HCFC1,UBAP2L,CYBB,CHD5,SEC61A1,TCOF1,SMARCA4,KRT5,SMCHD1,PAFAH1B1,VARS1,H1-4,FLNB,STT3A,CHD2,DOCK8,FLNA,CLTC,HNRNPU,MACF1,SON,ATRX,DDB1,ATP1A3,EPRS1,IARS1,DHX9,SLC2A1,TRIP12,HSPD1,CHD8,ACTB,HUWE1,STT3B,PLEC,CHD1,POLR1A,MTOR,ATP6V0A1,ACTA2,NUP214,USP9X,POLR2A,THOC2,POLA1,HSD17B10,HYOU1,SMC1A,NUP133,UBE4B,STAG2,SMARCC…
TF	Factor: Mxi1; motif: NCACGTGGSNGNNNN	TF:M09695	1.43075e-18	17.8444	3041	2303	481	21700	SLC7A5,MYBBP1A,BAZ1B,CHD4,CLUH,UBAP2L,INF2,RPL13A,PKM,TCOF1,HDLBP,FASN,TM9SF4,THRAP3,VARS1,NCL,CAD,KRT1,RAN,ACACA,TCERG1,TUBA4A,ATP1A1,SORL1,TRPV2,ABCB7,HSPA8,GEMIN5,SON,ATP1A3,HSP90AB1,DHX9,GYG1,HSPD1,LMF2,NOP2,GAPDH,AFDN,ARRB2,RPN1,EIF4G1,ABCB1B,SLC16A1,STT3B,CORO1C,SLC16A3,PLEC,CHD1,NUP210,SCAMP3,ERAP1,TNS3,POLA1,SND1,PABPC1,IPO7,KIF5B,USO1,EPB41L2,RBM19,LAMP1,AP3D1,TFRC,PLCG2,IPO5,HK3,USP4,DN…
GO:MF	RNA binding	GO:0003723	2.71002e-64	63.567	2370	2227	479	24018	UBR5,RPL7,RPL5,EIF4G3,SF3B1,RPL6,SRRM2,ZC3H4,CLUH,ANKRD17,RPL3,EIF3A,RPL13A,PKM,EIF2S1,WDR75,PRPF40A,SMARCA4,HDLBP,EEF2,RANBP2,PRPF8,DDX39B,TPR,NCL,RPS3,RAN,SAFB,EIF5B,COPA,PDCD11,CLTC,HNRNPU,HSPA8,GEMIN5,SON,ATP2A2,HSP90AB1,EPRS1,IARS1,DHX9,HSPD1,EEF1A1,NOP2,TUBA1B,EIF4G1,CPSF1,SF3B3,THOC2,ATXN2L,NOLC1,DNMT1,SND1,PABPC1,HSD17B10,HNRNPM,SLTM,SRSF6,RNF20,DDX10,SF3A1,IARS2,TUBB4B,RBM19,SUPT5H,RBM26…
GO:MF	metal ion binding	GO:0046872	0.000716627	3.14471	4244	2227	477	24018	ATP2B2,ALB,UBR5,MYBBP1A,BAZ1B,ATP2B1,LNPEP,CHD4,WNK1,MB,TOP2A,ATP2A3,ZC3H4,CHORDC1,PKM,ATP4A,RNF213,CYBB,CHD5,MYOF,ATP2A1,BAZ1A,ANO6,MYO5A,ENO2,ACACB,ATP2B4,RANBP2,H1-4,NCL,STT3A,PFAS,CAD,RAN,MSH6,ACACA,TUBA4A,ATP1A1,EIF5B,ERMP1,ADGRE1,MACF1,PKLR,CPS1,ATRX,ATP1A3,ATP2A2,EPRS1,UBR4,GYG1,TRIP12,TUBA1B,STT3B,POLR1A,MTOR,ANPEP,POLR2A,ERAP1,DNMT1,TNS3,ATP13A1,IQGAP1,POLA1,HECTD1,ZC3H18,ATP5F1B,SRPK2,R…
TF	Factor: ATF-2; motif: NNNTGACGTNAN	TF:M01862	1.44751e-10	9.83938	3313	2303	477	21700	UBR5,ATP2B1,SRRM2,MB,ZC3H4,HCFC1,EIF3A,NISCH,GAPVD1,UBAP2L,RPL13A,PKM,RRBP1,RTN3,CCDC88B,EEF2,TM9SF4,DDOST,SMCHD1,PAFAH1B1,FTSJ3,HSPA5,SUPT6H,NCL,WDR1,UBE2O,MSH6,MKI67,VPS13C,TECR,SLC25A3,ATRX,GAK,HSP90AB1,WASHC2,GCN1,CHD8,EEF1A1,LMF2,TMEM14C,SEC16A,CHD1,MTOR,NUP214,USP9X,SCAMP3,POLA1,HNRNPM,MVP,SRSF6,NCKAP1L,PPP6R3,NUP133,PPIG,RFC1,MAP1S,NFKB1,PHF8,DHX8,ELP1,SKIC2,NUP98,IDE,KIF5C,NAT10,RNF40,HSP…
TF	Factor: HIF1; motif: GNNKACGTGCGGNN	TF:M00797	1.22951e-15	14.9103	3102	2303	476	21700	UBR5,BAZ1B,SF3B1,CNOT1,MAGT1,ATP2A3,CLUH,NUMA1,NISCH,UBAP2L,PKM,ANO6,HDLBP,DDOST,MYH9,PAFAH1B1,VARS1,HSPA5,TLN1,SUPT6H,NCL,RAN,UBE2O,ACACA,TUBA4A,ATP1A1,SAFB,SUMO2,SLK,CERS2,HSPA8,MACF1,GEMIN5,SON,HSP90AB1,BIRC6,UBR4,SLC2A1,DIP2B,HSPD1,TUBA1B,GAPDH,SLC16A3,PLEC,POLR1A,NUP210,ATXN2L,POLA1,HCFC2,SRSF6,DDX10,RFC1,RABL6,SMARCC2,KIF5B,MAP1S,EPB41L2,AQR,TFRC,PHF8,EMC1,USP5,HK1,RBM27,IPO5,HK3,CTDP1,USP4…
TF	Factor: CREB,; motif: NTGACGTNA; match class: 1	TF:M00981_1	5.89936e-27	26.2292	2750	2303	475	21700	SLC7A5,ATP2B1,MB,PTPN23,ZC3H4,LDHC,EIF3A,CHORDC1,UBAP2L,RPL13A,RRBP1,ACOT7,EEF2,TM9SF4,SMCHD1,PAFAH1B1,RANBP2,THRAP3,PRPF8,FTSJ3,TPR,STT3A,CAD,WDR1,RAN,UBE2O,DOCK8,SAFB,COPA,PDCD11,SLC25A3,CLTC,ATRX,GAK,HSP90AB1,EPRS1,WASHC2,GCN1,HSPD1,EEF1A1,LMF2,RPN1,SEC16A,CHD1,NUP214,USP9X,POLR2A,NOLC1,PRRC2C,SND1,ZC3H18,HNRNPM,LRRFIP1,HYOU1,NCKAP1L,NUP133,PPIG,AP3B1,MAP1S,COPB1,TFRC,PHF8,DDX42,CEBPZ,CTDP1,NR…
GO:MF	enzyme binding	GO:0019899	3.68952e-75	74.433	2169	2227	474	24018	ALB,IQGAP2,CHD4,EEF1A2,WNK1,LDHA,DOCK11,TOP2A,PTPN23,DOCK10,EIF3A,DOCK2,GAPVD1,INF2,CHD5,PTPRC,SMARCA4,MYO5A,EEF2,ENO2,MYH9,ATP2B4,RANBP2,HSPA5,H1-4,TPR,SLC25A4,NCL,RPS3,CAD,MSH6,ACACA,TCERG1,KRT79,TUBA4A,ATP1A1,RTN4,SUMO2,SORL1,FLNA,CLTC,HNRNPU,HSPA8,ATP2A2,HSP90AB1,EPRS1,IARS1,DHX9,SLC2A1,HSPD1,ACTB,TUBA1B,GAPDH,ARRB2,CORO1C,SLC25A5,MTOR,ATP6V0A1,ACTA2,CPSF1,SCAMP3,DNMT1,IQGAP1,AP2A2,CCAR2,MVP,…
TF	Factor: USF1; motif: NNNNGTCACGTGGN	TF:M07067	4.31149e-11	10.3654	3265	2303	474	21700	ATP2B1,CHD4,MAGT1,ZC3H4,CLUH,EIF3A,UTP20,ERCC6L,UBAP2L,INF2,RPL13A,PCM1,RNF213,KRT84,CCDC88B,TCOF1,HDLBP,MYO5A,FASN,EEF2,TM9SF4,RANBP2,THRAP3,VARS1,TLN1,ABCB1A,DDX39B,GIGYF2,NCL,CAD,RAN,TCERG1,TUBA4A,ATP1A1,SORL1,TRPV2,CERS2,HSPA8,RIF1,GEMIN5,WASHC2,UBR4,DHX9,GYG1,DIP2B,HSPD1,ACTB,ACIN1,TUBA1B,GAPDH,AFDN,RPN1,EIF4G1,ABCB1B,SLC16A1,STT3B,CORO1C,SLC16A3,PLEC,ACTA2,NUP214,USP9X,NUP210,SCAMP3,ERAP1,P…
GO:BP	negative regulation of metabolic process	GO:0009892	8.72092e-31	30.0594	3204	2249	473	25907	SLC7A5,UBR5,MYBBP1A,ATP2B1,LNPEP,H1-3,CHD4,LBR,WNK1,CNOT1,EDC4,ZC3H4,HCFC1,CHORDC1,RPL13A,EIF2S1,RTN3,CHD5,PTPRC,SMARCA4,SMCHD1,ACACB,ATP2B4,THRAP3,H1-4,GIGYF2,TPR,NCL,RPS3,MSH6,ATP1A1,RTN4,SUMO2,NACA,SORL1,VPS13C,FLNA,CLTC,HNRNPU,ABCB7,HSPA8,RIF1,ATRX,HSP90AB1,EPRS1,UBR4,DHX9,TRIP12,HSPD1,CHD8,ACTB,ACIN1,GAPDH,ARRB2,EIF4G1,CORO1C,MTOR,SF3B3,USP9X,DNMT1,IQGAP1,SND1,HCFC2,CCAR2,PABPC1,SRRT,MVP,SRS…
TF	Factor: MOVO-B; motif: GNGGGGG; match class: 1	TF:M01104_1	2.20992e-10	9.65562	3288	2303	473	21700	SLC7A5,UBR5,EIF4G3,ATP2B1,CHD4,SRRM2,LDHA,DOCK11,PTPN23,NISCH,RRBP1,PCM1,CHD5,BAZ1A,HDLBP,FASN,THRAP3,GIGYF2,TPR,NCL,TM9SF3,UBE2O,DOCK8,SLC4A7,TUBA4A,SUMO2,SORL1,SLC25A3,CKAP5,HNRNPU,CLPTM1,HSPA8,RIF1,ATP1A3,ATP2A2,HSP90AB1,BIRC6,SLC2A1,HSPD1,EEF1A1,LMF2,AFDN,STT3B,CORO1C,SLC16A3,CHD1,SF3B3,SYNGR1,ATXN2L,TNS3,HECTD1,PDS5B,HCFC2,AP2A2,PABPC1,HSD17B10,LRRFIP1,SRSF6,PPP6R3,SMARCC2,PPP1R12A,FKBP15,SM…
TF	Factor: STAT3; motif: NGNNATTTCCSGGAARTGNNN	TF:M00225	0.00281834	2.55001	3679	2303	472	21700	IQGAP2,BAZ1B,H1-3,CNOT1,EDC4,ZC3H4,EIF2S1,RNF213,CYBB,SEC61A1,ACOT7,ENO2,SMCHD1,ACACB,THRAP3,PRPF8,VARS1,H1-4,ABCB1A,FLNB,DDX39B,SMC4,STT3A,RPS3,RAB10,TUBA4A,SAFB,COPA,SLK,SLC25A3,FLNA,RPS25,SON,GAK,WASHC2,IARS1,UBR4,GYG1,HSPD1,ACTB,NOP2,HUWE1,RPN1,CORO1C,SLC16A3,SLC25A5,ACTA2,SCAMP3,ATP13A1,HECTD1,SND1,ZC3H18,SRRT,LRRFIP1,SLTM,NCKAP1L,SRPK2,SMC1A,GANAB,RFC1,EPB41L2,INTS3,WDR11,ANAPC1,RBM27,HK3,N…
HP	Abnormal muscle tone	HP:0003808	3.25e-15	14.4881	2199	845	471	5228	BAZ1B,ATP2B1,CHD4,LBR,EEF1A2,SRRM2,WNK1,CNOT1,DOCK11,PTPN23,DYNC1H1,HCFC1,UBAP2L,CHD5,SMARCA4,MYO5A,DDOST,PAFAH1B1,RANBP2,VARS1,H1-4,GIGYF2,TPR,SLC25A4,STT3A,CAD,MSH6,ACACA,CHD2,SORL1,VPS13C,SLC25A3,FLNA,CLTC,HNRNPU,ABCB7,MACF1,GEMIN5,SON,CPS1,ATRX,DDB1,ATP1A3,EPRS1,IARS1,DHX9,SLC2A1,TRIP12,HSPD1,CHD8,ACTB,HUWE1,EIF4G1,STT3B,CHD1,POLR1A,MTOR,ATP6V0A1,NUP214,USP9X,POLR2A,THOC2,DNMT1,POLA1,HSD17B10…
HP	Abnormal eye physiology	HP:0012373	0.0312443	1.50523	2525	845	464	5228	BAZ1B,SF3B1,CHD4,LBR,EEF1A2,SRRM2,WNK1,PTPN23,KRT10,ANKRD17,UBAP2L,CYBB,SNRNP200,TCOF1,SMARCA4,MYO5A,KRT5,EEF2,DDOST,SMCHD1,PAFAH1B1,RANBP2,PRPF8,VARS1,H1-4,GIGYF2,SLC25A4,STT3A,MSH6,ARPC1B,SORL1,VPS13C,FLNA,CLTC,HNRNPU,ABCB7,MACF1,SON,ATRX,DDB1,ATP1A3,ATP2A2,EPRS1,SLC2A1,TRIP12,HSPD1,CHD8,ACTB,HUWE1,EIF4G1,PLEC,POLR1A,MTOR,ATP6V0A1,ACTA2,CPSF1,USP9X,POLR2A,ERAP1,THOC2,DNMT1,POLA1,HSD17B10,SMC1A,…
TF	Factor: Egr-2; motif: GCGTGGGCGG; match class: 1	TF:M05494_1	1.29773e-21	20.8868	2805	2303	463	21700	SLC7A5,RPL7,IQGAP2,AHCTF1,CLUH,UBAP2L,INF2,RRBP1,RTN3,BAZ1A,FASN,ENO2,DDOST,SMCHD1,MYH9,MAP4,NCL,TM9SF3,RAN,UBE2O,RAB10,MKI67,DOCK8,SLC4A7,ARPC1B,CLTC,CKAP5,CLPTM1,RIF1,SON,ATP2A2,BIRC6,UBR4,CHD8,EEF1A1,LMF2,HUWE1,AFDN,CORO1C,CHD1,MTOR,ANPEP,ATXN2L,NOLC1,TNS3,PDS5B,PABPC1,ZC3H18,HYOU1,NUP133,ACTN4,RFC1,SMARCC2,AP3B1,EPB41L2,PTPN12,NFKB1,IPO5,RAD21,CTDP1,OSBPL8,SPECC1,USP4,PUM2,XPO1,GOLGA4,ITGB1,H…
GO:CC	mitochondrion	GO:0005739	2.70137e-101	100.568	1889	2263	462	26207	LDHA,LDHC,PKM,EIF2S1,CYBB,ATP2A1,ACOT7,FASN,ACACB,VARS1,HSPA5,SLC25A4,RPS3,ACACA,VPS13C,SLC25A3,CLTC,ABCB7,CPS1,HSP90AB1,HSPD1,TMEM14C,GAPDH,HUWE1,ABCB1B,SLC16A1,PLEC,SLC25A5,MTOR,SND1,CCAR2,HSD17B10,ATP5F1B,PPIG,IARS2,KIF5B,AP3B1,NFKB1,ACLY,HK1,HK3,NRDC,IDE,AKAP1,DIP2A,MTHFD1L,NSUN2,DHX29,HK2,MTHFD1,USP15,RAI14,LRPPRC,DHX30,ALPL,LONP1,OGDH,ACADSB,MARS1,NOL6,UBA1,DDX21,HSP90AA1,OGT,DHX36,HSPA9,PI…
TF	Factor: c-Ets-1; motif: NNRRCMGGAAGTGG	TF:M10228	8.67849e-11	10.0616	3179	2303	462	21700	ATP2B1,LBR,SRRM2,MB,EDC4,LDHC,DOCK2,GAPDHS,EIF2S1,KRT84,SEC61A1,ACOT7,TCOF1,SRRM1,ENO2,DDOST,RANBP2,DDX39B,STT3A,RPS3,CHD2,NACA,TRPV2,GEMIN5,HSP90AB1,BIRC6,DHX9,KRT15,ACTB,NOP2,ARRB2,SLC25A5,MTOR,CPSF1,SF3B3,NUP214,POLR2A,NOLC1,DNMT1,ATP13A1,AP2A2,HSD17B10,SRRT,HNRNPM,NUP133,INPP5D,SF3A1,IPO7,TAOK3,DGKZ,PIK3R4,RBM19,SUPT5H,NFKB1,INTS3,EFTUD2,PLCG2,DHX8,WDR11,HK3,ICAM1,LTN1,MSN,CUL4B,HSP90B1,UPF2,…
TF	Factor: GKLF; motif: NNNRNWGGGTGKGGC; match class: 1	TF:M10279_1	2.69896e-05	4.5688	3458	2303	462	21700	SLC7A5,ATP2B1,CHD4,WNK1,ATP2A3,ZC3H4,CLUH,HCFC1,NISCH,UBAP2L,PKM,ATP4A,RTN3,PRPF40A,ATP2A1,ACOT7,ANO6,HDLBP,EEF2,SMCHD1,MYH9,ATP2B4,MAP4,HSPA5,H1-4,MSH6,MKI67,SLC4A7,EIF5B,ARPC1B,VPS13C,KRT19,RPS25,TRPV2,HNRNPU,CLPTM1,ATRX,GAK,DHX9,SLC2A1,TRIP12,HSPD1,KRT15,EEF1A1,ACTB,LMF2,GAPDH,CORO1C,SEC16A,CHD1,USP9X,SYNGR1,IQGAP1,PABPC1,HSD17B10,UBE4B,ACTN4,IARS2,AP3B1,USO1,MAP1S,SMARCC1,EPB41L2,RBM19,AP3D1,…
TF	Factor: BTEB2; motif: RGGGNGKGGN; match class: 1	TF:M07277_1	6.55514e-12	11.1834	3107	2303	459	21700	SLC7A5,UBR5,IQGAP2,CHD4,SRRM2,ATP2A3,ZC3H4,NUMA1,ERCC6L,UBAP2L,INF2,PKM,RRBP1,PCM1,RNF213,CHD5,PRPF40A,ACOT7,HDLBP,SRRM1,FASN,SMCHD1,MYH9,MAP4,TLN1,GIGYF2,TPR,NCL,TM9SF3,UBE2O,MSH6,SLC4A7,SUMO2,ARPC1B,VPS13C,FLNA,RPS25,CKAP5,HNRNPU,CLPTM1,HSPA8,RIF1,ATRX,GAK,HSP90AB1,BIRC6,DHX9,SLC2A1,TRIP12,HSPD1,LMF2,TUBA1B,GAPDH,RPN1,CORO1C,SLC16A3,PLEC,SEC16A,CHD1,USP9X,NUP210,PDS5B,HCFC2,AP2A2,PABPC1,HSD17B1…
TF	Factor: ELF4; motif: CCCGGAARTN; match class: 1	TF:M01979_1	1.7466e-52	51.7578	2108	2303	457	21700	LNPEP,RPL6,CNOT1,ATP2A3,PTPN23,HCFC1,CHORDC1,DOCK2,EIF2S1,KRT84,SEC61A1,FASN,DDOST,THRAP3,FTSJ3,H1-4,DDX39B,NCL,WDR1,TM9SF3,RAB10,MSH6,DOCK8,COPA,NACA,FLNA,RPS25,TM9SF2,SON,ATP1A3,BIRC6,GCN1,DHX9,ACTB,UGGT1,EIF4G1,CORO1C,NUP214,USP9X,NOLC1,ATP13A1,HECTD1,CCAR2,SRRT,NCKAP1L,SMC1A,RNF20,DDX10,TUBB4B,MAP1S,RBM19,AP3D1,AQR,CEBPZ,WDR11,ANAPC1,IPO5,NCSTN,NRDC,SKIC2,ICAM1,LTN1,CUL4B,COPB2,GMIP,FLII,AP1B…
HP	Abnormal forebrain morphology	HP:0100547	2.14531e-14	13.6685	2132	845	457	5228	BAZ1B,EEF1A2,SRRM2,CNOT1,PTPN23,ANKRD17,DYNC1H1,HCFC1,SMARCA4,MYO5A,SMCHD1,PAFAH1B1,RANBP2,VARS1,H1-4,GIGYF2,SLC25A4,STT3A,CHD2,ATP1A1,SORL1,VPS13C,FLNA,CLTC,HNRNPU,ABCB7,MACF1,SON,CPS1,ATRX,DDB1,ATP1A3,EPRS1,IARS1,DHX9,SLC2A1,TRIP12,HSPD1,CHD8,ACTB,HUWE1,EIF4G1,STT3B,POLR1A,MTOR,ATP6V0A1,ACTA2,NUP214,USP9X,POLR2A,THOC2,DNMT1,POLA1,HSD17B10,SMC1A,NUP133,UBE4B,STAG2,SMARCC2,PPP1R12A,IARS2,AP3B1,CO…
TF	Factor: Elk-1; motif: RACCGGAAGTR; match class: 1	TF:M01165_1	2.58947e-30	29.5868	2517	2303	455	21700	SLC7A5,MYBBP1A,SF3B1,ATP2B1,LNPEP,HCFC1,EIF2S1,SNRNP200,SEC61A1,FASN,DDOST,FTSJ3,H1-4,DDX39B,RPS3,WDR1,TM9SF3,CHD2,COPA,PDCD11,NACA,KRT19,TM9SF2,SON,ATRX,BIRC6,TRIP12,LMF2,UGGT1,CORO1C,SLC25A5,SF3B3,NOLC1,DNMT1,ATP13A1,PRRC2C,SND1,PABPC1,MVP,NCKAP1L,SMC1A,NUP133,PPIG,KIF5B,AP3B1,MAP1S,PIK3R4,RBM19,SUPT5H,DHX8,WDR11,RBM27,NCSTN,NRDC,LTN1,PUM2,CUL4B,MTHFD1L,COPB2,UPF2,PNPLA7,FLII,AP1B1,USP15,LRPPRC…
TF	Factor: RNF96; motif: BCCCGCRGCC; match class: 1	TF:M01199_1	1.62389e-21	20.7894	2738	2303	454	21700	UBR5,EIF4G3,ATP2B1,LNPEP,SRRM2,WNK1,EIF3A,INF2,RRBP1,WDR75,RSRP1,CHD5,BAZ1A,MYO5A,SRRM1,EEF2,PAFAH1B1,RPN2,VARS1,H1-4,TM9SF3,RAN,UBE2O,RAB10,MSH6,MKI67,TCERG1,DOCK8,EIF5B,ARPC1B,CLTC,CKAP5,CERS2,HNRNPU,RIF1,SON,GAK,ATP2A2,GCN1,GYG1,HSPD1,CHD8,AFDN,EIF4G1,SLC16A1,CHD1,HECTD1,PDS5B,PABPC1,ZC3H18,SRSF6,PPP6R3,STAG2,SMARCC2,EPB41L2,SUPT5H,PTPN12,COPB1,NFKB1,AP3D1,PHF8,DDX42,IPO5,CTDP1,SFPQ,IDE,KPNB1,…
HP	Abnormal cerebral morphology	HP:0002060	1.10987e-14	13.9547	2102	845	453	5228	BAZ1B,EEF1A2,SRRM2,CNOT1,PTPN23,ANKRD17,DYNC1H1,HCFC1,SMARCA4,MYO5A,PAFAH1B1,RANBP2,VARS1,H1-4,GIGYF2,SLC25A4,STT3A,CHD2,ATP1A1,SORL1,VPS13C,FLNA,CLTC,HNRNPU,ABCB7,MACF1,SON,CPS1,ATRX,DDB1,ATP1A3,EPRS1,IARS1,DHX9,SLC2A1,TRIP12,HSPD1,CHD8,ACTB,HUWE1,EIF4G1,STT3B,POLR1A,MTOR,ATP6V0A1,ACTA2,NUP214,USP9X,POLR2A,THOC2,DNMT1,POLA1,HSD17B10,SMC1A,NUP133,UBE4B,STAG2,SMARCC2,PPP1R12A,IARS2,AP3B1,COPB1,AP3…
TF	Factor: SP2; motif: GNNGGGGGCGGGGSN; match class: 1	TF:M03807_1	3.36779e-14	13.4727	2961	2303	452	21700	SLC7A5,UBR5,LNPEP,CHD4,WNK1,ATP2A3,DYNC1H1,HCFC1,NISCH,UBAP2L,INF2,RRBP1,CHD5,PRPF40A,ACOT7,FASN,SMCHD1,MAP4,TLN1,GIGYF2,TPR,SLC25A4,NCL,TM9SF3,UBE2O,MSH6,SLC4A7,SUMO2,ARPC1B,VPS13C,FLNA,CKAP5,HNRNPU,CLPTM1,RIF1,HSP90AB1,BIRC6,SLC2A1,TRIP12,HSPD1,ACTB,LMF2,RPN1,STT3B,CORO1C,PLEC,SEC16A,CHD1,NUP210,PDS5B,HCFC2,AP2A2,PABPC1,HSD17B10,SRSF6,SMC1A,UBE4B,IWS1,IARS2,MAP1S,EPB41L2,PTPN12,COPB1,IPO5,NUP98…
GO:BP	regulation of cellular component organization	GO:0051128	8.94963e-50	49.0482	2537	2249	449	25907	IQGAP2,BAZ1B,CHD4,WNK1,CNOT1,DOCK11,PTPN23,DYNC1H1,HCFC1,NUMA1,DOCK10,CHORDC1,DOCK2,UBAP2L,INF2,RPL13A,PTPRC,ANO6,SMARCA4,MYH9,PAFAH1B1,HSPA5,DDX39B,TPR,SLC25A4,SMC4,RPS3,WDR1,MKI67,RTN4,SLK,SORL1,FLNA,CLTC,CD44,TRPV2,CKAP5,CERS2,HNRNPU,ABCB7,HSPA8,ATRX,GAK,WASHC2,DIP2B,ACTB,HUWE1,AFDN,ARRB2,EIF4G1,CORO1C,SEC16A,SLC25A5,MTOR,THOC2,IQGAP1,CCAR2,HNRNPM,NCKAP1L,ACTN4,SMARCC2,KIF5B,MAP1S,SMARCC1,TFRC…
GO:BP	regulation of biological quality	GO:0065008	2.00025e-24	23.6989	3180	2249	449	25907	SLC7A5,ATP2B2,ALB,ATP2B1,LNPEP,CHD4,WNK1,CNOT1,ARL6IP5,HCFC1,DOCK10,NISCH,PCM1,PRPF40A,ANO6,MYO5A,TM9SF4,MYH9,PAFAH1B1,ATP2B4,THRAP3,VARS1,ABCB1A,GIGYF2,SLC25A4,CAD,WDR1,SLC4A7,ATP1A1,SAFB,RTN4,COPA,FLNA,TRPV2,HNRNPU,CLPTM1,HSPA8,FERMT3,CPS1,DDB1,ATP1A3,ATP2A2,HSP90AB1,IARS1,DHX9,DIP2B,HSPD1,GAPDH,AFDN,EIF4G1,ABCB1B,SLC16A1,PLEC,SEC16A,SLC25A5,MTOR,ATP6V0A1,ACTA2,USP9X,SYNGR1,IQGAP1,AP2A2,CCAR2,P…
GO:CC	cell junction	GO:0030054	1.81413e-55	54.7413	2454	2263	449	26207	ATP2B2,RPL7,RPL5,ATP2B1,RPL6,CHD4,EEF1A2,WNK1,ARL6IP5,RPL3,DOCK10,EIF3A,RPL13A,EIF2S1,RTN3,PTPRC,ANO6,MYO5A,EEF2,ENO2,MYH9,PAFAH1B1,ATP2B4,MAP4,TLN1,ABCB1A,FLNB,RPS3,CAD,WDR1,RAB10,ATP1A1,EIF5B,RTN4,SUMO2,FLNA,CLTC,RPS25,CLPTM1,HSPA8,MACF1,FERMT3,ATP1A3,ATP2A2,SLC2A1,ACTB,GAPDH,AFDN,ARRB2,EIF4G1,ABCB1B,SLC16A1,SLC16A3,PLEC,MTOR,ATP6V0A1,SYNGR1,TNS3,IQGAP1,AP2A2,PABPC1,HNRNPM,SRPK2,ACTN4,KIF5B,MAP…
TF	Factor: Tfap2a; motif: TGCCCYNRGGCA; match class: 1	TF:M04155_1	3.82415e-09	8.41746	3145	2303	449	21700	IQGAP2,BAZ1B,AHCTF1,LNPEP,CHD4,LBR,PTPN23,NUMA1,RNF213,CHD5,SMCHD1,MYH9,RANBP2,PRPF8,TLN1,RPS3,TM9SF3,UBE2O,KRT79,SUMO2,PDCD11,CERS2,TM9SF2,RIF1,GEMIN5,ATP1A3,BIRC6,GCN1,DIP2B,EEF1A1,ACTB,SLC16A1,CORO1C,SLC16A3,USP9X,TNS3,HECTD1,PDS5B,HCFC2,SRRT,SLTM,SRSF6,NUP133,PPIG,RABL6,MAP1S,NFKB1,AP3D1,EFTUD2,ANAPC1,IPO5,RAD21,OSBPL8,ICAM1,USP4,IDE,KPNB1,RBM25,SCAF8,RNF40,NOP14,EIF3B,HSP90B1,MTHFD1L,GMIP,NS…
TF	Factor: ESE-1; motif: NSMGGAARTN; match class: 1	TF:M01214_1	1.48804e-38	37.8274	2283	2303	447	21700	AHCTF1,LNPEP,WNK1,CNOT1,ZC3H4,HCFC1,DOCK10,EIF3A,KRT84,SNRNP200,SEC61A1,DDOST,FTSJ3,TLN1,DDX39B,SLC25A4,RPS3,WDR1,TM9SF3,MSH6,COPA,NACA,RPS25,TM9SF2,GAK,ATP1A3,BIRC6,DHX9,LMF2,UGGT1,EIF4G1,SLC25A5,SF3B3,THOC2,NOLC1,DNMT1,ATP13A1,CCAR2,PABPC1,SRRT,SLTM,SMC1A,RNF20,TAOK3,USO1,MAP1S,RBM19,SUPT5H,INTS3,AQR,DHX8,USP5,CEBPZ,NCSTN,NRDC,SKIC2,MCM4,LTN1,NAT10,NOP14,CUL4B,COPB2,FLII,AP1B1,APBB1IP,PLXNB2,DH…
TF	Factor: Zic3; motif: NMCCCCCGGGGGGGN	TF:M02837	6.61993e-06	5.17915	3294	2303	447	21700	UBR5,IQGAP2,EIF4G3,SF3B1,ATP2B1,LNPEP,LBR,KRT2,WNK1,PTPN23,ZC3H4,CLUH,RRBP1,PCM1,RTN3,HDLBP,ACACB,HSPA5,KRT1,RAB10,DOCK8,KRT79,ATP1A1,SUMO2,ERMP1,SLK,SORL1,MACF1,GEMIN5,ATP1A3,HSP90AB1,GCN1,UBR4,GYG1,TRIP12,ACTB,EIF4G1,STT3B,CORO1C,SLC16A3,SYNGR1,THOC2,ATXN2L,PRRC2C,PDS5B,SRRT,SLTM,STAG2,SF3A1,SMARCC2,PPP1R12A,FKBP15,MAP1S,NFKB1,RBM26,AP3D1,HK1,RBM27,RAD21,SFPQ,IDE,PDS5A,NCAPD2,KPNB1,SCAF8,AKAP1,…
TF	Factor: Mitf; motif: NRTCACGNGN	TF:M07996	6.56795e-16	15.1826	2844	2303	445	21700	ATP2B1,DOCK11,MAGT1,PTPN23,ZC3H4,EIF3A,ERCC6L,UBAP2L,RPL13A,PCM1,RNF213,BAZ1A,HDLBP,MYO5A,FASN,EEF2,SMCHD1,RANBP2,THRAP3,TLN1,DDX39B,GIGYF2,NCL,RAN,KRT42,TUBA4A,SORL1,VPS13C,CLTC,TRPV2,HNRNPU,FERMT3,GAK,WASHC2,IARS1,DHX9,GYG1,DIP2B,HSPD1,ACTB,NOP2,ACIN1,GAPDH,AFDN,EIF4G1,SLC16A1,STT3B,NUP214,USP9X,NUP210,SCAMP3,SYNGR1,NOLC1,POLA1,PRRC2C,HCFC2,HNRNPM,SRSF6,ATP5F1B,PPP6R3,UBE4B,RFC1,KIF5B,EPB41L2,R…
TF	Factor: WT1; motif: CGCCCCCNCN; match class: 1	TF:M02036_1	1.62891e-08	7.7881	3133	2303	444	21700	RPL7,ATP2B1,LNPEP,CHD4,DOCK11,ZC3H4,RRBP1,PCM1,CHD5,TCOF1,HDLBP,MYO5A,FASN,SMCHD1,MYH9,MAP4,GIGYF2,TPR,WDR1,TM9SF3,UBE2O,SLC4A7,SUMO2,ARPC1B,SORL1,FLNA,HNRNPU,HSPA8,RIF1,GEMIN5,ATRX,ATP1A3,HSP90AB1,DHX9,HSPD1,ACTB,LMF2,TUBA1B,STT3B,CORO1C,SLC16A3,SEC16A,CHD1,SYNGR1,ATXN2L,PDS5B,CCAR2,PABPC1,HSD17B10,HNRNPM,SLTM,SRSF6,RNF20,STAG2,SMARCC2,PPP1R12A,AP3B1,USO1,SMARCC1,EPB41L2,PTPN12,NFKB1,PHF8,IPO5,R…
GO:BP	regulation of signaling	GO:0023051	3.28494e-13	12.4835	3558	2249	443	25907	ATP2B2,UBR5,LNPEP,WNK1,CNOT1,ARL6IP5,PTPN23,ANKRD17,HCFC1,NUMA1,EIF3A,NISCH,DOCK2,CHD5,MYOF,PTPRC,SMARCA4,MYO5A,MYH9,PAFAH1B1,ATP2B4,HSPA5,GIGYF2,TPR,SLC25A4,NCL,RPS3,UBE2O,RTN4,SORL1,FLNA,CD44,HSPA8,ATP1A3,ATP2A2,HSP90AB1,EPRS1,BIRC6,CHD8,NOP2,GAPDH,AFDN,ARRB2,SLC16A1,SLC25A5,MTOR,ACTA2,USP9X,SYNGR1,TNS3,IQGAP1,HCFC2,CCAR2,MVP,HYOU1,NCKAP1L,INPP5D,ACTN4,TAOK3,KIF5B,DGKZ,PTPN12,NFKB1,TFRC,ADAR,PL…
GO:BP	regulation of cell communication	GO:0010646	5.88369e-13	12.2304	3560	2249	442	25907	ATP2B2,UBR5,LNPEP,WNK1,CNOT1,ARL6IP5,PTPN23,ANKRD17,HCFC1,NUMA1,EIF3A,NISCH,DOCK2,CHD5,MYOF,PTPRC,SMARCA4,MYO5A,MYH9,PAFAH1B1,ATP2B4,HSPA5,GIGYF2,TPR,SLC25A4,NCL,RPS3,UBE2O,RTN4,SORL1,FLNA,CD44,HSPA8,ATP1A3,ATP2A2,HSP90AB1,EPRS1,BIRC6,CHD8,NOP2,GAPDH,AFDN,ARRB2,SLC16A1,SLC25A5,MTOR,ACTA2,USP9X,SYNGR1,TNS3,IQGAP1,HCFC2,CCAR2,MVP,HYOU1,NCKAP1L,INPP5D,ACTN4,TAOK3,KIF5B,DGKZ,PTPN12,NFKB1,TFRC,ADAR,PL…
TF	Factor: AhR:Arnt; motif: KNNKNNTYGCGTGCMS	TF:M00235	1.96531e-14	13.7066	2872	2303	442	21700	ATP2B2,RPL5,LBR,SRRM2,WNK1,LDHA,LDHC,CHORDC1,GAPVD1,WDR75,CHD5,PRPF40A,SEC61A1,SMCHD1,ACACB,THRAP3,SLC25A4,RPS3,WDR1,TM9SF3,RAN,KRT42,UBE2O,ACACA,SAFB,PDCD11,CD44,CKAP5,CERS2,HNRNPU,ATP2A2,HSP90AB1,EPRS1,BIRC6,GCN1,TRIP12,KRT15,CHD8,EEF1A1,ACTB,TUBA1B,GAPDH,HUWE1,AFDN,ARRB2,SLC16A1,USP9X,NUP210,ANPEP,NDC1,POLA1,PDS5B,AP2A2,ZC3H18,SLTM,PPP6R3,STAG2,INPP5D,TAOK3,IARS2,AQR,TFRC,IPO5,USP4,MCM4,IDE,KP…
GO:BP	regulation of RNA metabolic process	GO:0051252	4.58021e-13	12.3391	3545	2249	441	25907	MYBBP1A,BAZ1B,SF3B1,H1-3,CHD4,WNK1,CNOT1,TOP2A,ZC3H4,HCFC1,PKM,WDR75,CHD5,SMARCA4,ATP2B4,THRAP3,H1-4,GIGYF2,TPR,SUPT6H,NCL,RPS3,TCERG1,SAFB,SUMO2,NACA,FLNA,HNRNPU,HSPA8,RIF1,SON,ATRX,DHX9,CHD8,ACTB,ACIN1,MTOR,SF3B3,NOLC1,DNMT1,HCFC2,CCAR2,PABPC1,ZC3H18,SRRT,LRRFIP1,SLTM,SRSF6,RNF20,ACTN4,RFC1,SMARCC2,PPP1R12A,IWS1,AP3B1,SMARCC1,SUPT5H,NFKB1,AP3D1,PHF8,PLCG2,CEBPZ,RAD21,CTDP1,SFPQ,NUP98,RBM25,PUM2…
GO:BP	establishment of localization in cell	GO:0051649	1.40074e-75	74.8536	2036	2249	440	25907	ATP2B2,UBR5,AHCTF1,WNK1,ATP2A3,PTPN23,DYNC1H1,HCFC1,NUMA1,PCM1,SEC61A1,CCDC88B,ATP2A1,ANO6,MYO5A,TM9SF4,MYH9,PAFAH1B1,RANBP2,MAP4,HSPA5,DDX39B,TPR,SUPT6H,RAN,UBE2O,RAB10,COPA,SORL1,VPS13C,FLNA,CLTC,HNRNPU,HSPA8,GAK,ATP2A2,HSP90AB1,WASHC2,DHX9,ACTB,CORO1C,SEC16A,ATP6V0A1,NUP214,USP9X,NUP210,SCAMP3,THOC2,NOLC1,NDC1,AP2A2,HYOU1,NCKAP1L,NUP133,ACTN4,IPO7,PPP1R12A,IWS1,KIF5B,AP3B1,USO1,MAP1S,PIK3R4,CO…
TF	Factor: SP1:SP3; motif: CCSCCCCCYCC; match class: 1	TF:M01219_1	0.00204433	2.68945	3373	2303	438	21700	UBR5,IQGAP2,EIF4G3,ATP2B1,CHD4,KRT2,SRRM2,WNK1,DOCK11,MAGT1,LDHC,NUMA1,DOCK10,ERCC6L,UBAP2L,PCM1,RNF213,KRT84,CHD5,ATP2B4,VARS1,WDR1,TM9SF3,MSH6,MKI67,TCERG1,SLC4A7,KRT79,SAFB,ARPC1B,VPS13C,HNRNPU,HSPA8,RIF1,GEMIN5,SON,DDB1,GAK,ATP1A3,ATP2A2,BIRC6,UBR4,SLC2A1,HSPD1,EEF1A1,LMF2,GAPDH,STT3B,SLC16A3,SEC16A,USP9X,NUP210,ERAP1,THOC2,PRRC2C,PDS5B,PABPC1,ZC3H18,HSD17B10,SRRT,PPP6R3,UBE4B,SMARCC2,PPP1R12…
REAC	Metabolism of proteins	REAC:R-MMU-392499	5.62074e-20	19.2502	1654	1509	436	8469	ALB,RPL7,RPL5,RPL6,TOP2A,DYNC1H1,RPL3,HCFC1,EIF3A,RPL13A,EIF2S1,EEF2,RANBP2,TPR,RPS3,RAB10,TUBA4A,SAFB,EIF5B,SUMO2,COPA,RPS25,HSPA8,DDB1,HSPD1,EEF1A1,ACTB,TUBA1B,ARRB2,EIF4G1,SEC16A,SLC25A5,NUP214,NUP210,NDC1,DNMT1,PABPC1,ATP5F1B,SMC1A,PPP6R3,RNF20,NUP133,STAG2,IARS2,TUBB4B,USO1,COPB1,USP5,RAD21,USP4,RNF40,CUL4B,NUP160,EIF3B,HSP90B1,COPB2,COPG2,USP15,TOP2B,SIN3A,UBA6,ALPL,LONP1,OGDH,ACADSB,GOLGA2…
TF	Factor: ARNTLIKE; motif: NNNSCACGTG; match class: 1	TF:M08868_1	2.04019e-18	17.6903	2691	2303	436	21700	SLC7A5,UBR5,MYBBP1A,BAZ1B,CLUH,UBAP2L,INF2,PKM,TCOF1,TM9SF4,RANBP2,THRAP3,VARS1,NCL,CAD,RAN,TCERG1,ATP1A1,TRPV2,CERS2,GEMIN5,SON,HSP90AB1,UBR4,GYG1,HSPD1,NOP2,AFDN,RPN1,EIF4G1,ABCB1B,SLC16A1,STT3B,CORO1C,SLC16A3,PLEC,CHD1,NUP210,SCAMP3,ERAP1,TNS3,POLA1,PABPC1,STAG2,IPO7,RFC1,USO1,MAP1S,EPB41L2,LAMP1,AP3D1,TFRC,EMC1,IPO5,HK3,USP4,KPNB1,DNMT3A,NAT10,RNF40,AKAP1,CUL4B,EIF3B,KTN1,HSP90B1,MTHFD1L,GMIP…
GO:MF	adenyl nucleotide binding	GO:0030554	2.20425e-95	94.6567	1659	2227	435	24018	ATP2B2,BAZ1B,ATP2B1,CHD4,LBR,WNK1,LDHA,TOP2A,ATP2A3,DYNC1H1,ERCC6L,CHORDC1,GAPDHS,PKM,ATP4A,CHD5,SNRNP200,ATP2A1,SMARCA4,MYO5A,SMCHD1,MYH9,ACACB,ATP2B4,THRAP3,VARS1,HSPA5,H1-4,ABCB1A,DDX39B,SMC4,PFAS,CAD,UBE2O,MSH6,ACACA,MKI67,CHD2,ATP1A1,SLK,HNRNPU,ABCB7,HSPA8,PKLR,CPS1,ATRX,GAK,ATP1A3,ATP2A2,HSP90AB1,EPRS1,IARS1,DHX9,HSPD1,CHD8,ACTB,GAPDH,EIF4G1,ABCB1B,CHD1,MTOR,ACTA2,ATP13A1,HYOU1,ATP5F1B,SRPK…
GO:MF	identical protein binding	GO:0042802	2.58382e-64	63.5877	2046	2227	435	24018	ALB,RPL7,LDHA,TOP2A,HCFC1,NISCH,PKM,SNRNP200,ATP2A1,ACOT7,ANO6,MYO5A,FASN,ENO2,SMCHD1,MYH9,ACACB,PAFAH1B1,FLNB,DDX39B,TPR,NCL,CAD,ACACA,RTN4,SLK,FLNA,TRPV2,HNRNPU,ABCB7,HSP90AB1,EPRS1,GYG1,SLC2A1,EEF1A1,ACTB,GAPDH,ARRB2,SLC16A1,MTOR,MVP,RNF20,ACTN4,KIF5B,MAP1S,NFKB1,TFRC,DHX8,HK1,SFPQ,USP4,IDE,DNMT3A,RNF40,MTHFD1L,TKT,USP15,PDCD6IP,HIP1,ALCAM,MATR3,SLC3A2,STK10,EEA1,LONP1,SPAG9,CSF1R,SAFB2,ESYT1,…
GO:CC	catalytic complex	GO:1902494	2.11123e-101	100.675	1705	2263	435	26207	MYBBP1A,RPL5,BAZ1B,SF3B1,CHD4,SRRM2,LDHA,MAGT1,TOP2A,DYNC1H1,HCFC1,PKM,CYBB,CHD5,SNRNP200,BAZ1A,SMARCA4,SRRM1,ENO2,DDOST,ACACB,PAFAH1B1,RPN2,RANBP2,PRPF8,TPR,STT3A,HNRNPU,DDB1,EPRS1,IARS1,DHX9,CHD8,ACTB,RPN1,STT3B,POLR1A,ATP6V0A1,SF3B3,POLR2A,NOLC1,POLA1,HCFC2,HSD17B10,HNRNPM,ATP5F1B,RNF20,UBE4B,SF3A1,GANAB,RFC1,SMARCC2,PPP1R12A,PIK3R4,SMARCC1,PPP4R3A,EFTUD2,AQR,DHX8,MTREX,ANAPC1,NCSTN,ELP1,DNMT3…
GO:BP	negative regulation of macromolecule metabolic process	GO:0010605	2.03188e-25	24.6921	2982	2249	431	25907	SLC7A5,UBR5,MYBBP1A,ATP2B1,H1-3,CHD4,LBR,WNK1,CNOT1,EDC4,ZC3H4,HCFC1,CHORDC1,RPL13A,EIF2S1,RTN3,CHD5,PTPRC,SMARCA4,SMCHD1,ATP2B4,THRAP3,H1-4,GIGYF2,TPR,NCL,RPS3,MSH6,RTN4,SUMO2,NACA,SORL1,FLNA,CLTC,HNRNPU,HSPA8,RIF1,ATRX,HSP90AB1,EPRS1,DHX9,TRIP12,CHD8,ACTB,ACIN1,GAPDH,ARRB2,EIF4G1,CORO1C,MTOR,SF3B3,USP9X,DNMT1,SND1,HCFC2,CCAR2,PABPC1,SRRT,MVP,SRSF6,NCKAP1L,INPP5D,RFC1,SMARCC2,SMARCC1,SUPT5H,NFKB…
TF	Factor: ATF-3; motif: SNTGACGYNATN	TF:M07313	5.65714e-12	11.2474	2876	2303	431	21700	SRRM2,MB,ZC3H4,HCFC1,EIF3A,RRBP1,WDR75,RTN3,RSRP1,PTPRC,ACOT7,HDLBP,EEF2,TM9SF4,PAFAH1B1,RANBP2,THRAP3,FTSJ3,FLNB,TPR,SUPT6H,PFAS,WDR1,TM9SF3,RAN,UBE2O,CHD2,RTN4,ARPC1B,HSP90AB1,SLC2A1,CHD8,EEF1A1,LMF2,ARRB2,RPN1,SEC16A,CHD1,NUP214,USP9X,POLR2A,ATXN2L,SND1,ZC3H18,LRRFIP1,SRSF6,PPP6R3,NUP133,PPIG,AP3B1,LAMP1,PHF8,ADAR,CEBPZ,NRDC,ELP1,SKIC2,NUP98,KIF5C,NAT10,NOP14,SLC1A5,RBM15,PUM1,AP2B1,ABR,TOP2B,…
HP	Aplasia/Hypoplasia involving the central nervous system	HP:0002977	5.09137e-17	16.2932	1925	845	431	5228	BAZ1B,EEF1A2,SRRM2,CNOT1,PTPN23,ANKRD17,DYNC1H1,HCFC1,SMARCA4,MYO5A,SMCHD1,PAFAH1B1,VARS1,GIGYF2,STT3A,CAD,CHD2,ATP1A1,SORL1,VPS13C,FLNA,CLTC,HNRNPU,ABCB7,MACF1,SON,ATRX,ATP1A3,EPRS1,IARS1,DHX9,SLC2A1,TRIP12,HSPD1,CHD8,ACTB,HUWE1,EIF4G1,STT3B,POLR1A,MTOR,ATP6V0A1,NUP214,USP9X,POLR2A,THOC2,DNMT1,POLA1,HSD17B10,SMC1A,NUP133,UBE4B,STAG2,SMARCC2,PPP1R12A,IARS2,AP3B1,TUBB4B,COPB1,AP3D1,EFTUD2,PHF8,ADA…
HP	Global developmental delay	HP:0001263	9.68402e-13	12.0139	1995	845	428	5228	ALB,ATP2B1,CHD4,LBR,EEF1A2,SRRM2,CNOT1,MAGT1,PTPN23,ANKRD17,DYNC1H1,HCFC1,UBAP2L,SEC61A1,TCOF1,SMARCA4,MYO5A,KRT5,DDOST,PAFAH1B1,VARS1,H1-4,FLNB,TPR,STT3A,CAD,ACACA,CHD2,ATP1A1,FLNA,CLTC,HNRNPU,ABCB7,MACF1,GEMIN5,SON,CPS1,ATRX,ATP1A3,EPRS1,IARS1,DHX9,SLC2A1,TRIP12,DIP2B,HSPD1,CHD8,ACTB,HUWE1,SLC16A1,STT3B,PLEC,CHD1,POLR1A,MTOR,ATP6V0A1,NUP214,USP9X,POLA1,HSD17B10,ATP5F1B,SMC1A,NUP133,UBE4B,STAG2,…
TF	Factor: ZAC; motif: KGGGCCR; match class: 1	TF:M05547_1	1.71747e-21	20.7651	2523	2303	426	21700	SLC7A5,UBR5,IQGAP2,RPL5,BAZ1B,EIF4G3,ATP2B1,SRRM2,WNK1,CLUH,UBAP2L,INF2,RRBP1,CHD5,SEC61A1,HDLBP,MAP4,TPR,CAD,TM9SF3,UBE2O,TCERG1,SAFB,EIF5B,SUMO2,SLK,SORL1,CLTC,CERS2,RIF1,ATP1A3,ATP2A2,UBR4,SLC2A1,TRIP12,DIP2B,HSPD1,TUBA1B,ARRB2,EIF4G1,STT3B,CORO1C,CHD1,ATXN2L,PDS5B,PABPC1,LRRFIP1,HYOU1,STAG2,SMARCC2,PPP1R12A,USO1,PTPN12,NFKB1,RBM26,PLCG2,RBM27,IPO5,RAD21,CTDP1,SFPQ,SKIC2,IDE,PDS5A,PUM2,SCAF8,X…
TF	Factor: c-Myc:Max; motif: GCCAYGYGSN; match class: 1	TF:M00322_1	1.48775e-24	23.8275	2411	2303	422	21700	SLC7A5,BAZ1B,SF3B1,SRRM2,PTPN23,CLUH,DYNC1H1,EIF3A,GAPVD1,UBAP2L,INF2,PKM,CHD5,TCOF1,SMARCA4,FASN,SMCHD1,MYH9,VARS1,NCL,RAN,TCERG1,ATP1A1,SUMO2,ARPC1B,FLNA,HSPA8,GEMIN5,ATP2A2,HSP90AB1,EPRS1,BIRC6,DHX9,HSPD1,NOP2,TUBA1B,AFDN,RPN1,ABCB1B,SLC16A1,STT3B,PLEC,CHD1,NUP214,NUP210,NOLC1,TNS3,PDS5B,HCFC2,PABPC1,LRRFIP1,SRSF6,IPO7,USO1,MAP1S,SMARCC1,EPB41L2,NFKB1,RBM26,PPP4R3A,TFRC,CEBPZ,HK1,IPO5,ELP1,IDE…
TF	Factor: MTF-1; motif: TGCGCAC	TF:M01243	7.2902e-13	12.1373	2769	2303	422	21700	RPL7,MYBBP1A,SF3B1,SRRM2,LDHA,CNOT1,DOCK11,PTPN23,EIF3A,RTN3,RSRP1,CHD5,MYOF,ANO6,SMARCA4,FASN,ACACB,PRPF8,H1-4,TPR,SUPT6H,RPS3,CAD,RAB10,KRT79,SAFB,VPS13C,SLC25A3,CERS2,TM9SF2,EPRS1,UBR4,GYG1,SLC2A1,TRIP12,ARRB2,RPN1,SLC16A1,NUP214,SCAMP3,ANPEP,POLR2A,ERAP1,ATXN2L,NOLC1,DNMT1,PDS5B,AP2A2,PABPC1,ZC3H18,SLTM,SRPK2,DDX10,ACTN4,IPO7,GANAB,RFC1,PPP1R12A,IARS2,AP3B1,TUBB4B,USO1,MAP1S,USP5,CTDP1,ELP1,I…
TF	Factor: ZFP740; motif: NNNTWCCCCCCGGNRNN	TF:M02938	9.64027e-05	4.01591	3149	2303	422	21700	RPL7,IQGAP2,RPL5,BAZ1B,EIF4G3,ATP2B1,AHCTF1,CHD4,EEF1A2,DOCK11,EDC4,PTPN23,ZC3H4,RPL3,HCFC1,EIF3A,TTC23L,PRPF40A,CCDC88B,ATP2A1,ACOT7,HDLBP,SRRM1,FASN,SMCHD1,ACACB,RANBP2,THRAP3,FLNB,TPR,SUPT6H,NCL,MSH6,CHD2,TCERG1,DOCK8,SLC4A7,KRT79,SAFB,KRT9,SUMO2,TECR,ABCB7,CLPTM1,HSPA8,RIF1,ATP1A3,GYG1,DIP2B,HSPD1,KRT15,ACTB,NOP2,UGGT1,CORO1C,SLC16A3,THOC2,ATXN2L,PRRC2C,AP2A2,PABPC1,PPP6R3,STAG2,INPP5D,PPP1R1…
TF	Factor: Spi-B; motif: ASNGGAASTN; match class: 1	TF:M02041_1	1.85465e-09	8.73174	2899	2303	421	21700	MYBBP1A,KRT76,DOCK11,MB,EDC4,HCFC1,EIF3A,UBAP2L,PKM,EIF2S1,PRPF40A,CCDC88B,ATP2A1,BAZ1A,ENO2,DDOST,ATP2B4,PRPF8,RPS3,CAD,WDR1,MKI67,CHD2,TUBA4A,PDCD11,ARPC1B,SORL1,RPS25,TRPV2,TM9SF2,FERMT3,ATP2A2,BIRC6,UBR4,GAPDH,SEC16A,ATP6V0A1,SF3B3,NUP210,ANPEP,ERAP1,THOC2,NDC1,ATP13A1,POLA1,SND1,AP2A2,PABPC1,NCKAP1L,SMC1A,RNF20,INPP5D,SF3A1,TAOK3,FKBP15,PIK3R4,AQR,ADAR,ACLY,DHX8,RBM27,HK3,NRDC,SKIC2,ICAM1,LT…
TF	Factor: NRF-1; motif: YGCGCMTGCGC	TF:M02102	1.13541e-39	38.9448	2072	2303	420	21700	RPL7,RPL5,LDHA,EIF3A,ERCC6L,NISCH,GAPVD1,WDR75,RTN3,RSRP1,SMARCA4,SRRM1,FASN,PAFAH1B1,FTSJ3,DDX39B,GIGYF2,SMC4,RAN,RAB10,ATP1A1,SAFB,SLK,VPS13C,TECR,SLC25A3,RPS25,HSPA8,GAK,UBR4,DHX9,HSPD1,ACTB,NOP2,TMEM14C,TUBA1B,ARRB2,EIF4G1,STT3B,CORO1C,CPSF1,SCAMP3,POLR2A,SYNGR1,ATXN2L,DNMT1,POLA1,PDS5B,HNRNPM,SLTM,DDX10,ACTN4,RABL6,PPP1R12A,KIF5B,AP3B1,USO1,SMARCC1,INTS3,DDX42,USP5,RAD21,ELP1,MCM4,PUM2,POLR2…
TF	Factor: GABP-beta; motif: ASMGGAAGKGN	TF:M01876	1.0111e-18	17.9952	2557	2303	420	21700	SLC7A5,SF3B1,MB,EDC4,ZC3H4,UTP20,ERCC6L,GAPVD1,UBAP2L,EIF2S1,WDR75,KRT84,SNRNP200,SMARCA4,FASN,TM9SF4,ENO2,DDOST,RPN2,PRPF8,FTSJ3,DDX39B,RPS3,CAD,TM9SF3,CHD2,COPA,NACA,SLC25A3,TRPV2,CERS2,DDB1,UBR4,ARRB2,UGGT1,MTOR,NUP214,NUP210,SCAMP3,POLR2A,NOLC1,DNMT1,ATP13A1,IQGAP1,POLA1,PRRC2C,MVP,SMC1A,INPP5D,SF3A1,IPO7,TAOK3,KIF5B,PIK3R4,CEBPZ,ANAPC1,RBM27,HK3,NCSTN,SFPQ,NRDC,SKIC2,LTN1,NCAPD2,PUM2,CUL4B,P…
TF	Factor: c-Ets-1(p54); motif: NCMGGAWGYN; match class: 1	TF:M00032_1	2.39095e-26	25.6214	2344	2303	419	21700	LNPEP,RPL6,LDHA,PTPN23,CHORDC1,EIF2S1,RNF213,KRT84,PRPF40A,SNRNP200,ACOT7,TCOF1,SRRM1,DDOST,THRAP3,PRPF8,H1-4,DDX39B,SLC25A4,WDR1,TM9SF3,EIF5B,COPA,NACA,RPS25,FERMT3,GAK,HSP90AB1,BIRC6,GCN1,GYG1,SLC2A1,TRIP12,ARRB2,CORO1C,SLC25A5,NOLC1,DNMT1,ATP13A1,ZC3H18,NCKAP1L,DDX10,INPP5D,SF3A1,GANAB,TAOK3,AP3B1,MAP1S,DGKZ,RBM19,INTS3,AQR,DHX8,WDR11,NCSTN,NRDC,PUM2,RNF40,CUL4B,MTHFD1L,COPB2,GMIP,PNPLA7,FLII,…
TF	Factor: CNOT3; motif: GGCCGCGSSS	TF:M01253	1.18081e-21	20.9278	2465	2303	419	21700	SLC7A5,ATP2B2,UBR5,BAZ1B,SF3B1,ATP2B1,LBR,EEF1A2,SRRM2,WNK1,CNOT1,DOCK10,GAPVD1,UBAP2L,RRBP1,WDR75,ATP2A1,BAZ1A,TCOF1,SMARCA4,FASN,EEF2,SMCHD1,MYH9,PAFAH1B1,VARS1,NCL,WDR1,TM9SF3,RAN,MSH6,DOCK8,SUMO2,SLK,SORL1,HNRNPU,ABCB7,HSPA8,RIF1,ATP2A2,GYG1,SLC2A1,DIP2B,HSPD1,AFDN,EIF4G1,CORO1C,SEC16A,CHD1,CPSF1,USP9X,ATXN2L,TNS3,ATP13A1,HECTD1,PDS5B,AP2A2,PABPC1,SLTM,SRSF6,STAG2,ACTN4,PPIG,RABL6,SMARCC2,IAR…
TF	Factor: USF; motif: NNRYCACGTGRYNN	TF:M00121	8.84892e-18	17.0531	2578	2303	419	21700	UBR5,ATP2B1,CHD4,MAGT1,CLUH,EIF3A,ERCC6L,UBAP2L,RPL13A,PCM1,RNF213,TCOF1,HDLBP,FASN,EEF2,RANBP2,THRAP3,VARS1,TLN1,DDX39B,GIGYF2,NCL,CAD,RAN,TCERG1,SLC4A7,TUBA4A,ATP1A1,ARPC1B,TRPV2,CERS2,ABCB7,HSPA8,WASHC2,IARS1,UBR4,DHX9,GYG1,DIP2B,ACTB,ACIN1,TUBA1B,GAPDH,AFDN,EIF4G1,ABCB1B,SLC16A1,STT3B,SLC16A3,NUP214,USP9X,POLA1,PRRC2C,HCFC2,HNRNPM,UBE4B,IPO7,RFC1,KIF5B,USO1,RBM19,LAMP1,EFTUD2,TFRC,PLCG2,CEBPZ…
TF	Factor: USF; motif: NNRYCACGTGRYNN; match class: 1	TF:M00121_1	8.84892e-18	17.0531	2578	2303	419	21700	UBR5,ATP2B1,CHD4,MAGT1,CLUH,EIF3A,ERCC6L,UBAP2L,RPL13A,PCM1,RNF213,TCOF1,HDLBP,FASN,EEF2,RANBP2,THRAP3,VARS1,TLN1,DDX39B,GIGYF2,NCL,CAD,RAN,TCERG1,SLC4A7,TUBA4A,ATP1A1,ARPC1B,TRPV2,CERS2,ABCB7,HSPA8,WASHC2,IARS1,UBR4,DHX9,GYG1,DIP2B,ACTB,ACIN1,TUBA1B,GAPDH,AFDN,EIF4G1,ABCB1B,SLC16A1,STT3B,SLC16A3,NUP214,USP9X,POLA1,PRRC2C,HCFC2,HNRNPM,UBE4B,IPO7,RFC1,KIF5B,USO1,RBM19,LAMP1,EFTUD2,TFRC,PLCG2,CEBPZ…
GO:BP	protein-containing complex organization	GO:0043933	2.92526e-25	24.5338	2868	2249	418	25907	RPL5,SF3B1,AHCTF1,RPL6,H1-3,WNK1,KRT10,HCFC1,NUMA1,EIF3A,NISCH,RPL13A,PKM,RSRP1,SNRNP200,BAZ1A,ANO6,SMARCA4,MYO5A,KRT5,TM9SF4,ACACB,PRPF8,HSPA5,TLN1,H1-4,DDX39B,SUPT6H,RPS3,WDR1,KRT1,ACACA,CHD2,RTN4,SORL1,CLTC,RPS25,CKAP5,HSPA8,GEMIN5,FERMT3,ATRX,GAK,ATP1A3,ATP2A2,HSP90AB1,DHX9,SLC2A1,NOP2,AFDN,EIF4G1,PLEC,SEC16A,CHD1,MTOR,NUP210,NDC1,TNS3,HSD17B10,SRSF6,NCKAP1L,SRPK2,NUP133,SF3A1,KIF5B,MAP1S,PIK…
GO:BP	positive regulation of biosynthetic process	GO:0009891	6.31121e-31	30.1999	2697	2249	417	25907	SLC7A5,UBR5,MYBBP1A,BAZ1B,SF3B1,CHD4,WNK1,TOP2A,HCFC1,PKM,WDR75,CYBB,PTPRC,CCDC88B,SMARCA4,EEF2,MYH9,THRAP3,DDX39B,SUPT6H,NCL,RPS3,SAFB,RTN4,SUMO2,NACA,SORL1,HNRNPU,ABCB7,HSPA8,RIF1,ATRX,DDB1,HSP90AB1,DHX9,HSPD1,CHD8,ACTB,GAPDH,ARRB2,EIF4G1,MTOR,ACTA2,SF3B3,POLR2A,NOLC1,DNMT1,HCFC2,PABPC1,RNF20,ACTN4,RFC1,SMARCC2,PPP1R12A,AP3B1,SMARCC1,SUPT5H,NFKB1,PPP4R3A,AP3D1,TFRC,PHF8,ADAR,PLCG2,CEBPZ,HK1,NCS…
TF	Factor: c-Myc; motif: NNNASCACRTGG	TF:M09697	9.5016e-13	12.0222	2717	2303	415	21700	SLC7A5,MYBBP1A,CLUH,RPL3,EIF3A,INF2,PKM,TCOF1,VARS1,NCL,PFAS,CAD,SLC4A7,ATP1A1,ARPC1B,TECR,CERS2,ABCB7,HSPA8,GEMIN5,PKLR,SON,HSP90AB1,HSPD1,NOP2,ACIN1,AFDN,ARRB2,RPN1,EIF4G1,ABCB1B,CORO1C,SLC16A3,PLEC,CHD1,ERAP1,NDC1,TNS3,POLA1,PDS5B,PABPC1,HSD17B10,LRRFIP1,IPO7,TAOK3,RFC1,RABL6,USO1,RBM19,LAMP1,TFRC,CEBPZ,IPO5,LTN1,KPNB1,NAT10,AKAP1,EIF3B,MTHFD1L,GMIP,PNPLA7,HK2,MTHFD1,USP15,RAI14,PUM1,MYO1C,SIN…
HP	Pediatric onset	HP:0410280	0.000364658	3.43811	2150	845	415	5228	ATP2B2,ATP2B1,EEF1A2,SRRM2,WNK1,DOCK11,MAGT1,KRT10,DYNC1H1,HCFC1,DOCK2,UBAP2L,INF2,CYBB,CHD5,PTPRC,SEC61A1,ATP2A1,SMARCA4,MYO5A,KRT5,DDOST,MYH9,RANBP2,PRPF8,VARS1,TPR,STT3A,CAD,KRT1,CHD2,DOCK8,ATP1A1,COPA,ARPC1B,TECR,FLNA,CLTC,HNRNPU,ABCB7,MACF1,GEMIN5,PKLR,FERMT3,SON,ATRX,DDB1,ATP1A3,EPRS1,DHX9,GYG1,SLC2A1,DIP2B,CHD8,ACTB,HUWE1,SLC16A1,PLEC,CHD1,POLR1A,MTOR,ATP6V0A1,POLA1,HSD17B10,ATP5F1B,NCKAP1…
HP	Abnormality of movement	HP:0100022	2.23039e-07	6.65162	2038	845	413	5228	BAZ1B,CHD4,LBR,EEF1A2,WNK1,DYNC1H1,HCFC1,UBAP2L,INF2,ATP2A1,TCOF1,MYO5A,EEF2,DDOST,SMCHD1,RANBP2,VARS1,GIGYF2,TPR,SLC25A4,CAD,MSH6,CHD2,ATP1A1,SORL1,VPS13C,TECR,FLNA,CLTC,HNRNPU,ABCB7,MACF1,GEMIN5,ATRX,ATP1A3,EPRS1,DHX9,GYG1,SLC2A1,HSPD1,CHD8,ACTB,HUWE1,EIF4G1,PLEC,POLR1A,MTOR,ATP6V0A1,NUP214,USP9X,ERAP1,THOC2,DNMT1,HSD17B10,SMC1A,UBE4B,STAG2,RFC1,IARS2,COPB1,AP3D1,ADAR,EMC1,WDR11,HK1,CTDP1,ELP1,…
TF	Factor: Nrf1; motif: NNCTGCGCMTGCGCN	TF:M12999	8.23759e-40	39.0842	2014	2303	412	21700	RPL7,MYBBP1A,RPL5,LDHA,RPL3,EIF3A,ERCC6L,NISCH,GAPVD1,EIF2S1,WDR75,RTN3,RSRP1,SMARCA4,HDLBP,SRRM1,FASN,PAFAH1B1,FTSJ3,DDX39B,GIGYF2,SMC4,RAN,RAB10,SAFB,EIF5B,PDCD11,VPS13C,TECR,SLC25A3,RPS25,HSPA8,TM9SF2,GAK,UBR4,HSPD1,ACTB,NOP2,TUBA1B,EIF4G1,STT3B,CORO1C,POLR1A,CPSF1,SCAMP3,POLR2A,SYNGR1,ATXN2L,DNMT1,POLA1,PDS5B,ZC3H18,HNRNPM,SLTM,DDX10,ACTN4,RABL6,PPP1R12A,IWS1,KIF5B,AP3B1,USO1,SMARCC1,INTS3,DD…
TF	Factor: NRF-1; motif: GCGCMTGCGCN	TF:M07052	7.74043e-45	44.1112	1921	2303	411	21700	RPL7,MYBBP1A,LDHA,CNOT1,EIF3A,ERCC6L,GAPVD1,EIF2S1,RTN3,RSRP1,HDLBP,SRRM1,PAFAH1B1,FTSJ3,MAP4,FLNB,DDX39B,GIGYF2,SMC4,RAN,RAB10,ATP1A1,SAFB,SLK,VPS13C,TECR,SLC25A3,HSPA8,GAK,UBR4,DHX9,HSPD1,TUBA1B,ARRB2,STT3B,CORO1C,SEC16A,CPSF1,SCAMP3,POLR2A,SYNGR1,ATXN2L,DNMT1,PDS5B,AP2A2,PABPC1,ZC3H18,HNRNPM,SLTM,DDX10,STAG2,ACTN4,PPP1R12A,IWS1,IARS2,KIF5B,AP3B1,USO1,INTS3,DDX42,USP5,ANAPC1,RAD21,ELP1,MCM4,PUM…
TF	Factor: USF; motif: NNRNCACGTGNYNN; match class: 1	TF:M00122_1	9.75033e-18	17.011	2517	2303	411	21700	UBR5,MYBBP1A,BAZ1B,ATP2B1,CHD4,EIF3A,UBAP2L,RPL13A,PCM1,RNF213,TCOF1,MYO5A,EEF2,RANBP2,VARS1,DDX39B,GIGYF2,NCL,TCERG1,SLC4A7,TUBA4A,ATP1A1,ARPC1B,TRPV2,CERS2,ABCB7,HSPA8,SON,WASHC2,IARS1,UBR4,DHX9,GYG1,HSPD1,NOP2,ACIN1,GAPDH,AFDN,EIF4G1,ABCB1B,SLC16A1,STT3B,SLC16A3,ACTA2,NUP214,USP9X,SCAMP3,POLA1,PRRC2C,HCFC2,UBE4B,RFC1,USO1,EPB41L2,RBM19,LAMP1,TFRC,PLCG2,CEBPZ,SFPQ,OSBPL8,KPNB1,NAT10,EIF3B,KTN1,…
TF	Factor: USF; motif: NNRNCACGTGNYNN	TF:M00122	9.75033e-18	17.011	2517	2303	411	21700	UBR5,MYBBP1A,BAZ1B,ATP2B1,CHD4,EIF3A,UBAP2L,RPL13A,PCM1,RNF213,TCOF1,MYO5A,EEF2,RANBP2,VARS1,DDX39B,GIGYF2,NCL,TCERG1,SLC4A7,TUBA4A,ATP1A1,ARPC1B,TRPV2,CERS2,ABCB7,HSPA8,SON,WASHC2,IARS1,UBR4,DHX9,GYG1,HSPD1,NOP2,ACIN1,GAPDH,AFDN,EIF4G1,ABCB1B,SLC16A1,STT3B,SLC16A3,ACTA2,NUP214,USP9X,SCAMP3,POLA1,PRRC2C,HCFC2,UBE4B,RFC1,USO1,EPB41L2,RBM19,LAMP1,TFRC,PLCG2,CEBPZ,SFPQ,OSBPL8,KPNB1,NAT10,EIF3B,KTN1,…
HP	Abnormal central motor function	HP:0011442	8.81672e-07	6.05469	2043	845	411	5228	BAZ1B,EEF1A2,CNOT1,PTPN23,DYNC1H1,HCFC1,UBAP2L,ATP2A1,MYO5A,EEF2,DDOST,PAFAH1B1,RANBP2,GIGYF2,TPR,SLC25A4,MSH6,CHD2,DOCK8,SORL1,VPS13C,TECR,FLNA,CLTC,HNRNPU,ABCB7,MACF1,GEMIN5,SON,CPS1,ATRX,ATP1A3,EPRS1,IARS1,DHX9,SLC2A1,HSPD1,CHD8,ACTB,HUWE1,EIF4G1,PLEC,CHD1,POLR1A,MTOR,ATP6V0A1,NUP214,ERAP1,THOC2,DNMT1,POLA1,HSD17B10,SMC1A,NUP133,UBE4B,STAG2,RFC1,TUBB4B,COPB1,ADAR,WDR11,HK1,CTDP1,ELP1,KIF5C,DNM…
TF	Factor: Myc; motif: CACGTGS; match class: 1	TF:M00799_1	6.58682e-17	16.1813	2535	2303	410	21700	SLC7A5,UBR5,BAZ1B,CLUH,UBAP2L,INF2,PKM,TCOF1,VARS1,NCL,CAD,RAN,ARPC1B,CERS2,HSPA8,GEMIN5,SON,HSP90AB1,UBR4,HSPD1,NOP2,AFDN,ARRB2,RPN1,EIF4G1,ABCB1B,SLC16A1,CORO1C,SLC16A3,PLEC,CHD1,NUP210,SCAMP3,ERAP1,TNS3,POLA1,PABPC1,LRRFIP1,STAG2,IPO7,RFC1,USO1,MAP1S,LAMP1,AP3D1,TFRC,EMC1,CEBPZ,IPO5,HK3,USP4,KPNB1,DNMT3A,NAT10,RNF40,AKAP1,MSN,KTN1,MTHFD1L,GMIP,PNPLA7,HK2,MTHFD1,USP15,RAI14,ABR,LARP1,POLD1,ALPL…
GO:BP	cell development	GO:0048468	5.18755e-13	12.285	3233	2249	409	25907	SLC7A5,ATP2B2,AHCTF1,LBR,KRT2,DOCK11,MB,TOP2A,DOCK10,DOCK2,PCM1,CHD5,MYOF,PTPRC,TCOF1,SMARCA4,FASN,EEF2,SMCHD1,MYH9,PAFAH1B1,MAP4,HSPA5,ABCB1A,FLNB,DDX39B,SLC25A4,WDR1,RAN,RAB10,CHD2,RTN4,NACA,SORL1,KRT19,FLNA,TRPV2,CERS2,HNRNPU,CLPTM1,ATRX,DDB1,GAK,ATP2A2,DIP2B,ACTB,ACIN1,TMEM14C,AFDN,ARRB2,ABCB1B,CORO1C,PLEC,SLC25A5,MTOR,ACTA2,USP9X,THOC2,NOLC1,IQGAP1,PRRC2C,AP2A2,SRRT,NCKAP1L,UBE4B,INPP5D,ACTN…
GO:BP	intracellular signal transduction	GO:0035556	3.50265e-24	23.4556	2810	2249	408	25907	UBR5,MYBBP1A,WNK1,CNOT1,DOCK11,ARL6IP5,ATP2A3,ANKRD17,DOCK10,EIF3A,NISCH,DOCK2,EIF2S1,CYBB,CHD5,PTPRC,ATP2A1,SMARCA4,MYH9,PAFAH1B1,ATP2B4,HSPA5,GIGYF2,TPR,RPS3,MSH6,DOCK8,ATP1A1,SAFB,RTN4,ERMP1,FLNA,CD44,HSPA8,ATRX,ATP1A3,ATP2A2,EPRS1,GCN1,NOP2,GAPDH,ARRB2,MTOR,ACTA2,USP9X,TNS3,IQGAP1,HCFC2,CCAR2,HYOU1,NCKAP1L,SRPK2,INPP5D,ACTN4,TAOK3,USO1,DGKZ,PIK3R4,NFKB1,INTS3,TFRC,PLCG2,IPO5,SFPQ,OSBPL8,ICAM1…
TF	Factor: AHR; motif: CACGCN; match class: 1	TF:M01855_1	6.3272e-11	10.1988	2731	2303	408	21700	RPL5,SRRM2,LDHA,ZC3H4,LDHC,UTP20,ERCC6L,NISCH,TTC23L,RRBP1,WDR75,RSRP1,ENO2,DDOST,MYH9,VARS1,MAP4,HSPA5,ABCB1A,SUPT6H,CAD,TM9SF3,RAN,UBE2O,ACACA,SAFB,KRT9,ARPC1B,TECR,SLC25A3,HNRNPU,TM9SF2,GEMIN5,SON,DDB1,HSP90AB1,BIRC6,GCN1,HSPD1,KRT15,EEF1A1,NOP2,AFDN,ARRB2,POLR1A,NUP214,TNS3,LRRFIP1,NCKAP1L,DDX10,INPP5D,RFC1,PPP4R3A,PHF8,CEBPZ,IPO5,HK3,RAD21,CTDP1,NUP98,USP4,MCM4,KPNB1,DNMT3A,RNF40,XPO1,POLR2B…
TF	Factor: Arnt::Ahr; motif: YGCGTG; match class: 1	TF:M02125_1	6.3272e-11	10.1988	2731	2303	408	21700	RPL5,SRRM2,LDHA,ZC3H4,LDHC,UTP20,ERCC6L,NISCH,TTC23L,RRBP1,WDR75,RSRP1,ENO2,DDOST,MYH9,VARS1,MAP4,HSPA5,ABCB1A,SUPT6H,CAD,TM9SF3,RAN,UBE2O,ACACA,SAFB,KRT9,ARPC1B,TECR,SLC25A3,HNRNPU,TM9SF2,GEMIN5,SON,DDB1,HSP90AB1,BIRC6,GCN1,HSPD1,KRT15,EEF1A1,NOP2,AFDN,ARRB2,POLR1A,NUP214,TNS3,LRRFIP1,NCKAP1L,DDX10,INPP5D,RFC1,PPP4R3A,PHF8,CEBPZ,IPO5,HK3,RAD21,CTDP1,NUP98,USP4,MCM4,KPNB1,DNMT3A,RNF40,XPO1,POLR2B…
GO:BP	phosphate-containing compound metabolic process	GO:0006796	8.05846e-48	47.0937	2232	2249	407	25907	ATP2B2,WNK1,LDHA,PTPN23,LDHC,CHORDC1,GAPDHS,PKM,PTPRC,ACOT7,FASN,ENO2,MYH9,ACACB,NCL,PFAS,CAD,RAN,ACACA,SLC4A7,SLK,CD44,HNRNPU,HSPA8,PKLR,CPS1,GAK,ACTB,GAPDH,ARRB2,UGGT1,EIF4G1,CORO1C,MTOR,TNS3,IQGAP1,MVP,ATP5F1B,NCKAP1L,SRPK2,INPP5D,TAOK3,DGKZ,PIK3R4,PTPN12,TFRC,ADAR,ACLY,PLCG2,HK1,HK3,CTDP1,ICAM1,ITGB1,DIP2A,PNPLA7,HK2,TKT,MTHFD1,PLXNB2,ABR,PLA2G4A,STK10,ARHGEF2,PTPRA,ALPL,LONP1,OGDH,SPAG9,EFL1…
GO:BP	phosphorus metabolic process	GO:0006793	1.15669e-47	46.9368	2235	2249	407	25907	ATP2B2,WNK1,LDHA,PTPN23,LDHC,CHORDC1,GAPDHS,PKM,PTPRC,ACOT7,FASN,ENO2,MYH9,ACACB,NCL,PFAS,CAD,RAN,ACACA,SLC4A7,SLK,CD44,HNRNPU,HSPA8,PKLR,CPS1,GAK,ACTB,GAPDH,ARRB2,UGGT1,EIF4G1,CORO1C,MTOR,TNS3,IQGAP1,MVP,ATP5F1B,NCKAP1L,SRPK2,INPP5D,TAOK3,DGKZ,PIK3R4,PTPN12,TFRC,ADAR,ACLY,PLCG2,HK1,HK3,CTDP1,ICAM1,ITGB1,DIP2A,PNPLA7,HK2,TKT,MTHFD1,PLXNB2,ABR,PLA2G4A,STK10,ARHGEF2,PTPRA,ALPL,LONP1,OGDH,SPAG9,EFL1…
TF	Factor: Fli-1; motif: ACCGGAARYN	TF:M02038	7.94304e-32	31.1	2126	2303	406	21700	SLC7A5,LNPEP,RPL6,LBR,EDC4,EIF2S1,ATP4A,KRT84,TCOF1,DDOST,H1-4,DDX39B,SUPT6H,TM9SF3,COPA,NACA,ABCB7,TM9SF2,SON,ATP1A3,BIRC6,TRIP12,ACTB,UGGT1,EIF4G1,CORO1C,SLC25A5,MTOR,NOLC1,DNMT1,ATP13A1,CCAR2,NCKAP1L,SF3A1,PPIG,IWS1,MAP1S,RBM19,SUPT5H,INTS3,WDR11,NCSTN,NRDC,SKIC2,LTN1,NCAPD2,PUM2,CUL4B,HSP90B1,NSUN2,AP1B1,HDGFL2,CYFIP1,DHX30,PNN,UBA6,ABCF1,CLASP1,CHERP,EFL1,GART,WASHC4,USP19,TPP2,EXOSC10,BAG6,…
TF	Factor: BTEB2; motif: NGGGSWGGGNGGGGC	TF:M10280	0.000411816	3.3853	3051	2303	406	21700	SLC7A5,UBR5,EIF4G3,SF3B1,ATP2B1,RPL6,WNK1,CNOT1,DYNC1H1,HCFC1,NUMA1,NISCH,UBAP2L,INF2,ATP4A,RSRP1,PRPF40A,MYO5A,SMCHD1,MAP4,TLN1,DDX39B,MSH6,MKI67,SLC4A7,TUBA4A,ARPC1B,VPS13C,CD44,TRPV2,HNRNPU,CLPTM1,PKLR,HSPD1,KRT15,EEF1A1,ACTB,ACIN1,CORO1C,SLC16A3,PLEC,SEC16A,CHD1,IQGAP1,PABPC1,ZC3H18,HSD17B10,NUP133,SF3A1,IARS2,MAP1S,SMARCC1,EPB41L2,EMC1,DDX42,HK1,IPO5,SPECC1,USP4,RBM25,PUM2,ITGB1,MSN,POLR2B,K…
TF	Factor: AP2; motif: GCCYGSGGSN; match class: 1	TF:M08867_1	1.89686e-11	10.722	2686	2303	405	21700	UBR5,IQGAP2,BAZ1B,EIF4G3,AHCTF1,CHD4,WNK1,CLUH,GAPVD1,RRBP1,PCM1,CHD5,PRPF40A,SRRM1,KRT5,PAFAH1B1,VARS1,GIGYF2,TM9SF3,RAN,UBE2O,RAB10,DOCK8,SUMO2,SLK,CKAP5,HNRNPU,RIF1,ATRX,DDB1,ATP2A2,GYG1,HSPD1,AFDN,ABCB1B,CORO1C,SLC16A3,CHD1,ANPEP,ATXN2L,POLA1,PRRC2C,HECTD1,PDS5B,PABPC1,ZC3H18,SRRT,SLTM,SRSF6,GANAB,PPIG,RABL6,SMARCC2,PPP1R12A,KIF5B,USO1,MAP1S,EPB41L2,PTPN12,NFKB1,RBM26,PPP4R3A,LAMP1,PLCG2,DDX4…
TF	Factor: HIC1; motif: NNNGGKTGCCCSNNNNNN	TF:M01073	1.72231e-07	6.76389	2849	2303	404	21700	ATP2B2,RPL5,ATP2B1,CHD4,LBR,ATP2A3,PTPN23,DYNC1H1,DOCK10,TTC23L,RNF213,MYOF,PRPF40A,SRRM1,ATP2B4,PRPF8,VARS1,GIGYF2,TPR,SUPT6H,RAN,UBE2O,RAB10,CHD2,KRT79,TUBA4A,ARPC1B,SORL1,KRT19,CD44,CLPTM1,RIF1,DHX9,ACTB,LMF2,AFDN,STT3B,CORO1C,SLC16A3,SLC25A5,ATXN2L,NDC1,TNS3,IQGAP1,HECTD1,SND1,AP2A2,PABPC1,ATP5F1B,UBE4B,ACTN4,PPIG,RFC1,RABL6,KIF5B,SMARCC1,LAMP1,TFRC,PHF8,ANAPC1,RAD21,PDS5A,DNMT3A,GOLGA4,ITGB1…
TF	Factor: HES-1; motif: ANSBCKYGTGSCNNG	TF:M01009	0.0109622	1.9601	3130	2303	404	21700	SLC7A5,ALB,MYBBP1A,KRT76,EDC4,TOP2A,EIF2S1,ATP4A,MYOF,SMARCA4,FASN,MYH9,ACACB,FTSJ3,SLC25A4,PFAS,WDR1,RAN,DOCK8,KRT79,CLTC,HSPA8,SON,GAK,ATP2A2,GCN1,DHX9,HSPD1,ACTB,UGGT1,SLC16A1,SEC16A,MTOR,SF3B3,NUP214,ANPEP,ERAP1,ATXN2L,NOLC1,DNMT1,TNS3,HECTD1,HCFC2,LRRFIP1,HYOU1,ATP5F1B,SRPK2,UBE4B,IPO7,GANAB,IARS2,USO1,FKBP15,MAP1S,SMARCC1,RBM19,NUP98,LTN1,NCAPD2,KIF5C,ITGB1,DIP2A,SLC1A5,NSUN2,TBCD,HK2,TKT,L…
TF	Factor: SAP-1a; motif: NACCGGAAGTV	TF:M01167	1.84106e-28	27.7349	2177	2303	403	21700	SLC7A5,LNPEP,RPL6,LBR,EDC4,HCFC1,CHORDC1,EIF2S1,PCM1,KRT84,SNRNP200,SEC61A1,TCOF1,DDOST,H1-4,DDX39B,SUPT6H,RPS3,TM9SF3,COPA,PDCD11,NACA,SLC25A3,RPS25,TRPV2,ABCB7,TM9SF2,BIRC6,ACTB,LMF2,UGGT1,EIF4G1,SLC25A5,MTOR,SCAMP3,NOLC1,DNMT1,ATP13A1,SND1,HYOU1,NCKAP1L,SMC1A,SF3A1,PPIG,IWS1,KIF5B,MAP1S,SUPT5H,INTS3,WDR11,NCSTN,NRDC,SKIC2,LTN1,NCAPD2,PUM2,CUL4B,HSP90B1,NSUN2,AP1B1,HDGFL2,MATR3,DHX30,PNN,UBA6,C…
HP	Hypotonia	HP:0001252	3.78494e-12	11.4219	1861	845	403	5228	BAZ1B,ATP2B1,CHD4,LBR,EEF1A2,SRRM2,WNK1,CNOT1,DOCK11,PTPN23,DYNC1H1,HCFC1,UBAP2L,CHD5,SMARCA4,MYO5A,DDOST,PAFAH1B1,VARS1,H1-4,TPR,SLC25A4,STT3A,CAD,MSH6,ACACA,CHD2,SLC25A3,FLNA,CLTC,HNRNPU,ABCB7,MACF1,GEMIN5,SON,CPS1,ATRX,DDB1,ATP1A3,IARS1,DHX9,SLC2A1,TRIP12,HSPD1,CHD8,ACTB,HUWE1,STT3B,CHD1,POLR1A,MTOR,NUP214,USP9X,POLR2A,THOC2,POLA1,HSD17B10,SMC1A,NUP133,UBE4B,STAG2,SMARCC2,IARS2,TUBB4B,COPB1,AP…
GO:BP	nitrogen compound transport	GO:0071705	1.21508e-61	60.9154	1949	2249	401	25907	SLC7A5,UBR5,AHCTF1,WNK1,ARL6IP5,PTPN23,HCFC1,NISCH,GAPVD1,RRBP1,PCM1,SEC61A1,ATP2A1,MYO5A,TM9SF4,MYH9,PAFAH1B1,RANBP2,HSPA5,ABCB1A,DDX39B,TPR,SUPT6H,SLC25A4,RAN,RAB10,RTN4,COPA,NACA,SORL1,VPS13C,FLNA,CLTC,HSPA8,HSP90AB1,WASHC2,DHX9,HSPD1,ACTB,ARRB2,ABCB1B,SLC16A1,SEC16A,SLC25A5,NUP214,USP9X,NUP210,SCAMP3,THOC2,NOLC1,NDC1,ATP13A1,AP2A2,HNRNPM,NUP133,ACTN4,IPO7,IWS1,KIF5B,AP3B1,USO1,PIK3R4,COPB1,AP…
TF	Factor: YY1; motif: NNNCGGCCATCTTGNCTSNW; match class: 1	TF:M00069_1	1.30738e-08	7.8836	2772	2303	401	21700	EIF4G3,RPL6,LDHA,CNOT1,ARL6IP5,MB,RPL3,HCFC1,LDHC,EIF3A,NISCH,DOCK2,RPL13A,WDR75,PCM1,CSN1S1,SNRNP200,HDLBP,SRRM1,EEF2,TM9SF4,SMCHD1,FTSJ3,DDX39B,GIGYF2,SUPT6H,SMC4,CAD,WDR1,RAN,SAFB,ARPC1B,SLC25A3,RPS25,CLPTM1,ATP1A3,BIRC6,GYG1,SLC25A5,SF3B3,ANPEP,POLR2A,NDC1,SRSF6,ATP5F1B,NCKAP1L,RNF20,INPP5D,GANAB,TAOK3,RABL6,SMARCC2,PPP1R12A,RBM19,SUPT5H,INTS3,PHF8,ADAR,USP5,ANAPC1,RAD21,SFPQ,NCAPD2,RBM25,KIF…
TF	Factor: TCFAP2B; motif: NTWGCCKSMGGCRNN; match class: 1	TF:M02924_1	0.000365913	3.43662	3005	2303	401	21700	ALB,EIF4G3,LNPEP,CHD4,LBR,WNK1,MAGT1,CLUH,UTP20,GAPVD1,PCM1,CHD5,TCOF1,KRT5,MYH9,VARS1,MAP4,H1-4,GIGYF2,STT3A,KRT42,MSH6,SAFB,KRT9,ERMP1,NACA,VPS13C,HNRNPU,TM9SF2,ATRX,DDB1,BIRC6,UBR4,GYG1,DIP2B,CHD8,AFDN,RPN1,ABCB1B,SLC16A1,CORO1C,SF3B3,ANPEP,IQGAP1,HECTD1,HCFC2,SRSF6,ACTN4,GANAB,SMARCC2,PPP1R12A,KIF5B,MAP1S,DGKZ,PIK3R4,EPB41L2,PTPN12,RBM26,LAMP1,AP3D1,PHF8,ACLY,CEBPZ,SKIC2,SPECC1,RNF40,GOLGA4,A…
GO:CC	cytoskeleton	GO:0005856	1.89532e-39	38.7223	2374	2263	400	26207	KRT76,CHD4,KRT2,WNK1,ARL6IP5,TOP2A,PTPN23,KRT10,DYNC1H1,NUMA1,EIF3A,NISCH,DOCK2,TTC23L,PCM1,KRT84,MYOF,CCDC88B,MYO5A,KRT5,MYH9,PAFAH1B1,MAP4,TLN1,FLNB,TPR,KRT6A,RPS3,WDR1,KRT1,RAN,KRT42,RAB10,ACACA,KRT79,TUBA4A,KRT9,ARPC1B,KRT19,FLNA,CLTC,CKAP5,HNRNPU,HSPA8,TM9SF2,RIF1,MACF1,FERMT3,BIRC6,UBR4,DHX9,SLC2A1,KRT15,ACTB,TUBA1B,GAPDH,SLC16A1,CORO1C,PLEC,SLC25A5,ACTA2,USP9X,NDC1,TNS3,IQGAP1,CCAR2,MVP,SM…
HP	Intellectual disability	HP:0001249	8.86366e-06	5.05239	2007	845	400	5228	BAZ1B,ATP2B1,CHD4,LBR,EEF1A2,SRRM2,CNOT1,MAGT1,DYNC1H1,HCFC1,UBAP2L,RNF213,CHD5,TCOF1,SMARCA4,MYO5A,SMCHD1,PAFAH1B1,RANBP2,VARS1,H1-4,FLNB,TPR,SLC25A4,STT3A,CHD2,SORL1,TECR,FLNA,CLTC,HNRNPU,MACF1,SON,CPS1,ATRX,DDB1,ATP1A3,ATP2A2,IARS1,DHX9,SLC2A1,TRIP12,DIP2B,HSPD1,CHD8,ACTB,HUWE1,SLC16A1,STT3B,CHD1,POLR1A,MTOR,ATP6V0A1,ACTA2,USP9X,THOC2,POLA1,HSD17B10,SMC1A,NUP133,UBE4B,STAG2,SMARCC2,AP3B1,TUBB4…
HP	Abdominal symptom	HP:0011458	8.55884e-07	6.06759	1971	845	399	5228	BAZ1B,LBR,EEF1A2,SRRM2,WNK1,DOCK11,PTPN23,KRT10,ANKRD17,NUMA1,DOCK2,GAPVD1,UBAP2L,INF2,SEC61A1,TCOF1,SMARCA4,KRT5,DDOST,SMCHD1,PAFAH1B1,RANBP2,H1-4,FLNB,GIGYF2,TPR,SLC25A4,STT3A,KRT6A,CAD,WDR1,KRT1,MSH6,ARPC1B,VPS13C,FLNA,CLTC,MACF1,SON,CPS1,ATRX,ATP1A3,EPRS1,IARS1,DHX9,HSPD1,CHD8,ACTB,EIF4G1,SLC16A1,STT3B,PLEC,POLR1A,MTOR,ATP6V0A1,NUP214,USP9X,POLR2A,ERAP1,THOC2,POLA1,HYOU1,SMC1A,NUP133,UBE4B,ST…
TF	Factor: Sp4; motif: SCCCCKCCCCCSN	TF:M07617	1.48915e-09	8.82706	2698	2303	397	21700	SLC7A5,ATP2B2,UBR5,RPL5,ATP2B1,CHD4,ZC3H4,UBAP2L,PKM,RRBP1,PCM1,RNF213,PRPF40A,MYO5A,SRRM1,PAFAH1B1,THRAP3,MAP4,H1-4,FLNB,TPR,TM9SF3,UBE2O,MSH6,SLC4A7,SUMO2,ARPC1B,SORL1,FLNA,HNRNPU,RIF1,ATRX,DDB1,ATP2A2,BIRC6,DHX9,SLC2A1,DIP2B,EEF1A1,LMF2,AFDN,RPN1,CORO1C,SLC16A3,SEC16A,CHD1,SYNGR1,POLA1,PDS5B,HCFC2,AP2A2,PABPC1,HSD17B10,SRSF6,UBE4B,USO1,SMARCC1,EPB41L2,DDX42,NUP98,OSBPL8,SPECC1,USP4,NCAPD2,PUM2…
GO:MF	adenyl ribonucleotide binding	GO:0032559	2.79133e-82	81.5542	1549	2227	396	24018	ATP2B2,BAZ1B,ATP2B1,CHD4,WNK1,TOP2A,ATP2A3,DYNC1H1,ERCC6L,CHORDC1,PKM,ATP4A,CHD5,SNRNP200,ATP2A1,SMARCA4,MYO5A,SMCHD1,MYH9,ACACB,ATP2B4,THRAP3,VARS1,HSPA5,H1-4,ABCB1A,DDX39B,SMC4,PFAS,CAD,UBE2O,MSH6,ACACA,MKI67,CHD2,ATP1A1,SLK,HNRNPU,ABCB7,HSPA8,PKLR,CPS1,ATRX,GAK,ATP1A3,ATP2A2,HSP90AB1,EPRS1,IARS1,DHX9,HSPD1,CHD8,ACTB,EIF4G1,ABCB1B,CHD1,MTOR,ACTA2,ATP13A1,HYOU1,ATP5F1B,SRPK2,SMC1A,UBE4B,DDX10,TA…
HP	Seizure	HP:0001250	0.000289804	3.5379	2032	845	396	5228	ATP2B1,LBR,EEF1A2,CNOT1,PTPN23,ANKRD17,DYNC1H1,HCFC1,UBAP2L,RNF213,CHD5,SMARCA4,MYO5A,EEF2,DDOST,SMCHD1,PAFAH1B1,RANBP2,VARS1,SLC25A4,STT3A,CAD,MSH6,CHD2,ATP1A1,SORL1,FLNA,CLTC,HNRNPU,ABCB7,MACF1,SON,CPS1,ATRX,ATP1A3,ATP2A2,EPRS1,IARS1,DHX9,SLC2A1,TRIP12,DIP2B,HSPD1,CHD8,ACTB,HUWE1,SLC16A1,STT3B,CHD1,POLR1A,MTOR,ATP6V0A1,ACTA2,NUP214,USP9X,POLR2A,ERAP1,THOC2,POLA1,HSD17B10,SMC1A,NUP133,UBE4B,STAG…
TF	Factor: SP6; motif: WGGGCGG; match class: 1	TF:M05455_1	1.38242e-18	17.8594	2368	2303	395	21700	UBR5,AHCTF1,EEF1A2,ATP2A3,CLUH,DYNC1H1,HCFC1,GAPVD1,RTN3,RSRP1,CHD5,PRPF40A,MYO5A,SRRM1,MYH9,VARS1,MAP4,TLN1,ABCB1A,NCL,RAN,ATP1A1,CKAP5,HSP90AB1,BIRC6,HSPD1,EEF1A1,ACTB,GAPDH,AFDN,ARRB2,EIF4G1,ABCB1B,STT3B,PLEC,MTOR,USP9X,TNS3,ATP13A1,HECTD1,PDS5B,SND1,ZC3H18,UBE4B,IARS2,TUBB4B,PTPN12,COPB1,NFKB1,PPP4R3A,RAD21,OSBPL8,USP4,KPNB1,MSN,CUL4B,EIF3B,MTHFD1L,TBCD,USP7,USP15,CYFIP1,AP2B1,ABR,NPEPPS,ATAD…
TF	Factor: LKLF; motif: NGGGCGG; match class: 1	TF:M05391_1	1.38242e-18	17.8594	2368	2303	395	21700	UBR5,AHCTF1,EEF1A2,ATP2A3,CLUH,DYNC1H1,HCFC1,GAPVD1,RTN3,RSRP1,CHD5,PRPF40A,MYO5A,SRRM1,MYH9,VARS1,MAP4,TLN1,ABCB1A,NCL,RAN,ATP1A1,CKAP5,HSP90AB1,BIRC6,HSPD1,EEF1A1,ACTB,GAPDH,AFDN,ARRB2,EIF4G1,ABCB1B,STT3B,PLEC,MTOR,USP9X,TNS3,ATP13A1,HECTD1,PDS5B,SND1,ZC3H18,UBE4B,IARS2,TUBB4B,PTPN12,COPB1,NFKB1,PPP4R3A,RAD21,OSBPL8,USP4,KPNB1,MSN,CUL4B,EIF3B,MTHFD1L,TBCD,USP7,USP15,CYFIP1,AP2B1,ABR,NPEPPS,ATAD…
TF	Factor: Sp3; motif: AGGGCGG; match class: 1	TF:M05665_1	1.38242e-18	17.8594	2368	2303	395	21700	UBR5,AHCTF1,EEF1A2,ATP2A3,CLUH,DYNC1H1,HCFC1,GAPVD1,RTN3,RSRP1,CHD5,PRPF40A,MYO5A,SRRM1,MYH9,VARS1,MAP4,TLN1,ABCB1A,NCL,RAN,ATP1A1,CKAP5,HSP90AB1,BIRC6,HSPD1,EEF1A1,ACTB,GAPDH,AFDN,ARRB2,EIF4G1,ABCB1B,STT3B,PLEC,MTOR,USP9X,TNS3,ATP13A1,HECTD1,PDS5B,SND1,ZC3H18,UBE4B,IARS2,TUBB4B,PTPN12,COPB1,NFKB1,PPP4R3A,RAD21,OSBPL8,USP4,KPNB1,MSN,CUL4B,EIF3B,MTHFD1L,TBCD,USP7,USP15,CYFIP1,AP2B1,ABR,NPEPPS,ATAD…
TF	Factor: CPBP; motif: NGGGCGG; match class: 1	TF:M05301_1	1.38242e-18	17.8594	2368	2303	395	21700	UBR5,AHCTF1,EEF1A2,ATP2A3,CLUH,DYNC1H1,HCFC1,GAPVD1,RTN3,RSRP1,CHD5,PRPF40A,MYO5A,SRRM1,MYH9,VARS1,MAP4,TLN1,ABCB1A,NCL,RAN,ATP1A1,CKAP5,HSP90AB1,BIRC6,HSPD1,EEF1A1,ACTB,GAPDH,AFDN,ARRB2,EIF4G1,ABCB1B,STT3B,PLEC,MTOR,USP9X,TNS3,ATP13A1,HECTD1,PDS5B,SND1,ZC3H18,UBE4B,IARS2,TUBB4B,PTPN12,COPB1,NFKB1,PPP4R3A,RAD21,OSBPL8,USP4,KPNB1,MSN,CUL4B,EIF3B,MTHFD1L,TBCD,USP7,USP15,CYFIP1,AP2B1,ABR,NPEPPS,ATAD…
TF	Factor: HIC1; motif: NSNNNNTGCCCSSNN	TF:M01072	1.12489e-05	4.94889	2858	2303	394	21700	ATP2B2,BAZ1B,EIF4G3,SF3B1,ATP2B1,NUMA1,EIF3A,UTP20,NISCH,GAPVD1,TTC23L,EIF2S1,WDR75,CHD5,PRPF40A,MYO5A,KRT5,SMCHD1,RPN2,PRPF8,VARS1,GIGYF2,TM9SF3,MSH6,ATP1A1,SUMO2,CERS2,RIF1,UBR4,ACTB,AFDN,SLC16A1,CORO1C,PLEC,SEC16A,CHD1,TNS3,HECTD1,SND1,HCFC2,PABPC1,PPP6R3,ACTN4,KIF5B,EFTUD2,KPNB1,RBM25,GOLGA4,ITGB1,DIP2A,GMIP,NSUN2,PNPLA7,CYFIP1,RAI14,HIP1,ABR,NPEPPS,CAPRIN1,TOP2B,ECPAS,PNN,UBA6,FAM120A,ABCF1,…
TF	Factor: E2F-4; motif: NGGGGGCGGGRMNN; match class: 1	TF:M10211_1	1.22701e-16	15.9112	2411	2303	393	21700	SLC7A5,UBR5,RPL7,IQGAP2,EIF4G3,CHD4,SRRM2,WNK1,ZC3H4,DOCK10,RRBP1,RTN3,CHD5,HDLBP,SRRM1,FASN,MYH9,MAP4,TPR,NCL,UBE2O,MSH6,SLC4A7,TUBA4A,SUMO2,ARPC1B,HNRNPU,CLPTM1,RIF1,GEMIN5,SON,ATRX,DDB1,ATP2A2,BIRC6,SLC2A1,DIP2B,HSPD1,LMF2,CORO1C,CHD1,POLR2A,PDS5B,PABPC1,ZC3H18,HSD17B10,SRSF6,UBE4B,STAG2,IPO7,SMARCC2,PPP1R12A,COPB1,NFKB1,PPP4R3A,DDX42,RBM27,RAD21,NUP98,OSBPL8,SPECC1,USP4,PDS5A,NCAPD2,KPNB1,RNF…
TF	Factor: Egr; motif: GTGGGSGCRRS	TF:M00807	0.001111	2.95429	2967	2303	393	21700	SLC7A5,ATP2B2,KRT76,ATP2B1,EEF1A2,DOCK11,ZC3H4,CLUH,LDHC,DOCK10,NISCH,UBAP2L,PCM1,ATP2A1,BAZ1A,MYO5A,KRT5,MYH9,THRAP3,TM9SF3,RAN,TUBA4A,ATP1A1,HNRNPU,TM9SF2,BIRC6,ACTB,AFDN,SLC16A3,SEC16A,MTOR,NDC1,DNMT1,ATP13A1,ZC3H18,MVP,TAOK3,SMARCC2,AP3B1,PTPN12,COPB1,AQR,DDX42,USP5,NUP98,OSBPL8,USP4,PDS5A,KPNB1,RBM25,MSN,MTHFD1L,FMNL2,COPB2,TBCD,AP1B1,HK2,TKT,USP15,ITGB6,RAI14,ABR,NOMO1,NPEPPS,CAPRIN1,CHERP,…
GO:BP	positive regulation of macromolecule biosynthetic process	GO:0010557	4.26057e-27	26.3705	2571	2249	391	25907	SLC7A5,UBR5,MYBBP1A,BAZ1B,SF3B1,CHD4,WNK1,TOP2A,HCFC1,PKM,WDR75,CYBB,PTPRC,CCDC88B,SMARCA4,EEF2,MYH9,THRAP3,DDX39B,SUPT6H,NCL,RPS3,SAFB,RTN4,SUMO2,NACA,SORL1,HNRNPU,HSPA8,RIF1,ATRX,DHX9,HSPD1,CHD8,ACTB,GAPDH,ARRB2,EIF4G1,MTOR,ACTA2,SF3B3,POLR2A,NOLC1,DNMT1,HCFC2,PABPC1,RNF20,ACTN4,RFC1,SMARCC2,PPP1R12A,AP3B1,SMARCC1,SUPT5H,NFKB1,AP3D1,TFRC,PHF8,ADAR,PLCG2,CEBPZ,HK1,NCSTN,RAD21,SFPQ,NUP98,SCAF8,NA…
REAC	Metabolism	REAC:R-MMU-1430728	6.13327e-07	6.21231	1710	1509	391	8469	SLC7A5,ALB,LBR,LDHA,LDHC,PKM,ACOT7,FASN,ENO2,ACACB,RANBP2,TPR,PFAS,CAD,RAN,ACACA,SUMO2,TECR,CERS2,CPS1,HSP90AB1,GYG1,SLC2A1,GAPDH,NUP214,NUP210,NDC1,ATP5F1B,NUP133,INPP5D,PIK3R4,ACLY,PLCG2,HK1,HK3,OSBPL8,KPNB1,NUP160,MTHFD1L,HK2,TKT,MTHFD1,LRPPRC,SIN3A,PLA2G4A,SLC3A2,OGDH,ACADSB,GART,PSMD1,NUP155,PSMD2,INPPL1,LPL,HSP90AA1,PPIP5K2,NUP188,HADHA,NUP93,DNM2,ACSL4,SDHA,TRAP1,ACO2,ACO1,GMPS,PYGL,GPHN,A…
GO:MF	ATP binding	GO:0005524	1.32297e-82	81.8785	1507	2227	390	24018	ATP2B2,BAZ1B,ATP2B1,CHD4,WNK1,TOP2A,ATP2A3,DYNC1H1,ERCC6L,CHORDC1,PKM,ATP4A,CHD5,SNRNP200,ATP2A1,SMARCA4,MYO5A,SMCHD1,MYH9,ACACB,ATP2B4,THRAP3,VARS1,HSPA5,H1-4,ABCB1A,DDX39B,SMC4,PFAS,CAD,UBE2O,MSH6,ACACA,MKI67,CHD2,ATP1A1,SLK,HNRNPU,ABCB7,HSPA8,PKLR,CPS1,ATRX,GAK,ATP1A3,ATP2A2,HSP90AB1,EPRS1,IARS1,DHX9,HSPD1,CHD8,ACTB,EIF4G1,ABCB1B,CHD1,MTOR,ACTA2,ATP13A1,HYOU1,ATP5F1B,SRPK2,SMC1A,UBE4B,DDX10,TA…
GO:BP	regulation of signal transduction	GO:0009966	2.24939e-15	14.6479	2940	2249	389	25907	UBR5,WNK1,CNOT1,ARL6IP5,ANKRD17,NUMA1,EIF3A,DOCK2,CHD5,MYOF,PTPRC,SMARCA4,MYH9,PAFAH1B1,ATP2B4,HSPA5,GIGYF2,TPR,SLC25A4,NCL,RPS3,UBE2O,RTN4,SORL1,FLNA,CD44,HSPA8,HSP90AB1,EPRS1,BIRC6,CHD8,NOP2,GAPDH,AFDN,ARRB2,SLC25A5,MTOR,ACTA2,USP9X,TNS3,IQGAP1,HCFC2,CCAR2,MVP,HYOU1,NCKAP1L,INPP5D,ACTN4,TAOK3,DGKZ,PTPN12,NFKB1,TFRC,ADAR,PLCG2,SFPQ,OSBPL8,ICAM1,USP4,PUM2,ITGB1,USP7,USP15,CYFIP1,HIP1,PUM1,SIN3A,G…
GO:BP	DNA-templated transcription	GO:0006351	7.8675e-06	5.10416	3406	2249	388	25907	MYBBP1A,BAZ1B,SF3B1,H1-3,CHD4,WNK1,CNOT1,TOP2A,ZC3H4,HCFC1,PKM,WDR75,CHD5,TCOF1,SMARCA4,ATP2B4,THRAP3,H1-4,TPR,SUPT6H,NCL,RPS3,TCERG1,SAFB,SUMO2,NACA,FLNA,HNRNPU,HSPA8,RIF1,ATRX,DHX9,CHD8,ACTB,ARRB2,POLR1A,MTOR,SF3B3,POLR2A,NOLC1,DNMT1,HCFC2,CCAR2,SRRT,LRRFIP1,SLTM,RNF20,ACTN4,RFC1,SMARCC2,PPP1R12A,IWS1,AP3B1,SMARCC1,SUPT5H,NFKB1,AP3D1,PHF8,PLCG2,CEBPZ,RAD21,CTDP1,SFPQ,NUP98,DNMT3A,SCAF8,RNF40,XP…
TF	Factor: c-Myc; motif: CACGTGGC; match class: 1	TF:M03867_1	9.099e-09	8.04101	2650	2303	387	21700	SLC7A5,ATP2B1,MAGT1,ZC3H4,CLUH,UBAP2L,INF2,RPL13A,PKM,ATP4A,PCM1,RNF213,TCOF1,HDLBP,FASN,EEF2,RANBP2,THRAP3,VARS1,TLN1,GIGYF2,NCL,CAD,RAN,ARPC1B,SORL1,TRPV2,HSP90AB1,WASHC2,DHX9,GYG1,DIP2B,HSPD1,ACTB,NOP2,AFDN,ARRB2,RPN1,EIF4G1,ABCB1B,SLC16A1,STT3B,CORO1C,PLEC,NUP214,USP9X,NUP210,SCAMP3,TNS3,PRRC2C,HNRNPM,LRRFIP1,UBE4B,IPO7,RFC1,KIF5B,USO1,RBM19,LAMP1,AP3D1,EFTUD2,TFRC,PLCG2,CEBPZ,OSBPL8,KPNB1,DN…
TF	Factor: AP-2; motif: GSCCSCRGGCNRNRNN; match class: 1	TF:M00800_1	2.46008e-16	15.6091	2366	2303	386	21700	IQGAP2,ATP2B1,AHCTF1,CHD4,LBR,WNK1,CNOT1,EIF3A,INF2,PKM,RRBP1,CHD5,ANO6,FASN,PAFAH1B1,TLN1,GIGYF2,RAN,ATP1A1,SUMO2,ERMP1,NACA,KRT19,CKAP5,ATP2A2,GCN1,UBR4,ARRB2,EIF4G1,SLC16A1,STT3B,PLEC,CHD1,DNMT1,HECTD1,PDS5B,PABPC1,SRRT,SLTM,NUP133,IPO7,SMARCC2,KIF5B,USO1,MAP1S,PTPN12,COPB1,NFKB1,LAMP1,IPO5,CTDP1,SFPQ,NUP98,OSBPL8,IDE,PUM2,SCAF8,FLII,USP7,COPG2,RAI14,ABR,DIS3,NPEPPS,FMNL1,MOV10,ARHGEF10L,LARP1…
TF	Factor: WT1; motif: GNGGGGGCGGGG; match class: 1	TF:M03893_1	5.27526e-11	10.2778	2550	2303	386	21700	SLC7A5,UBR5,RPL7,ATP2B1,CHD4,WNK1,ZC3H4,CLUH,NISCH,RRBP1,PCM1,CHD5,HDLBP,FASN,ENO2,MYH9,TPR,WDR1,TM9SF3,SLC4A7,ATP1A1,SUMO2,ARPC1B,HNRNPU,HSPA8,RIF1,ATP2A2,BIRC6,DHX9,SLC2A1,ACTB,LMF2,TUBA1B,AFDN,STT3B,CORO1C,PLEC,SEC16A,CHD1,ANPEP,ATXN2L,PDS5B,AP2A2,PABPC1,HSD17B10,SLTM,SRSF6,PPP6R3,PPP1R12A,AP3B1,EPB41L2,PTPN12,COPB1,NFKB1,TFRC,DDX42,RAD21,NUP98,OSBPL8,SPECC1,ICAM1,USP4,PUM2,XPO1,ITGB1,MSN,CUL4…
TF	Factor: PDEF; motif: NCCGGATRYN	TF:M02040	4.32631e-08	7.36388	2639	2303	382	21700	IQGAP2,BAZ1B,LNPEP,RPL6,SRRM2,DOCK11,TOP2A,PTPN23,ANKRD17,EIF3A,ERCC6L,EIF2S1,RSRP1,SNRNP200,TCOF1,SRRM1,MYH9,ACACB,RANBP2,GIGYF2,TM9SF3,RAN,KRT42,TUBA4A,SUMO2,SLK,RPS25,HSPA8,HSP90AB1,DHX9,GYG1,SLC2A1,KRT15,EEF1A1,ACTB,AFDN,ARRB2,ABCB1B,STT3B,SEC16A,SLC25A5,SF3B3,USP9X,THOC2,NDC1,PRRC2C,SND1,CCAR2,ZC3H18,SRSF6,PPP6R3,EFTUD2,PLCG2,CEBPZ,ANAPC1,HK1,RAD21,USP4,MCM4,LTN1,PUM2,NAT10,RNF40,HSP90B1,MTH…
TF	Factor: USF; motif: NRCCACGTGASN	TF:M00796	7.18296e-08	7.1437	2649	2303	382	21700	RPL5,BAZ1B,ATP2B1,MAGT1,ATP2A3,ZC3H4,EIF3A,ERCC6L,UBAP2L,RPL13A,PCM1,RNF213,PTPRC,TCOF1,HDLBP,MYO5A,FASN,EEF2,RANBP2,THRAP3,TLN1,ABCB1A,DDX39B,GIGYF2,RAN,SORL1,TRPV2,WASHC2,IARS1,DHX9,GYG1,DIP2B,ACTB,ACIN1,TUBA1B,GAPDH,AFDN,EIF4G1,ABCB1B,SLC16A1,STT3B,CORO1C,ACTA2,NUP214,USP9X,SCAMP3,PRRC2C,HCFC2,HNRNPM,UBE4B,RFC1,KIF5B,RBM19,LAMP1,EFTUD2,PLCG2,CEBPZ,SFPQ,OSBPL8,DNMT3A,NAT10,CUL4B,EIF3B,PNPLA7,HD…
GO:BP	establishment of protein localization	GO:0045184	5.19923e-67	66.2841	1724	2249	381	25907	UBR5,AHCTF1,WNK1,ARL6IP5,PTPN23,HCFC1,GAPVD1,RRBP1,PCM1,SEC61A1,MYO5A,TM9SF4,MYH9,PAFAH1B1,RANBP2,HSPA5,TPR,RAN,RAB10,COPA,NACA,SORL1,VPS13C,FLNA,CLTC,HSPA8,HSP90AB1,WASHC2,HSPD1,AFDN,ARRB2,SLC16A1,CORO1C,SEC16A,NUP214,USP9X,NUP210,SCAMP3,SYNGR1,NOLC1,NDC1,ATP13A1,AP2A2,HNRNPM,NUP133,ACTN4,IPO7,KIF5B,AP3B1,USO1,PIK3R4,COPB1,LAMP1,AP3D1,TFRC,EMC1,WDR11,HK1,IPO5,NUP98,KPNB1,KIF5C,XPO1,GOLGA4,ITGB1,…
GO:BP	small molecule metabolic process	GO:0044281	2.90458e-64	63.5369	1762	2249	381	25907	ATP2B2,LBR,LDHA,LDHC,NISCH,GAPDHS,PKM,MYOF,ACOT7,HDLBP,MYO5A,FASN,ENO2,MYH9,ACACB,ATP2B4,RANBP2,PFAS,CAD,RAN,ACACA,SLC4A7,TECR,HSPA8,PKLR,CPS1,DDB1,ATP1A3,UBR4,GAPDH,UGGT1,SLC16A1,SLC16A3,MTOR,HSD17B10,ATP5F1B,PPP4R3A,ACLY,PLCG2,HK1,HK3,DIP2A,MTHFD1L,USP7,HK2,TKT,MTHFD1,PLA2G4A,ALPL,OGDH,EFL1,ACADSB,GART,ACTN3,INPPL1,LPL,OGT,VCP,PPIP5K2,PARP1,KDM1A,HADHA,OPA1,FOXK1,ACSL4,SDHA,KARS1,DAB2,ACO2,DNM1…
TF	Factor: E2F-3; motif: GGGCGGGARN	TF:M10210	7.65002e-11	10.1163	2516	2303	381	21700	SLC7A5,UBR5,RPL7,IQGAP2,BAZ1B,LBR,CNOT1,RPL3,GAPVD1,INF2,RTN3,RSRP1,CHD5,PRPF40A,ANO6,MYO5A,SRRM1,TM9SF4,RANBP2,PRPF8,MAP4,NCL,RPS3,WDR1,RAN,SUMO2,KRT19,RIF1,GAK,ATP2A2,EPRS1,BIRC6,GCN1,GYG1,HSPD1,LMF2,TUBA1B,GAPDH,SLC16A1,STT3B,CHD1,POLR2A,THOC2,PDS5B,CCAR2,PABPC1,HNRNPM,PPP6R3,NUP133,UBE4B,ACTN4,SMARCC2,PPP1R12A,KIF5B,NFKB1,RBM27,IPO5,RAD21,NRDC,ICAM1,IDE,PDS5A,LTN1,KPNB1,PUM2,XPO1,CUL4B,DIP2A,…
TF	Factor: ATF6; motif: TGACGTGG	TF:M00483	2.94797e-09	8.53048	2580	2303	381	21700	EIF4G3,ATP2B1,LDHC,EIF3A,UBAP2L,GAPDHS,RRBP1,RSRP1,SEC61A1,DDOST,MYH9,RANBP2,PRPF8,FTSJ3,HSPA5,GIGYF2,STT3A,CAD,WDR1,TM9SF3,UBE2O,MSH6,MKI67,TCERG1,ATP1A1,SAFB,COPA,PDCD11,TECR,CLTC,RIF1,ATRX,EPRS1,WASHC2,CHD8,EEF1A1,RPN1,SLC16A3,CHD1,MTOR,NOLC1,POLA1,PRRC2C,SND1,ZC3H18,SRRT,SRSF6,HYOU1,PPP6R3,RNF20,IPO7,RFC1,MAP1S,DGKZ,PIK3R4,COPB1,NFKB1,TFRC,PHF8,ADAR,DDX42,CEBPZ,NCSTN,CTDP1,NRDC,COPB2,NSUN2,FL…
TF	Factor: Sp2; motif: NYSGCCCCGCCCCCY; match class: 1	TF:M03567_1	2.16061e-11	10.6654	2487	2303	380	21700	SLC7A5,UBR5,IQGAP2,CHD4,WNK1,ATP2A3,DYNC1H1,NISCH,UBAP2L,INF2,RRBP1,CHD5,PRPF40A,ACOT7,SMCHD1,MYH9,THRAP3,MAP4,TPR,TM9SF3,UBE2O,MSH6,SLC4A7,ARPC1B,VPS13C,HNRNPU,RIF1,HSP90AB1,BIRC6,TRIP12,HSPD1,ACTB,LMF2,CORO1C,PLEC,SEC16A,CHD1,NUP210,ATXN2L,HCFC2,PABPC1,HSD17B10,SRSF6,SMC1A,UBE4B,PPP1R12A,IARS2,MAP1S,PTPN12,IPO5,NUP98,OSBPL8,SPECC1,USP4,NCAPD2,ITGB1,CUL4B,POLR2B,DIP2A,SLC1A5,UPF2,FLII,AP1B1,HDGF…
GO:BP	regulation of multicellular organismal process	GO:0051239	8.38026e-10	9.07674	3080	2249	378	25907	SLC7A5,ALB,ATP2B1,LNPEP,WNK1,CNOT1,PTPN23,DYNC1H1,NUMA1,PKM,PCM1,KRT84,CYBB,PTPRC,CCDC88B,ATP2A1,ANO6,SMARCA4,ACACB,PAFAH1B1,ATP2B4,HSPA5,ABCB1A,DDX39B,SUPT6H,SLC25A4,NCL,RPS3,DOCK8,ATP1A1,RTN4,NACA,SORL1,FLNA,TRPV2,CERS2,CLPTM1,RIF1,ATP2A2,DHX9,TRIP12,DIP2B,HSPD1,ACTB,ACIN1,GAPDH,AFDN,ARRB2,CORO1C,MTOR,ACTA2,ERAP1,IQGAP1,POLA1,SRRT,SRSF6,NCKAP1L,INPP5D,IPO7,SMARCC2,AP3B1,SMARCC1,RBM19,NFKB1,AP3D…
GO:MF	catalytic activity, acting on a protein	GO:0140096	5.99304e-11	10.2224	2842	2227	376	24018	UBR5,BAZ1B,LNPEP,WNK1,ATP2A3,PTPN23,PKM,RNF213,PTPRC,RANBP2,PRPF8,CAD,UBE2O,SUMO2,ERMP1,SLK,SORL1,CKAP5,CPS1,GAK,HSP90AB1,BIRC6,GCN1,UBR4,TRIP12,GAPDH,HUWE1,MTOR,USP9X,ANPEP,ERAP1,NOLC1,TNS3,IQGAP1,HECTD1,NCKAP1L,SRPK2,PPP6R3,RNF20,UBE4B,PPIG,TAOK3,PPP1R12A,FKBP15,PIK3R4,PTPN12,PPP4R3A,PHF8,USP5,HK1,NCSTN,CTDP1,NRDC,ELP1,USP4,IDE,LTN1,DNMT3A,RNF40,USP7,USP15,ABR,NPEPPS,STK10,UBA6,PTPRA,LONP1,CSF1…
GO:BP	cellular response to chemical stimulus	GO:0070887	4.20232e-27	26.3765	2438	2249	376	25907	SLC7A5,UBR5,ATP2B1,WNK1,CNOT1,ARL6IP5,MB,HCFC1,RPL13A,PKM,EIF2S1,CYBB,ANO6,SMARCA4,MYO5A,MYH9,ATP2B4,PRPF8,ABCB1A,NCL,RPS3,CAD,RAN,RAB10,ACACA,ATP1A1,SAFB,RTN4,ERMP1,SORL1,FLNA,HNRNPU,HSPA8,PKLR,CPS1,ATRX,ATP1A3,ATP2A2,EPRS1,DHX9,SLC2A1,ACTB,ARRB2,PLEC,MTOR,POLR2A,DNMT1,IQGAP1,HYOU1,NCKAP1L,ACTN4,PPP1R12A,KIF5B,USO1,SMARCC1,NFKB1,EFTUD2,TFRC,PLCG2,IPO5,HK3,NCSTN,OSBPL8,ICAM1,DNMT3A,MSN,HSP90B1,US…
GO:BP	macromolecule modification	GO:0043412	1.09366e-18	17.9611	2695	2249	376	25907	UBR5,BAZ1B,WNK1,MAGT1,PTPN23,CHORDC1,PTPRC,DDOST,RPN2,ATP2B4,RANBP2,FTSJ3,HSPA5,NCL,STT3A,RPS3,UBE2O,SUMO2,SLK,CD44,DDB1,GAK,HSP90AB1,BIRC6,UBR4,TRIP12,DIP2B,ACTB,NOP2,GAPDH,HUWE1,ARRB2,RPN1,UGGT1,EIF4G1,STT3B,CORO1C,MTOR,USP9X,IQGAP1,HECTD1,CCAR2,HSD17B10,MVP,SRPK2,RNF20,UBE4B,PPIG,TAOK3,AP3B1,PIK3R4,PTPN12,TFRC,ADAR,PLCG2,USP5,ANAPC1,CTDP1,ELP1,ICAM1,USP4,LTN1,NAT10,RNF40,ITGB1,CUL4B,DIP2A,NSUN…
GO:BP	animal organ development	GO:0048513	1.0976e-05	4.95956	3272	2249	374	25907	SLC7A5,ATP2B2,KRT76,ATP2B1,KRT2,WNK1,LDHA,MB,KRT10,NUMA1,RPL13A,PKM,PCM1,RTN3,KRT84,CHD5,PTPRC,SEC61A1,ANO6,TCOF1,SMARCA4,MYO5A,FASN,KRT5,SMCHD1,MYH9,ACACB,PAFAH1B1,ATP2B4,HSPA5,ABCB1A,FLNB,DDX39B,SLC25A4,KRT6A,CAD,KRT1,RAN,MKI67,CHD2,KRT79,KRT9,RTN4,ERMP1,NACA,SORL1,KRT19,FLNA,CD44,HNRNPU,HSPA8,CPS1,ATRX,ATP1A3,HSP90AB1,BIRC6,SLC2A1,CHD8,AFDN,ARRB2,EIF4G1,CORO1C,PLEC,MTOR,ACTA2,NOLC1,TNS3,IQGAP1…
TF	Factor: GABPalpha; motif: ACCGGAARYN; match class: 1	TF:M02039_1	9.76931e-48	47.0101	1632	2303	374	21700	LNPEP,ATP2A3,HCFC1,CHORDC1,KRT84,SNRNP200,SEC61A1,TCOF1,FASN,DDOST,H1-4,DDX39B,SUPT6H,NCL,WDR1,TM9SF3,COPA,PDCD11,NACA,SLC25A3,TM9SF2,BIRC6,GCN1,DHX9,UGGT1,EIF4G1,NOLC1,ATP13A1,SND1,CCAR2,NCKAP1L,SMC1A,DDX10,GANAB,KIF5B,MAP1S,RBM19,AP3D1,AQR,DHX8,WDR11,IPO5,NCSTN,NRDC,SKIC2,LTN1,PUM2,CUL4B,HSP90B1,MTHFD1L,COPB2,GMIP,FLII,AP1B1,LRPPRC,TOP2B,UBA6,CHERP,EFL1,THADA,GOLGA2,USP19,TPP2,TSR1,EXOSC10,BAG6…
TF	Factor: SP4; motif: SCCCCGCCCCS	TF:M01273	9.74107e-14	13.0114	2356	2303	374	21700	UBR5,CHD4,ATP2A3,ZC3H4,DYNC1H1,GAPVD1,UBAP2L,INF2,RRBP1,ATP4A,PRPF40A,ACOT7,BAZ1A,MYO5A,SMCHD1,MAP4,H1-4,FLNB,SLC25A4,WDR1,UBE2O,MSH6,SLC4A7,ARPC1B,SORL1,VPS13C,HNRNPU,CLPTM1,DDB1,ATP2A2,BIRC6,DHX9,SLC2A1,DIP2B,HSPD1,LMF2,TUBA1B,RPN1,CORO1C,SEC16A,CHD1,IQGAP1,POLA1,HCFC2,PABPC1,HSD17B10,SRSF6,SF3A1,RFC1,TUBB4B,MAP1S,EPB41L2,DDX42,IPO5,SKIC2,NUP98,OSBPL8,SPECC1,ICAM1,NCAPD2,GOLGA4,ITGB1,UPF2,TKT,U…
GO:BP	negative regulation of biosynthetic process	GO:0009890	5.6606e-18	17.2471	2692	2249	373	25907	SLC7A5,UBR5,MYBBP1A,ATP2B1,H1-3,CHD4,LBR,CNOT1,EDC4,ZC3H4,HCFC1,RPL13A,EIF2S1,CHD5,PTPRC,SMARCA4,SMCHD1,ATP2B4,THRAP3,H1-4,GIGYF2,TPR,NCL,RPS3,ATP1A1,SUMO2,NACA,FLNA,CLTC,HNRNPU,ABCB7,HSPA8,RIF1,ATRX,EPRS1,UBR4,DHX9,TRIP12,HSPD1,CHD8,ACIN1,GAPDH,ARRB2,EIF4G1,MTOR,DNMT1,SND1,HCFC2,CCAR2,PABPC1,SRRT,SRSF6,NCKAP1L,INPP5D,RFC1,SMARCC2,SUPT5H,NFKB1,PHF8,ADAR,RAD21,SFPQ,SKIC2,PUM2,DNMT3A,SCAF8,NAT10,XP…
GO:CC	synapse	GO:0045202	2.92305e-55	54.5342	1858	2263	373	26207	ATP2B2,RPL7,RPL5,ATP2B1,RPL6,CHD4,EEF1A2,WNK1,ARL6IP5,RPL3,DOCK10,EIF3A,RPL13A,EIF2S1,RTN3,PTPRC,ANO6,MYO5A,EEF2,ENO2,MYH9,PAFAH1B1,ATP2B4,MAP4,RPS3,CAD,WDR1,RAB10,ATP1A1,EIF5B,RTN4,SUMO2,FLNA,CLTC,RPS25,CLPTM1,HSPA8,ATP1A3,ATP2A2,SLC2A1,ACTB,GAPDH,AFDN,ARRB2,EIF4G1,SLC16A1,SLC16A3,MTOR,ATP6V0A1,SYNGR1,IQGAP1,AP2A2,PABPC1,HNRNPM,SRPK2,ACTN4,KIF5B,MAP1S,DGKZ,LAMP1,AP3D1,TFRC,USP5,NCSTN,KIF5C,PUM2,…
TF	Factor: SPI1; motif: NNAAWGNGGAASTNNNN	TF:M01203	0.00456448	2.34061	2827	2303	372	21700	BAZ1B,LNPEP,DOCK11,MAGT1,ZC3H4,GAPVD1,TTC23L,PKM,WDR75,CCDC88B,SRRM1,ENO2,MYH9,RANBP2,FTSJ3,WDR1,DOCK8,ERMP1,COPA,PDCD11,SLK,ARPC1B,SORL1,ADGRE1,TM9SF2,FERMT3,SON,ATRX,ATP1A3,ATP2A2,UGGT1,SLC16A3,ATP6V0A1,ACTA2,SF3B3,SCAMP3,NDC1,IQGAP1,PABPC1,SRRT,NCKAP1L,SRPK2,SMC1A,RNF20,INPP5D,FKBP15,RBM26,PPP4R3A,EFTUD2,ADAR,CEBPZ,NCSTN,LTN1,NCAPD2,PUM2,DNMT3A,NAT10,KTN1,HSP90B1,COPB2,GMIP,PNPLA7,APBB1IP,USP1…
HP	Abnormality of body weight	HP:0004323	1.33789e-05	4.87358	1846	845	372	5228	ALB,BAZ1B,LBR,EEF1A2,SRRM2,CNOT1,DOCK11,KRT10,HCFC1,NUMA1,UBAP2L,SEC61A1,TCOF1,KRT5,DDOST,GIGYF2,SLC25A4,STT3A,KRT6A,CAD,KRT1,MSH6,DOCK8,ARPC1B,VPS13C,SLC25A3,FLNA,CLTC,ABCB7,SON,CPS1,ATRX,DDB1,ATP1A3,EPRS1,IARS1,DHX9,TRIP12,CHD8,ACTB,HUWE1,EIF4G1,STT3B,POLR1A,MTOR,NUP214,POLR2A,ERAP1,THOC2,POLA1,ATP5F1B,SMC1A,UBE4B,STAG2,SMARCC2,COPB1,NFKB1,TFRC,ADAR,WDR11,ANAPC1,RAD21,SKIC2,MCM4,NCAPD2,DNMT3A,C…
GO:MF	protein-containing complex binding	GO:0044877	1.12549e-69	68.9487	1530	2227	371	24018	IQGAP2,H1-3,NUMA1,NISCH,DOCK2,EIF2S1,PTPRC,SEC61A1,SMARCA4,MYO5A,EEF2,ENO2,MYH9,PAFAH1B1,RPN2,RANBP2,HSPA5,TLN1,H1-4,FLNB,DDX39B,TPR,SUPT6H,RPS3,WDR1,RAN,MSH6,RTN4,ARPC1B,SORL1,KRT19,SLC25A3,FLNA,CKAP5,HNRNPU,GEMIN5,FERMT3,CPS1,DDB1,WASHC2,DHX9,HSPD1,ARRB2,CORO1C,PLEC,MTOR,SF3B3,NOLC1,IQGAP1,SND1,AP2A2,ZC3H18,SRRT,NCKAP1L,SMC1A,ACTN4,KIF5B,MAP1S,EPB41L2,NFKB1,TFRC,HK1,CTDP1,ICAM1,LTN1,KPNB1,ITGB1…
GO:BP	protein-containing complex assembly	GO:0065003	7.6599e-18	17.1158	2678	2249	371	25907	RPL5,SF3B1,AHCTF1,RPL6,H1-3,KRT10,HCFC1,NUMA1,EIF3A,NISCH,RPL13A,PKM,RSRP1,SNRNP200,BAZ1A,ANO6,SMARCA4,MYO5A,KRT5,TM9SF4,ACACB,PRPF8,HSPA5,TLN1,H1-4,DDX39B,RPS3,KRT1,ACACA,RTN4,SORL1,CLTC,RPS25,CKAP5,HSPA8,GEMIN5,FERMT3,ATRX,GAK,ATP1A3,HSP90AB1,DHX9,SLC2A1,NOP2,AFDN,EIF4G1,SEC16A,MTOR,NUP210,NDC1,TNS3,HSD17B10,SRSF6,NCKAP1L,SRPK2,SF3A1,TFRC,ADAR,PLCG2,DDX42,NUP98,ICAM1,USP4,MSN,EIF3B,SLC1A5,FLII,…
TF	Factor: SP1; motif: GGGGYGGGGNS; match class: 1	TF:M01303_1	0.000759674	3.11937	2760	2303	370	21700	SLC7A5,UBR5,RPL7,IQGAP2,ATP2B1,CHD4,WNK1,ATP2A3,HCFC1,NISCH,UBAP2L,INF2,RRBP1,CHD5,PRPF40A,ATP2A1,BAZ1A,MYH9,ATP2B4,MAP4,TPR,TM9SF3,UBE2O,MSH6,SLC4A7,KRT79,TUBA4A,VPS13C,FLNA,HNRNPU,RIF1,HSP90AB1,SLC2A1,HSPD1,HUWE1,RPN1,EIF4G1,CORO1C,CHD1,POLR1A,NUP210,HCFC2,CCAR2,PABPC1,HSD17B10,SMC1A,PPP1R12A,TUBB4B,MAP1S,SMARCC1,PTPN12,COPB1,PHF8,PLCG2,DDX42,NUP98,SPECC1,USP4,KPNB1,RBM25,DNMT3A,ITGB1,CUL4B,DIP…
TF	Factor: STAT1; motif: NNNSANTTCCGGGAANTGNSN; match class: 1	TF:M00224_1	0.00527072	2.27813	2814	2303	370	21700	IQGAP2,MYBBP1A,BAZ1B,ATP2B1,H1-3,EIF3A,EIF2S1,RRBP1,SEC61A1,ENO2,ACACB,THRAP3,PRPF8,VARS1,FLNB,DDX39B,SMC4,RAB10,RPS25,TRPV2,PKLR,SON,IARS1,GYG1,HSPD1,ACTB,NOP2,ABCB1B,CORO1C,SLC16A3,ACTA2,SCAMP3,ATP13A1,SND1,SRRT,SLTM,NCKAP1L,SMC1A,DDX10,GANAB,RFC1,MAP1S,AQR,EMC1,CEBPZ,RBM27,HK3,ELP1,NUP98,ICAM1,MCM4,PDS5A,RBM25,PUM2,DNMT3A,CUL4B,HSP90B1,COPB2,GMIP,TBCD,MTHFD1,PLXNB2,ABR,DIS3,LAMP2,HSPH1,USP19,N…
GO:BP	immune system process	GO:0002376	6.09943e-13	12.2147	2848	2249	369	25907	WNK1,DOCK11,MB,ANKRD17,DOCK10,DOCK2,RPL13A,CYBB,PTPRC,CCDC88B,ANO6,SMARCA4,MYH9,PAFAH1B1,FLNB,GIGYF2,SUPT6H,KRT6A,RPS3,WDR1,KRT1,RAB10,MSH6,DOCK8,RTN4,SLK,CD44,ADGRE1,CLPTM1,HSPA8,RIF1,EPRS1,HSPD1,ACTB,ACIN1,TMEM14C,GAPDH,ARRB2,PLEC,SLC25A5,MTOR,ERAP1,HCFC2,NCKAP1L,INPP5D,IPO7,SMARCC2,KIF5B,AP3B1,DGKZ,SMARCC1,NFKB1,LAMP1,AP3D1,TFRC,ADAR,PLCG2,HK1,IPO5,NCSTN,SFPQ,ICAM1,IDE,PUM2,ITGB1,AKAP1,MSN,SLC…
HP	Abnormality of skull size	HP:0000240	7.56103e-13	12.1214	1644	845	368	5228	BAZ1B,CHD4,LBR,EEF1A2,SRRM2,CNOT1,PTPN23,ANKRD17,DYNC1H1,HCFC1,SMARCA4,PAFAH1B1,VARS1,H1-4,STT3A,CHD2,CLTC,HNRNPU,MACF1,SON,ATRX,ATP1A3,EPRS1,IARS1,DHX9,SLC2A1,TRIP12,HSPD1,CHD8,ACTB,HUWE1,STT3B,PLEC,CHD1,POLR1A,MTOR,NUP214,USP9X,POLR2A,THOC2,POLA1,HSD17B10,SMC1A,NUP133,UBE4B,STAG2,SMARCC2,PPP1R12A,AP3B1,COPB1,AP3D1,EFTUD2,PHF8,ADAR,EMC1,WDR11,RAD21,MCM4,NCAPD2,KIF5C,DNMT3A,CUL4B,COPB2,NSUN2,FLII…
HP	Abnormal skeletal muscle morphology	HP:0011805	0.00312177	2.5056	1901	845	368	5228	BAZ1B,LBR,EEF1A2,SRRM2,WNK1,MB,DYNC1H1,UBAP2L,INF2,ATP2A1,SMARCA4,KRT5,SMCHD1,VARS1,H1-4,FLNB,GIGYF2,SLC25A4,STT3A,KRT1,MSH6,ACACA,ATP1A1,KRT9,SORL1,SLC25A3,FLNA,CLTC,SON,ATRX,ATP1A3,GYG1,HSPD1,ACTB,HUWE1,EIF4G1,PLEC,POLR1A,MTOR,POLR2A,ERAP1,SMC1A,NUP133,UBE4B,STAG2,RFC1,IARS2,ADAR,EMC1,WDR11,ANAPC1,HK1,RAD21,CTDP1,KIF5C,CUL4B,NSUN2,TBCD,USP7,ITGB6,SH3PXD2B,CAPRIN1,LAMP2,SIN3A,POLD1,ALPL,LONP1,OG…
GO:BP	cellular response to stress	GO:0033554	8.15502e-54	53.0886	1814	2249	367	25907	SLC7A5,ALB,UBR5,MYBBP1A,BAZ1B,CHD4,WNK1,ARL6IP5,MB,TOP2A,ATP2A3,CHORDC1,EIF2S1,CYBB,MYOF,ATP2A1,SMARCA4,SMCHD1,HSPA5,ABCB1A,GIGYF2,TPR,SMC4,RPS3,MSH6,CHD2,ATP1A1,RTN4,ERMP1,FLNA,CD44,CERS2,HSPA8,RIF1,ATRX,DDB1,ATP2A2,HSP90AB1,EPRS1,GCN1,UBR4,DHX9,SLC2A1,TRIP12,HSPD1,ACTB,HUWE1,UGGT1,EIF4G1,STT3B,PLEC,SEC16A,MTOR,SF3B3,USP9X,POLA1,CCAR2,HYOU1,SMC1A,UBE4B,TAOK3,RFC1,SMARCC2,PIK3R4,SMARCC1,INTS3,PPP…
HP	Abnormal cognitive process	HP:0025792	2.19345e-05	4.65887	1823	845	367	5228	BAZ1B,EEF1A2,SRRM2,CNOT1,ANKRD17,DYNC1H1,UBAP2L,CHD5,TCOF1,SMARCA4,EEF2,DDOST,PAFAH1B1,RANBP2,VARS1,GIGYF2,SLC25A4,STT3A,CAD,MSH6,CHD2,ATP1A1,SORL1,TECR,FLNA,CLTC,HNRNPU,ABCB7,MACF1,GEMIN5,ATRX,ATP1A3,EPRS1,IARS1,SLC2A1,TRIP12,CHD8,ACTB,HUWE1,EIF4G1,PLEC,POLR1A,MTOR,ATP6V0A1,USP9X,THOC2,POLA1,HSD17B10,SMC1A,UBE4B,STAG2,RFC1,SMARCC2,COPB1,EFTUD2,PHF8,ADAR,EMC1,WDR11,HK1,RAD21,NCAPD2,KIF5C,DNMT3A,C…
GO:MF	transferase activity	GO:0016740	2.54695e-16	15.594	2539	2227	366	24018	UBR5,BAZ1B,WNK1,PKM,RNF213,FASN,RANBP2,FTSJ3,STT3A,CAD,UBE2O,SUMO2,SLK,CKAP5,CERS2,PKLR,GAK,HSP90AB1,BIRC6,GCN1,UBR4,GYG1,TRIP12,NOP2,GAPDH,HUWE1,UGGT1,STT3B,POLR1A,MTOR,POLR2A,NOLC1,DNMT1,IQGAP1,POLA1,HECTD1,NCKAP1L,SRPK2,RNF20,UBE4B,TAOK3,DGKZ,PIK3R4,ACLY,HK1,HK3,ELP1,LTN1,DNMT3A,NAT10,RNF40,POLR2B,NSUN2,HK2,TKT,ABR,PLA2G4A,STK10,UBA6,POLD1,CSF1R,GART,PKN1,RAD50,TOP1,PPP1R9B,TRIM28,OGT,PPIP5K2,…
GO:BP	regulation of RNA biosynthetic process	GO:2001141	0.000484342	3.31485	3292	2249	365	25907	MYBBP1A,BAZ1B,SF3B1,H1-3,CHD4,WNK1,CNOT1,TOP2A,ZC3H4,HCFC1,PKM,WDR75,CHD5,SMARCA4,ATP2B4,THRAP3,H1-4,TPR,SUPT6H,NCL,RPS3,TCERG1,SAFB,SUMO2,NACA,FLNA,HNRNPU,HSPA8,RIF1,ATRX,DHX9,CHD8,ACTB,MTOR,SF3B3,NOLC1,DNMT1,HCFC2,CCAR2,SRRT,LRRFIP1,SLTM,RNF20,ACTN4,RFC1,SMARCC2,PPP1R12A,AP3B1,SMARCC1,SUPT5H,NFKB1,AP3D1,PHF8,PLCG2,CEBPZ,RAD21,CTDP1,SFPQ,NUP98,DNMT3A,SCAF8,RNF40,XPO1,RBM15,MYO1C,TOP2B,SBNO1,SIN3…
TF	Factor: GABP; motif: VCCGGAAGNGCR; match class: 1	TF:M00341_1	6.05115e-24	23.2182	2003	2303	365	21700	SLC7A5,RPL7,IQGAP2,RPL5,BAZ1B,ATP2B1,CHD4,ARL6IP5,MB,PTPN23,ZC3H4,ERCC6L,GAPVD1,EIF2S1,SEC61A1,TCOF1,SRRM1,ENO2,DDOST,MYH9,PAFAH1B1,TLN1,DDX39B,SLC25A4,WDR1,RAN,CHD2,TCERG1,SLK,NACA,CLTC,TM9SF2,DDB1,ATP1A3,GCN1,TRIP12,ACTB,NOP2,SLC16A1,SLC25A5,SF3B3,POLR2A,ATXN2L,NDC1,DNMT1,ATP13A1,IQGAP1,HCFC2,CCAR2,SRRT,SF3A1,GANAB,PPIG,TAOK3,PPP1R12A,DGKZ,SMARCC1,RBM19,PTPN12,NFKB1,IPO5,PDS5A,LTN1,PUM2,CUL4B,H…
REAC	Immune System	REAC:R-MMU-168256	1.50483e-05	4.82251	1613	1509	364	8469	IQGAP2,LNPEP,MAGT1,DYNC1H1,DOCK2,PKM,CYBB,PTPRC,ANO6,SMARCA4,MYO5A,EEF2,DDOST,MYH9,HSPA5,FLNB,KRT1,UBE2O,RAB10,TUBA4A,ARPC1B,CLTC,HSPA8,HSP90AB1,UBR4,GYG1,TRIP12,EEF1A1,ACTB,TUBA1B,HUWE1,EIF4G1,MTOR,ATP6V0A1,ANPEP,SYNGR1,ERAP1,IQGAP1,AP2A2,MVP,NCKAP1L,INPP5D,KIF5B,TUBB4B,PIK3R4,COPB1,NFKB1,LAMP1,ADAR,ACLY,PLCG2,ANAPC1,HK3,NCSTN,ICAM1,LTN1,KPNB1,ITGB1,HSP90B1,AP1B1,CYFIP1,FYB1,AP2B1,NPEPPS,MYO1C,L…
GO:BP	regulation of DNA-templated transcription	GO:0006355	0.000699475	3.15523	3283	2249	363	25907	MYBBP1A,BAZ1B,SF3B1,H1-3,CHD4,WNK1,CNOT1,TOP2A,ZC3H4,HCFC1,PKM,WDR75,CHD5,SMARCA4,ATP2B4,THRAP3,H1-4,TPR,SUPT6H,NCL,RPS3,TCERG1,SAFB,SUMO2,NACA,FLNA,HNRNPU,HSPA8,RIF1,ATRX,DHX9,CHD8,ACTB,MTOR,SF3B3,NOLC1,DNMT1,HCFC2,CCAR2,SRRT,LRRFIP1,SLTM,RNF20,ACTN4,RFC1,SMARCC2,PPP1R12A,AP3B1,SMARCC1,SUPT5H,NFKB1,AP3D1,PHF8,PLCG2,CEBPZ,RAD21,CTDP1,SFPQ,NUP98,DNMT3A,SCAF8,RNF40,XPO1,RBM15,MYO1C,SBNO1,SIN3A,ARHG…
HP	Abnormal communication	HP:0034434	4.17153e-06	5.3797	1778	845	363	5228	BAZ1B,EEF1A2,SRRM2,CNOT1,ANKRD17,DYNC1H1,UBAP2L,CHD5,TCOF1,SMARCA4,EEF2,DDOST,PAFAH1B1,RANBP2,VARS1,GIGYF2,SLC25A4,STT3A,CAD,MSH6,CHD2,ATP1A1,SORL1,TECR,FLNA,CLTC,HNRNPU,ABCB7,MACF1,GEMIN5,ATRX,ATP1A3,EPRS1,IARS1,SLC2A1,TRIP12,CHD8,ACTB,HUWE1,EIF4G1,PLEC,POLR1A,MTOR,ATP6V0A1,USP9X,THOC2,POLA1,HSD17B10,SMC1A,UBE4B,STAG2,RFC1,SMARCC2,COPB1,EFTUD2,PHF8,ADAR,EMC1,WDR11,HK1,RAD21,NCAPD2,KIF5C,DNMT3A,C…
HP	Growth delay	HP:0001510	0.0462805	1.3346	1905	845	361	5228	BAZ1B,CHD4,LBR,EEF1A2,CNOT1,DOCK11,KRT10,ANKRD17,HCFC1,DOCK2,UBAP2L,SEC61A1,SMARCA4,KRT5,DDOST,PAFAH1B1,FLNB,STT3A,ACACA,DOCK8,FLNA,CLTC,HNRNPU,ABCB7,MACF1,PKLR,SON,ATRX,ATP1A3,EPRS1,IARS1,DHX9,SLC2A1,ACTB,HUWE1,STT3B,PLEC,CHD1,POLR1A,MTOR,USP9X,THOC2,POLA1,HYOU1,SMC1A,NUP133,UBE4B,STAG2,SMARCC2,IARS2,EFTUD2,ADAR,WDR11,ANAPC1,HK1,RAD21,CTDP1,ELP1,SKIC2,MCM4,NCAPD2,KIF5C,DNMT3A,CUL4B,COPB2,NSUN2,F…
GO:CC	nuclear protein-containing complex	GO:0140513	2.57907e-25	24.5885	2371	2263	359	26207	MYBBP1A,BAZ1B,SF3B1,AHCTF1,CHD4,LBR,SRRM2,HCFC1,UBAP2L,CHD5,PRPF40A,SNRNP200,BAZ1A,SMARCA4,SRRM1,MYH9,RANBP2,THRAP3,PRPF8,HSPA5,DDX39B,TPR,SUPT6H,NCL,RPS3,RAN,MSH6,FLNA,CLTC,HNRNPU,HSPA8,GEMIN5,HSP90AB1,CHD8,ACTB,POLR1A,CPSF1,SF3B3,NUP214,NUP210,POLR2A,THOC2,NOLC1,NDC1,POLA1,HCFC2,PABPC1,HNRNPM,NUP133,SF3A1,SMARCC2,SMARCC1,EPB41L2,SUPT5H,NFKB1,INTS3,EFTUD2,AQR,ADAR,DDX42,DHX8,CEBPZ,MTREX,ANAPC1,S…
GO:BP	negative regulation of macromolecule biosynthetic process	GO:0010558	2.52498e-16	15.5977	2611	2249	358	25907	SLC7A5,UBR5,MYBBP1A,ATP2B1,H1-3,CHD4,LBR,CNOT1,EDC4,ZC3H4,HCFC1,RPL13A,EIF2S1,CHD5,PTPRC,SMARCA4,SMCHD1,ATP2B4,THRAP3,H1-4,GIGYF2,TPR,NCL,RPS3,SUMO2,NACA,FLNA,CLTC,HNRNPU,HSPA8,RIF1,ATRX,EPRS1,DHX9,TRIP12,CHD8,ACIN1,GAPDH,ARRB2,EIF4G1,MTOR,DNMT1,SND1,HCFC2,CCAR2,PABPC1,SRRT,SRSF6,NCKAP1L,INPP5D,RFC1,SMARCC2,SUPT5H,NFKB1,PHF8,ADAR,RAD21,SFPQ,SKIC2,PUM2,DNMT3A,SCAF8,NAT10,XPO1,DIP2A,UPF2,RBM15,USP7…
TF	Factor: HIF1; motif: NGTACGTGCNGB	TF:M00466	5.29179e-08	7.2764	2438	2303	357	21700	RPL7,BAZ1B,LDHA,MAGT1,ATP2A3,CLUH,DYNC1H1,NUMA1,NISCH,PKM,HDLBP,DDOST,VARS1,HSPA5,TLN1,TPR,NCL,RAN,SLK,RPS25,MACF1,HSP90AB1,BIRC6,UBR4,SLC2A1,DIP2B,LMF2,TUBA1B,GAPDH,RPN1,SLC16A3,PLEC,ERAP1,ATXN2L,POLA1,HCFC2,PABPC1,SRSF6,DDX10,RFC1,SMARCC2,IWS1,KIF5B,USO1,TFRC,EMC1,HK1,RBM27,HK3,ELP1,NUP98,NCAPD2,ITGB1,EIF3B,MTHFD1L,USP7,HK2,SH3PXD2B,NOMO1,SBNO1,ARHGAP45,FAM120A,GLG1,PTPRA,ALPL,LONP1,ZFR,TJP2,WI…
GO:BP	cell death	GO:0008219	1.01937e-34	33.9917	2081	2249	356	25907	SLC7A5,MYBBP1A,EEF1A2,LDHA,ARL6IP5,TOP2A,ATP2A3,NISCH,PKM,EIF2S1,RTN3,PTPRC,ATP2A1,ANO6,SMARCA4,HSPA5,SLC25A4,NCL,RPS3,MSH6,DOCK8,SLK,NACA,FLNA,CD44,HSPA8,SON,DDB1,ATP2A2,HSP90AB1,BIRC6,HSPD1,CHD8,ACTB,ACIN1,GAPDH,ARRB2,SLC25A5,MTOR,DNMT1,CCAR2,SLTM,SRSF6,HYOU1,NCKAP1L,UBE4B,INPP5D,ACTN4,MAP1S,NFKB1,LAMP1,TFRC,ADAR,PLCG2,DDX42,HK1,HK3,NCSTN,RAD21,SFPQ,ICAM1,RBM25,DNMT3A,ITGB1,AKAP1,HSP90B1,HK2,US…
GO:BP	programmed cell death	GO:0012501	1.01937e-34	33.9917	2081	2249	356	25907	SLC7A5,MYBBP1A,EEF1A2,LDHA,ARL6IP5,TOP2A,ATP2A3,NISCH,PKM,EIF2S1,RTN3,PTPRC,ATP2A1,ANO6,SMARCA4,HSPA5,SLC25A4,NCL,RPS3,MSH6,DOCK8,SLK,NACA,FLNA,CD44,HSPA8,SON,DDB1,ATP2A2,HSP90AB1,BIRC6,HSPD1,CHD8,ACTB,ACIN1,GAPDH,ARRB2,SLC25A5,MTOR,DNMT1,CCAR2,SLTM,SRSF6,HYOU1,NCKAP1L,UBE4B,INPP5D,ACTN4,MAP1S,NFKB1,LAMP1,TFRC,ADAR,PLCG2,DDX42,HK1,HK3,NCSTN,RAD21,SFPQ,ICAM1,RBM25,DNMT3A,ITGB1,AKAP1,HSP90B1,HK2,US…
HP	Aplasia/Hypoplasia of the cerebrum	HP:0007364	7.42701e-11	10.1292	1618	845	356	5228	BAZ1B,EEF1A2,SRRM2,CNOT1,PTPN23,ANKRD17,DYNC1H1,HCFC1,SMARCA4,PAFAH1B1,VARS1,STT3A,CHD2,ATP1A1,FLNA,CLTC,HNRNPU,MACF1,SON,ATRX,ATP1A3,EPRS1,IARS1,DHX9,SLC2A1,TRIP12,HSPD1,CHD8,ACTB,HUWE1,STT3B,POLR1A,MTOR,NUP214,USP9X,POLR2A,THOC2,POLA1,HSD17B10,SMC1A,NUP133,UBE4B,STAG2,SMARCC2,PPP1R12A,AP3B1,COPB1,AP3D1,EFTUD2,PHF8,ADAR,EMC1,WDR11,HK1,RAD21,MCM4,NCAPD2,KIF5C,DNMT3A,CUL4B,COPB2,NSUN2,FLII,TBCD,US…
GO:CC	cell projection	GO:0042995	2.24804e-17	16.6482	2587	2263	355	26207	SLC7A5,ATP2B2,IQGAP2,ATP2B1,LDHA,PTPN23,DYNC1H1,HCFC1,LDHC,NUMA1,DOCK10,PKM,EIF2S1,PCM1,RTN3,CYBB,PTPRC,ACOT7,MYO5A,ENO2,MYH9,PAFAH1B1,ATP2B4,MAP4,HSPA5,TLN1,ABCB1A,GIGYF2,RPS3,CAD,WDR1,RAN,RAB10,DOCK8,ATP1A1,RTN4,COPA,FLNA,CD44,TRPV2,HNRNPU,HSPA8,MACF1,FERMT3,ATP1A3,ATP2A2,HSP90AB1,DIP2B,HSPD1,ACTB,AFDN,ARRB2,CORO1C,PLEC,MTOR,ACTA2,USP9X,ANPEP,TNS3,IQGAP1,PABPC1,ACTN4,KIF5B,AP3B1,TUBB4B,FKBP15,M…
GO:CC	vesicle	GO:0031982	1.69674e-29	28.7704	2207	2263	353	26207	ALB,ATP2B1,LNPEP,PTPN23,NISCH,GAPVD1,CYBB,MYOF,SEC61A1,MYO5A,FASN,TM9SF4,MYH9,PAFAH1B1,HSPA5,FLNB,GIGYF2,RAN,RAB10,ATP1A1,COPA,SORL1,VPS13C,CLTC,TRPV2,HSPA8,TM9SF2,GAK,HSP90AB1,WASHC2,BIRC6,UBR4,SLC2A1,HSPD1,GAPDH,ARRB2,CORO1C,SEC16A,MTOR,ATP6V0A1,SCAMP3,ANPEP,SYNGR1,SND1,AP2A2,GANAB,KIF5B,AP3B1,USO1,FKBP15,PIK3R4,COPB1,LAMP1,AP3D1,TFRC,PLCG2,WDR11,NCSTN,ICAM1,ITGB1,HSP90B1,SLC1A5,COPB2,NSUN2,AP1…
TF	Factor: Pitx3; motif: GGATTANNNNY	TF:M07392	4.57854e-12	11.3393	2240	2303	352	21700	MYBBP1A,RPL5,RPL6,H1-3,LDHA,MB,MAGT1,NUMA1,UTP20,CYBB,TCOF1,SMARCA4,EEF2,TM9SF4,MAP4,TLN1,FLNB,SUPT6H,PFAS,UBE2O,SLC4A7,GEMIN5,GCN1,DHX9,POLR1A,MTOR,CPSF1,SYNGR1,THOC2,NOLC1,PRRC2C,MVP,RNF20,PPIG,TAOK3,SMARCC1,RBM19,COPB1,ADAR,SFPQ,USP4,PDS5A,LTN1,PUM2,AKAP1,NOP14,NUP160,SLC1A5,PNPLA7,HDGFL2,PDCD6IP,ITGB6,ATAD2,PLA2G4A,TTF2,ACADSB,MYO1G,TSR1,EXOSC10,PELP1,ESPL1,CWC22,CAND1,MCM2,NUP155,CCAR1,BCLAF…
HP	Abnormal speech pattern	HP:0002167	2.57805e-05	4.58871	1731	845	351	5228	BAZ1B,EEF1A2,SRRM2,CNOT1,ANKRD17,DYNC1H1,UBAP2L,CHD5,TCOF1,SMARCA4,EEF2,DDOST,RANBP2,VARS1,GIGYF2,SLC25A4,STT3A,CAD,MSH6,CHD2,ATP1A1,SORL1,TECR,FLNA,CLTC,HNRNPU,ABCB7,MACF1,GEMIN5,ATRX,ATP1A3,EPRS1,IARS1,SLC2A1,TRIP12,CHD8,ACTB,HUWE1,EIF4G1,PLEC,POLR1A,MTOR,ATP6V0A1,USP9X,THOC2,HSD17B10,SMC1A,UBE4B,STAG2,RFC1,SMARCC2,COPB1,EFTUD2,PHF8,ADAR,EMC1,WDR11,HK1,RAD21,NCAPD2,KIF5C,DNMT3A,CUL4B,NSUN2,FLII…
HP	Abnormal language feature	HP:4000072	2.57805e-05	4.58871	1731	845	351	5228	BAZ1B,EEF1A2,SRRM2,CNOT1,ANKRD17,DYNC1H1,UBAP2L,CHD5,TCOF1,SMARCA4,EEF2,DDOST,RANBP2,VARS1,GIGYF2,SLC25A4,STT3A,CAD,MSH6,CHD2,ATP1A1,SORL1,TECR,FLNA,CLTC,HNRNPU,ABCB7,MACF1,GEMIN5,ATRX,ATP1A3,EPRS1,IARS1,SLC2A1,TRIP12,CHD8,ACTB,HUWE1,EIF4G1,PLEC,POLR1A,MTOR,ATP6V0A1,USP9X,THOC2,HSD17B10,SMC1A,UBE4B,STAG2,RFC1,SMARCC2,COPB1,EFTUD2,PHF8,ADAR,EMC1,WDR11,HK1,RAD21,NCAPD2,KIF5C,DNMT3A,CUL4B,NSUN2,FLII…
GO:BP	intracellular transport	GO:0046907	4.08027e-81	80.3893	1337	2249	349	25907	UBR5,AHCTF1,WNK1,ATP2A3,PTPN23,DYNC1H1,NUMA1,PCM1,SEC61A1,CCDC88B,ATP2A1,MYO5A,TM9SF4,PAFAH1B1,RANBP2,HSPA5,DDX39B,TPR,SUPT6H,RAN,UBE2O,RAB10,COPA,SORL1,VPS13C,FLNA,CLTC,HNRNPU,HSPA8,GAK,ATP2A2,HSP90AB1,WASHC2,DHX9,CORO1C,SEC16A,NUP214,USP9X,NUP210,SCAMP3,THOC2,NOLC1,NDC1,AP2A2,HYOU1,NUP133,ACTN4,IPO7,PPP1R12A,IWS1,KIF5B,AP3B1,USO1,PIK3R4,COPB1,LAMP1,AP3D1,WDR11,IPO5,SFPQ,NUP98,KPNB1,KIF5C,XPO1,I…
GO:BP	regulation of localization	GO:0032879	1.42905e-30	29.845	2108	2249	348	25907	SLC7A5,ATP2B2,UBR5,ATP2B1,WNK1,ARL6IP5,PTPN23,DYNC1H1,HCFC1,NUMA1,DOCK2,GAPVD1,ATP4A,PCM1,PTPRC,ATP2A1,ANO6,MYO5A,KRT5,TM9SF4,MYH9,ACACB,ATP2B4,TPR,SUPT6H,SLC25A4,RAN,ATP1A1,RTN4,SORL1,FLNA,CLTC,TRPV2,HNRNPU,HSPA8,ATP2A2,HSP90AB1,EPRS1,DHX9,ACTB,AFDN,ARRB2,EIF4G1,SLC16A1,SLC25A5,POLR1A,MTOR,NUP214,THOC2,NOLC1,IQGAP1,HNRNPM,NCKAP1L,ACTN4,IPO7,PPP1R12A,IWS1,KIF5B,EPB41L2,LAMP1,TFRC,PLCG2,IPO5,OSBPL…
TF	Factor: E2F-1; motif: TWSGCGCGAAAAYKR; match class: 1	TF:M00024_1	8.65066e-11	10.063	2254	2303	348	21700	RPL7,SRRM2,CNOT1,DOCK11,PTPN23,DOCK10,CHORDC1,EIF2S1,WDR75,ACOT7,SRRM1,MYH9,VARS1,TPR,SMC4,STT3A,CHD2,CKAP5,BIRC6,IARS1,HSPD1,NOP2,GAPDH,UGGT1,SLC16A1,STT3B,SF3B3,NUP210,DNMT1,PRRC2C,ZC3H18,SRRT,SMC1A,UBE4B,PPIG,MAP1S,EPB41L2,RBM19,SUPT5H,INTS3,AQR,TFRC,DDX42,CEBPZ,WDR11,SFPQ,NRDC,SPECC1,MCM4,NCAPD2,PUM2,XPO1,NOP14,HSP90B1,SLC1A5,PNPLA7,RBM15,TBCD,DIS3,ATAD2,MOV10,MATR3,PNN,GLG1,ARHGEF2,ESYT1,GOL…
TF	Factor: TFEA; motif: RGTCACGTGA	TF:M10403	0.000344565	3.46273	2553	2303	348	21700	EIF4G3,ATP2B1,MAGT1,ZC3H4,DYNC1H1,RPL3,EIF3A,ERCC6L,DOCK2,UBAP2L,RPL13A,EIF2S1,PCM1,RNF213,CCDC88B,HDLBP,MYO5A,FASN,EEF2,RANBP2,THRAP3,TLN1,DDX39B,GIGYF2,STT3A,RAN,RTN4,SORL1,CERS2,WASHC2,DHX9,GYG1,DIP2B,ACTB,GAPDH,AFDN,EIF4G1,SLC16A1,STT3B,MTOR,ACTA2,NUP214,USP9X,SCAMP3,PRRC2C,HCFC2,HNRNPM,UBE4B,TAOK3,RFC1,KIF5B,DGKZ,EPB41L2,RBM19,LAMP1,EFTUD2,PLCG2,DHX8,OSBPL8,SPECC1,DNMT3A,CUL4B,RBM15,HDGFL2,P…
TF	Factor: LRH-1; motif: NNNYCAAGGYCAN	TF:M07360	0.00665617	2.17678	2632	2303	348	21700	MYBBP1A,ATP2B1,H1-3,EEF1A2,MB,MAGT1,DYNC1H1,LDHC,EIF3A,RNF213,CYBB,ATP2A1,MYO5A,EEF2,ACACB,PAFAH1B1,THRAP3,VARS1,GIGYF2,PFAS,KRT79,SAFB,KRT9,PDCD11,NACA,VPS13C,CERS2,CLPTM1,FERMT3,CPS1,ATP1A3,GCN1,DIP2B,HSPD1,GAPDH,EIF4G1,SLC16A1,SLC25A5,MTOR,CPSF1,ANPEP,SYNGR1,NOLC1,ATP13A1,PRRC2C,HECTD1,MVP,ATP5F1B,RNF20,ACTN4,SF3A1,IPO7,RFC1,DGKZ,TFRC,ACLY,PLCG2,CEBPZ,ANAPC1,ICAM1,USP4,IDE,KPNB1,PUM2,DNMT3A,GO…
GO:BP	regulation of developmental process	GO:0050793	1.04734e-11	10.9799	2689	2249	347	25907	SLC7A5,ATP2B1,CHD4,KRT2,WNK1,CNOT1,ANKRD17,NUMA1,INF2,PKM,PCM1,KRT84,CYBB,CHD5,PTPRC,PRPF40A,ANO6,SMARCA4,MYH9,ACACB,PAFAH1B1,ATP2B4,HSPA5,ABCB1A,DDX39B,SUPT6H,SLC25A4,WDR1,RTN4,NACA,SORL1,FLNA,CD44,TRPV2,CERS2,HNRNPU,CLPTM1,RIF1,DDB1,HSP90AB1,TRIP12,DIP2B,ACTB,ACIN1,HUWE1,AFDN,ARRB2,EIF4G1,CORO1C,MTOR,ERAP1,DNMT1,IQGAP1,AP2A2,SRRT,SRSF6,NCKAP1L,INPP5D,IPO7,SMARCC2,AP3B1,SMARCC1,EPB41L2,RBM19,AP3…
TF	Factor: ERF; motif: ACCGGAARTN; match class: 1	TF:M01984_1	1.03575e-36	35.9847	1625	2303	347	21700	SLC7A5,BAZ1B,ATP2B1,WNK1,CNOT1,ZC3H4,CHORDC1,SNRNP200,SEC61A1,SMARCA4,DDOST,TLN1,H1-4,DDX39B,WDR1,TM9SF3,MSH6,MKI67,COPA,PDCD11,NACA,RPS25,CD44,TM9SF2,ATP1A3,BIRC6,UGGT1,MTOR,THOC2,NOLC1,DNMT1,ATP13A1,SRRT,NCKAP1L,SMC1A,RNF20,KIF5B,MAP1S,PIK3R4,RBM19,AQR,DHX8,CEBPZ,WDR11,NCSTN,NRDC,SKIC2,LTN1,PUM2,NAT10,CUL4B,COPB2,FLII,AP1B1,HDGFL2,LRPPRC,DHX30,UBA6,CHERP,EFL1,HSPH1,USP19,TPP2,TSR1,EXOSC10,BAG6,…
TF	Factor: Fli-1; motif: GNNRCCGGAAGYGS; match class: 1	TF:M10234_1	3.93117e-35	34.4055	1645	2303	346	21700	RPL6,PTPN23,ZC3H4,NISCH,CHORDC1,DOCK2,GAPVD1,PCM1,SEC61A1,TCOF1,DDOST,H1-4,DDX39B,WDR1,TM9SF3,MSH6,CHD2,NACA,TM9SF2,BIRC6,GCN1,TRIP12,ACTB,NOP2,UGGT1,POLR2A,ATXN2L,NOLC1,DNMT1,IQGAP1,PDS5B,ZC3H18,NCKAP1L,RNF20,STAG2,SF3A1,GANAB,PPIG,TUBB4B,SMARCC1,RBM19,NFKB1,INTS3,DHX8,WDR11,IPO5,LTN1,PUM2,CUL4B,POLR2B,HSP90B1,UPF2,PDCD6IP,CAPRIN1,TOP2B,SBNO1,CLASP1,CHERP,GART,WASHC4,TPP2,TSR1,EXOSC10,BAG6,RAD50…
HP	Decreased body weight	HP:0004325	1.59197e-07	6.79806	1617	845	342	5228	ALB,BAZ1B,LBR,EEF1A2,CNOT1,DOCK11,KRT10,HCFC1,NUMA1,UBAP2L,SEC61A1,TCOF1,KRT5,DDOST,GIGYF2,SLC25A4,STT3A,KRT6A,CAD,KRT1,MSH6,DOCK8,ARPC1B,VPS13C,SLC25A3,FLNA,CLTC,ABCB7,SON,CPS1,ATRX,ATP1A3,EPRS1,IARS1,DHX9,ACTB,HUWE1,EIF4G1,STT3B,POLR1A,NUP214,POLR2A,ERAP1,THOC2,POLA1,ATP5F1B,SMC1A,UBE4B,STAG2,SMARCC2,NFKB1,TFRC,ADAR,WDR11,ANAPC1,RAD21,SKIC2,MCM4,NCAPD2,DNMT3A,CUL4B,COPB2,NSUN2,FLII,AP1B1,USP7,P…
GO:BP	apoptotic process	GO:0006915	4.71173e-32	31.3268	2015	2249	341	25907	SLC7A5,MYBBP1A,EEF1A2,LDHA,ARL6IP5,TOP2A,ATP2A3,NISCH,EIF2S1,RTN3,PTPRC,ATP2A1,ANO6,SMARCA4,HSPA5,SLC25A4,NCL,RPS3,MSH6,DOCK8,SLK,NACA,FLNA,CD44,HSPA8,SON,DDB1,ATP2A2,HSP90AB1,BIRC6,HSPD1,CHD8,ACTB,ACIN1,GAPDH,ARRB2,SLC25A5,MTOR,DNMT1,CCAR2,SLTM,SRSF6,HYOU1,NCKAP1L,UBE4B,INPP5D,ACTN4,MAP1S,NFKB1,TFRC,ADAR,DDX42,HK1,NCSTN,RAD21,SFPQ,ICAM1,RBM25,DNMT3A,ITGB1,AKAP1,HSP90B1,HK2,USP15,PDCD6IP,HIP1,SIN…
TF	Factor: Zfp516; motif: NCGGAKG	TF:M06840	1.67367e-07	6.77633	2313	2303	339	21700	IQGAP2,BAZ1B,LNPEP,RPL6,CNOT1,DOCK11,PTPN23,EIF3A,EIF2S1,RRBP1,RSRP1,SNRNP200,TCOF1,SRRM1,MYH9,GIGYF2,TM9SF3,RAN,KRT42,RAB10,TUBA4A,SUMO2,SLK,CLTC,RPS25,DDB1,HSP90AB1,BIRC6,GYG1,LMF2,GAPDH,AFDN,ARRB2,EIF4G1,ABCB1B,SLC16A3,SEC16A,USP9X,POLR2A,THOC2,HCFC2,PABPC1,ZC3H18,SLTM,SRSF6,NCKAP1L,PPP6R3,ACTN4,GANAB,PPP1R12A,TUBB4B,RBM19,COPB1,DHX8,CEBPZ,MTREX,ANAPC1,HK1,USP4,NAT10,RNF40,XPO1,GMIP,PNPLA7,DHX…
HP	Abnormal homeostasis	HP:0012337	0.0224269	1.64923	1755	845	338	5228	ALB,BAZ1B,LBR,KRT2,WNK1,CNOT1,KRT10,HCFC1,NUMA1,DOCK2,GAPVD1,INF2,CYBB,MYOF,PTPRC,SNRNP200,SEC61A1,ATP2A1,KRT5,RANBP2,PRPF8,FLNB,SLC25A4,CAD,WDR1,ACACA,SLC25A3,PKLR,CPS1,ATRX,ATP1A3,IARS1,GYG1,HSPD1,ACTB,SLC16A1,POLR1A,MTOR,ERAP1,DNMT1,POLA1,HSD17B10,HYOU1,ATP5F1B,SMC1A,NUP133,STAG2,ACTN4,IARS2,ADAR,PLCG2,WDR11,ANAPC1,RAD21,CTDP1,ELP1,NUP160,TKT,LRPPRC,DHX30,SIN3A,POLD1,ALPL,LONP1,OGDH,EFL1,GTF2I…
GO:BP	protein modification process	GO:0036211	5.41319e-13	12.2665	2540	2249	337	25907	UBR5,BAZ1B,WNK1,MAGT1,PTPN23,CHORDC1,PTPRC,DDOST,RPN2,ATP2B4,RANBP2,HSPA5,NCL,STT3A,RPS3,UBE2O,SUMO2,SLK,CD44,DDB1,GAK,HSP90AB1,BIRC6,UBR4,TRIP12,DIP2B,ACTB,GAPDH,HUWE1,ARRB2,RPN1,UGGT1,EIF4G1,STT3B,CORO1C,MTOR,USP9X,IQGAP1,HECTD1,CCAR2,MVP,SRPK2,RNF20,UBE4B,PPIG,TAOK3,AP3B1,PIK3R4,PTPN12,TFRC,ADAR,PLCG2,USP5,ANAPC1,CTDP1,ICAM1,USP4,LTN1,NAT10,RNF40,ITGB1,CUL4B,DIP2A,USP7,USP15,PLXNB2,ABR,STK10,U…
TF	Factor: BMAL1; motif: MCACGTGMN	TF:M10190	1.41228e-12	11.8501	2105	2303	337	21700	SLC7A5,ZC3H4,CLUH,EIF3A,UBAP2L,RPL13A,PKM,HDLBP,MYO5A,FASN,RANBP2,THRAP3,TLN1,DDX39B,NCL,RAN,EIF5B,ARPC1B,SORL1,TRPV2,HSPA8,GEMIN5,SON,HSP90AB1,DHX9,GYG1,ACTB,ACIN1,TUBA1B,AFDN,EIF4G1,SLC16A1,STT3B,CORO1C,SLC16A3,CHD1,NUP214,NUP210,SCAMP3,ERAP1,POLA1,PABPC1,HNRNPM,LRRFIP1,RFC1,KIF5B,RBM19,LAMP1,EFTUD2,TFRC,PLCG2,IPO5,DNMT3A,NAT10,CUL4B,EIF3B,MTHFD1L,GMIP,PNPLA7,HK2,APBB1IP,MTHFD1,SBNO1,PLA2G4A,PO…
TF	Factor: Arnt; motif: NDDNNCACGTGNNNNN	TF:M00236	2.27085e-06	5.64381	2348	2303	337	21700	UBR5,BAZ1B,MAGT1,CLUH,EIF3A,UBAP2L,RPL13A,RNF213,TCOF1,MYO5A,FASN,EEF2,TM9SF4,VARS1,TLN1,DDX39B,GIGYF2,NCL,TCERG1,ATP1A1,ARPC1B,CERS2,HSPA8,GEMIN5,IARS1,UBR4,DHX9,DIP2B,HSPD1,ACTB,ACIN1,TUBA1B,GAPDH,AFDN,EIF4G1,ABCB1B,SLC16A3,NUP214,USP9X,SCAMP3,PRRC2C,HNRNPM,UBE4B,KIF5B,RBM19,LAMP1,TFRC,PLCG2,IPO5,NAT10,AKAP1,MTHFD1L,APBB1IP,NOMO1,MATR3,SBNO1,STK10,ALPL,OGDH,UTP14A,EFL1,HSPH1,GART,THADA,WASHC4,S…
GO:BP	positive regulation of response to stimulus	GO:0048584	2.00825e-18	17.6972	2336	2249	336	25907	UBR5,WNK1,ARL6IP5,ANKRD17,NUMA1,DOCK2,CHD5,PTPRC,ANO6,SMARCA4,MYO5A,SMCHD1,MYH9,PAFAH1B1,ABCB1A,TPR,RPS3,KRT1,UBE2O,RTN4,SORL1,FLNA,CD44,HSPA8,RIF1,HSP90AB1,EPRS1,DHX9,HSPD1,ACTB,GAPDH,AFDN,ARRB2,MTOR,ACTA2,USP9X,TNS3,IQGAP1,HCFC2,CCAR2,NCKAP1L,ACTN4,TAOK3,SMARCC2,AP3B1,DGKZ,SMARCC1,NFKB1,LAMP1,TFRC,PLCG2,IPO5,SFPQ,OSBPL8,ICAM1,USP4,PUM2,DNMT3A,ITGB1,HDGFL2,USP15,CYFIP1,FYB1,HIP1,PUM1,MYO1C,MATR3…
KEGG	Metabolic pathways	KEGG:01100	2.78272e-09	8.55553	1616	1420	336	9330	LBR,LDHA,LDHC,GAPDHS,PKM,ATP4A,FASN,ENO2,DDOST,ACACB,PAFAH1B1,RPN2,STT3A,PFAS,CAD,ACACA,TECR,CERS2,PKLR,CPS1,EPRS1,GYG1,GAPDH,RPN1,STT3B,ATP6V0A1,ANPEP,DNMT1,HSD17B10,ATP5F1B,INPP5D,GANAB,DGKZ,ACLY,PLCG2,HK1,HK3,DNMT3A,MTHFD1L,HK2,TKT,MTHFD1,PLA2G4A,ALPL,OGDH,ACADSB,GART,MARS1,INPPL1,HADHA,STS,PLOD1,ACSL4,PYGB,SDHA,COLGALT1,ACO2,ACO1,GMPS,PYGL,PLOD3,GPHN,ALDH18A1,UAP1L1,ATP6V1A,GAA,GPI,HKDC1,RRM1…
GO:BP	nervous system development	GO:0007399	2.95533e-11	10.5294	2593	2249	335	25907	SLC7A5,ATP2B2,CHD4,DOCK10,PCM1,RTN3,CHD5,SMARCA4,MYO5A,PAFAH1B1,ATP2B4,MAP4,HSPA5,ABCB1A,GIGYF2,WDR1,RAN,RAB10,RTN4,SORL1,FLNA,TRPV2,CERS2,HSPA8,ATRX,GAK,ATP1A3,SLC2A1,DIP2B,CHD8,ACTB,AFDN,ARRB2,EIF4G1,ABCB1B,CORO1C,PLEC,MTOR,USP9X,THOC2,IQGAP1,SRRT,NCKAP1L,NUP133,UBE4B,TAOK3,SMARCC2,KIF5B,MAP1S,SMARCC1,PHF8,NCSTN,NRDC,KIF5C,PUM2,DNMT3A,GOLGA4,ITGB1,CUL4B,DIP2A,MTHFD1L,TBCD,MTHFD1,PLXNB2,CYFIP1,A…
GO:CC	chromosome	GO:0005694	8.4358e-64	63.0739	1457	2263	335	26207	UBR5,MYBBP1A,BAZ1B,SF3B1,AHCTF1,H1-3,CHD4,TOP2A,ZC3H4,ANKRD17,HCFC1,NUMA1,ERCC6L,UBAP2L,CHD5,BAZ1A,SMARCA4,SMCHD1,PAFAH1B1,FTSJ3,H1-4,TPR,NCL,SMC4,RAN,MSH6,MKI67,CHD2,CKAP5,HNRNPU,RIF1,ATRX,DDB1,DHX9,CHD8,ACTB,CHD1,POLR1A,SF3B3,POLR2A,THOC2,DNMT1,POLA1,PDS5B,CCAR2,SRPK2,SMC1A,RNF20,NUP133,STAG2,RFC1,SMARCC2,PPP1R12A,SMARCC1,RBM19,NFKB1,INTS3,RAD21,SFPQ,NUP98,MCM4,PDS5A,NCAPD2,DNMT3A,RNF40,XPO1,NU…
GO:CC	plasma membrane bounded cell projection	GO:0120025	3.73732e-15	14.4274	2481	2263	335	26207	SLC7A5,ATP2B2,IQGAP2,ATP2B1,LDHA,PTPN23,DYNC1H1,HCFC1,LDHC,NUMA1,DOCK10,PKM,EIF2S1,PCM1,RTN3,CYBB,PTPRC,ACOT7,MYO5A,ENO2,MYH9,PAFAH1B1,ATP2B4,MAP4,HSPA5,TLN1,ABCB1A,GIGYF2,RPS3,CAD,RAN,RAB10,DOCK8,ATP1A1,RTN4,COPA,FLNA,CD44,TRPV2,HNRNPU,HSPA8,ATP1A3,ATP2A2,HSP90AB1,DIP2B,HSPD1,ACTB,AFDN,ARRB2,CORO1C,PLEC,MTOR,ACTA2,USP9X,ANPEP,IQGAP1,PABPC1,ACTN4,KIF5B,AP3B1,TUBB4B,FKBP15,MAP1S,DGKZ,PIK3R4,LAMP1,…
TF	Factor: EHF; motif: CSCGGAARTN; match class: 1	TF:M01974_1	1.72281e-33	32.7638	1599	2303	335	21700	LNPEP,EDC4,ZC3H4,HCFC1,DOCK10,SEC61A1,FASN,EEF2,SMCHD1,THRAP3,SLC25A4,NCL,WDR1,TM9SF3,MSH6,EIF5B,COPA,ARPC1B,GAK,BIRC6,DHX9,UGGT1,EIF4G1,SF3B3,ATP13A1,PABPC1,SRRT,SLTM,USO1,RBM19,SUPT5H,INTS3,AQR,CEBPZ,NCSTN,NRDC,LTN1,NOP14,CUL4B,COPB2,NSUN2,FLII,AP1B1,USP7,MTHFD1,USP15,DHX30,UBA6,CHERP,EFL1,THADA,TSR1,BAG6,MCM3,BCLAF1,PPP1R9B,PWP2,DDX21,SEC31A,SYMPK,DHX36,XPO5,U2SURP,PARP1,HSPA4,XRN2,WDR46,PYGB,…
GO:BP	regulation of protein metabolic process	GO:0051246	6.41896e-47	46.1925	1667	2249	333	25907	WNK1,CNOT1,CHORDC1,RPL13A,PKM,EIF2S1,RTN3,PTPRC,TCOF1,EEF2,MYH9,ATP2B4,HSPA5,DDX39B,GIGYF2,TPR,NCL,RPS3,EIF5B,RTN4,SUMO2,SORL1,FLNA,CD44,HNRNPU,HSPA8,TM9SF2,GEMIN5,DDB1,HSP90AB1,EPRS1,GCN1,DHX9,DIP2B,ACTB,GAPDH,HUWE1,ARRB2,EIF4G1,CORO1C,MTOR,SF3B3,USP9X,NOLC1,IQGAP1,CCAR2,PABPC1,MVP,SMARCC1,TFRC,ADAR,PLCG2,USP5,NCSTN,NRDC,ICAM1,USP4,PUM2,NAT10,RNF40,XPO1,ITGB1,MSN,CUL4B,EIF3B,DIP2A,DHX29,USP7,PLX…
GO:CC	ribonucleoprotein complex	GO:1990904	4.72074e-21	20.326	2254	2263	332	26207	RPL7,RPL5,SF3B1,RPL6,SRRM2,TOP2A,RPL3,EIF3A,UTP20,RPL13A,EIF2S1,WDR75,PRPF40A,SNRNP200,MYO5A,SRRM1,EEF2,PRPF8,FTSJ3,DDX39B,NCL,RPS3,PDCD11,RPS25,HNRNPU,HSPA8,EPRS1,DHX9,ACTB,SF3B3,NOLC1,IQGAP1,SND1,PABPC1,ZC3H18,HSD17B10,SRRT,HNRNPM,MVP,SRSF6,ACTN4,SF3A1,EFTUD2,AQR,ADAR,DDX42,DHX8,MTREX,NUP98,NAT10,XPO1,NOP14,EIF3B,DHX29,LRPPRC,TOP2B,PNN,UPF1,UTP14A,TTF2,EFL1,TSR1,EXOSC10,NOL6,DNTTIP2,CWC22,BOP1,…
TF	Factor: E2F-1; motif: NTTSGCGG; match class: 1	TF:M00430_1	3.50202e-21	20.4557	1827	2303	332	21700	RPL7,ATP2B1,AHCTF1,RPL6,KRT2,WNK1,CNOT1,DYNC1H1,HCFC1,UTP20,UBAP2L,CHD5,PRPF40A,SNRNP200,SMCHD1,MYH9,TLN1,DDX39B,SMC4,TCERG1,SAFB,SUMO2,PDCD11,BIRC6,LMF2,NOP2,CORO1C,CHD1,ATXN2L,DNMT1,POLA1,PDS5B,SND1,HCFC2,ATP5F1B,SMC1A,RFC1,RABL6,AP3B1,RBM19,PPP4R3A,DDX42,MTREX,ANAPC1,RAD21,NUP98,IDE,PDS5A,NCAPD2,KPNB1,RBM25,KIF5C,XPO1,FLII,DHX29,MTHFD1,USP15,LRPPRC,MATR3,SBNO1,ECPAS,RRP12,SIN3A,SLC3A2,GLG1,OGD…
TF	Factor: E2F-6; motif: CNTTTCNT	TF:M01252	0.00476458	2.32198	2486	2303	332	21700	SLC7A5,IQGAP2,MYBBP1A,AHCTF1,PTPN23,CLUH,EIF2S1,PCM1,CYBB,MYOF,SNRNP200,BAZ1A,ANO6,DDOST,RANBP2,FTSJ3,RPS3,KRT42,DOCK8,RTN4,COPA,SLK,CD44,CLPTM1,MACF1,SON,ATP2A2,CHD8,TMEM14C,SLC16A1,CPSF1,NDC1,TNS3,CCAR2,ZC3H18,SRRT,MVP,SLTM,RNF20,TAOK3,ADAR,ANAPC1,NCSTN,SFPQ,NAT10,ITGB1,EIF3B,HSP90B1,FMNL2,CYFIP1,MATR3,ARHGAP45,SIN3A,STK10,ALPL,EFL1,ESYT1,ZFR,SMARCA5,USP19,BAG6,H1-2,ESPL1,ARFGEF2,SF3B2,TRIM28,I…
GO:CC	nucleolus	GO:0005730	1.31006e-14	13.8827	2464	2263	331	26207	MYBBP1A,RPL5,BAZ1B,SF3B1,RPL6,TOP2A,RPL3,EIF3A,UTP20,WDR75,RNF213,TCOF1,SMARCA4,FTSJ3,NCL,RPS3,RAN,ACACA,MKI67,PDCD11,FLNA,RPS25,CKAP5,HSPA8,CPS1,DDB1,DHX9,EEF1A1,NOP2,ACIN1,POLR1A,SF3B3,NOLC1,POLA1,SRPK2,RNF20,STAG2,PPP1R12A,USO1,MAP1S,RBM19,PHF8,ADAR,MTREX,SPECC1,NAT10,XPO1,NOP14,NSUN2,RAI14,DIS3,MYO1C,TOP2B,RRP12,SIN3A,UTP14A,SMC2,SMARCA5,MARS1,DDX24,TSR1,EXOSC10,NOL6,DNTTIP2,PELP1,TOP1,BOP1,U…
GO:CC	intracellular vesicle	GO:0097708	6.21841e-27	26.2063	2073	2263	330	26207	ATP2B1,LNPEP,PTPN23,NISCH,GAPVD1,CYBB,MYOF,SEC61A1,MYO5A,FASN,TM9SF4,MYH9,HSPA5,FLNB,GIGYF2,RAN,RAB10,ATP1A1,COPA,SORL1,VPS13C,CLTC,TRPV2,HSPA8,TM9SF2,GAK,HSP90AB1,WASHC2,BIRC6,UBR4,HSPD1,GAPDH,ARRB2,CORO1C,SEC16A,MTOR,ATP6V0A1,SCAMP3,SYNGR1,SND1,AP2A2,GANAB,KIF5B,AP3B1,USO1,FKBP15,PIK3R4,COPB1,LAMP1,AP3D1,TFRC,PLCG2,WDR11,NCSTN,ITGB1,HSP90B1,SLC1A5,COPB2,AP1B1,COPG2,PACS1,PDCD6IP,HIP1,AP2B1,FMNL…
GO:BP	cell cycle	GO:0007049	1.03282e-46	45.986	1640	2249	329	25907	IQGAP2,MYBBP1A,BAZ1B,AHCTF1,WNK1,TOP2A,ANKRD17,DYNC1H1,NUMA1,CHORDC1,PCM1,PTPRC,PRPF40A,SMARCA4,MYH9,PAFAH1B1,ATP2B4,MAP4,GIGYF2,TPR,SMC4,RPS3,RAN,MKI67,TUBA4A,FLNA,CLTC,CKAP5,HNRNPU,HSPA8,SON,ATRX,DDB1,HSP90AB1,BIRC6,ACTB,TUBA1B,EIF4G1,SLC16A1,PLEC,SLC25A5,NUP214,NDC1,IQGAP1,POLA1,PDS5B,SND1,CCAR2,SMC1A,STAG2,TAOK3,SMARCC2,PPP1R12A,TUBB4B,MAP1S,PIK3R4,SMARCC1,INTS3,PHF8,PLCG2,ANAPC1,RAD21,CTDP1,…
GO:CC	cytoplasmic vesicle	GO:0031410	8.64262e-27	26.0634	2068	2263	329	26207	ATP2B1,LNPEP,PTPN23,NISCH,GAPVD1,CYBB,MYOF,SEC61A1,MYO5A,FASN,TM9SF4,MYH9,HSPA5,FLNB,GIGYF2,RAN,RAB10,ATP1A1,COPA,SORL1,VPS13C,CLTC,TRPV2,HSPA8,TM9SF2,GAK,HSP90AB1,WASHC2,BIRC6,UBR4,HSPD1,GAPDH,ARRB2,CORO1C,SEC16A,MTOR,ATP6V0A1,SCAMP3,SYNGR1,SND1,AP2A2,GANAB,KIF5B,AP3B1,USO1,FKBP15,PIK3R4,COPB1,LAMP1,AP3D1,TFRC,WDR11,NCSTN,ITGB1,HSP90B1,SLC1A5,COPB2,AP1B1,COPG2,PACS1,PDCD6IP,HIP1,AP2B1,FMNL1,MYO1…
TF	Factor: AP-2gamma; motif: GCCYNCRGSN; match class: 1	TF:M03811_1	1.84369e-05	4.73431	2326	2303	329	21700	IQGAP2,ATP2B1,AHCTF1,CHD4,LBR,EEF1A2,CNOT1,NUMA1,EIF3A,RRBP1,RTN3,CHD5,EEF2,PAFAH1B1,VARS1,MAP4,H1-4,WDR1,TM9SF3,SAFB,SUMO2,SLK,NACA,KRT19,CKAP5,CERS2,HSPA8,GAK,ATP2A2,GCN1,DIP2B,HSPD1,AFDN,SLC16A1,STT3B,CORO1C,ATXN2L,PRRC2C,HECTD1,PDS5B,HCFC2,CCAR2,PABPC1,NCKAP1L,NUP133,STAG2,SF3A1,MAP1S,EPB41L2,PTPN12,NFKB1,IPO5,CTDP1,OSBPL8,SPECC1,IDE,KPNB1,POLR2B,FMNL2,USP7,HK2,ABR,SH3PXD2B,NPEPPS,FMNL1,ARHGE…
GO:BP	positive regulation of nucleobase-containing compound metabolic process	GO:0045935	1.07779e-27	26.9675	2007	2249	328	25907	MYBBP1A,BAZ1B,SF3B1,CHD4,WNK1,CNOT1,TOP2A,HCFC1,PKM,WDR75,PTPRC,BAZ1A,SMARCA4,SMCHD1,THRAP3,DDX39B,GIGYF2,SUPT6H,NCL,RPS3,SAFB,SUMO2,NACA,HNRNPU,HSPA8,RIF1,ATRX,DHX9,CHD8,ACTB,ARRB2,MTOR,SF3B3,NOLC1,HCFC2,PABPC1,ZC3H18,RNF20,ACTN4,RFC1,SMARCC2,PPP1R12A,AP3B1,SMARCC1,SUPT5H,NFKB1,AP3D1,TFRC,PHF8,CEBPZ,SFPQ,NUP98,SCAF8,RNF40,RBM15,HDGFL2,PUM1,MYO1C,MOV10,CAPRIN1,TOP2B,UPF1,ARHGEF2,GTF2I,SMARCA5,MAR…
GO:CC	organelle envelope	GO:0031967	3.63081e-72	71.44	1303	2263	327	26207	AHCTF1,LBR,ANKRD17,DYNC1H1,PCM1,CYBB,MYOF,PAFAH1B1,RANBP2,TPR,SLC25A4,RPS3,RAN,RTN4,SORL1,VPS13C,SLC25A3,ABCB7,RIF1,CPS1,HSPD1,TMEM14C,SLC16A3,PLEC,SLC25A5,MTOR,NUP214,NUP210,NDC1,POLA1,ATP5F1B,NUP133,IPO7,PHF8,HK1,IPO5,NUP98,OSBPL8,KPNB1,PUM2,XPO1,AKAP1,NUP160,RBM15,HK2,LRPPRC,RRP12,PLA2G4A,ABCF1,CLIP1,ALPL,OGDH,NUP155,CCAR1,DCTN1,CSE1L,OGT,PARP1,NUP188,HADHA,WDR3,NUP93,OPA1,BICD2,IMMT,LMNA,ACSL…
TF	Factor: AP-2; motif: SNNNCCNCAGGCN; match class: 1	TF:M00915_1	0.00213258	2.67109	2422	2303	327	21700	RPL7,IQGAP2,BAZ1B,EIF4G3,ATP2B1,AHCTF1,CHD4,EEF1A2,WNK1,DOCK10,GAPVD1,PCM1,CHD5,BAZ1A,VARS1,MAP4,WDR1,TM9SF3,UBE2O,DOCK8,SUMO2,SLK,HSPA8,RIF1,DDB1,ATP2A2,GCN1,GYG1,DIP2B,CHD8,CORO1C,CHD1,ATXN2L,HECTD1,PDS5B,PABPC1,ZC3H18,SLTM,SRSF6,NUP133,PPIG,PPP1R12A,USO1,MAP1S,EPB41L2,NFKB1,LAMP1,IPO5,NUP98,SPECC1,KPNB1,PUM2,DNMT3A,XPO1,FMNL2,GMIP,USP7,COPG2,HDGFL2,ABR,DIS3,FMNL1,LARP1,CAPRIN1,UBA6,ABCF1,ALPL,…
HP	Abnormality of the orbital region	HP:0000315	0.00399919	2.39803	1656	845	326	5228	BAZ1B,CHD4,LBR,EEF1A2,SRRM2,CNOT1,KRT10,ANKRD17,DYNC1H1,UBAP2L,CHD5,TCOF1,SMARCA4,MYO5A,SMCHD1,PAFAH1B1,VARS1,H1-4,FLNB,STT3A,KRT1,MSH6,ARPC1B,FLNA,CLTC,HNRNPU,MACF1,SON,ATRX,DDB1,ATP1A3,ATP2A2,DHX9,TRIP12,CHD8,ACTB,HUWE1,PLEC,CHD1,POLR1A,MTOR,USP9X,ERAP1,POLA1,SMC1A,UBE4B,STAG2,SMARCC2,PPP1R12A,IARS2,AP3B1,COPB1,EFTUD2,TFRC,PHF8,ADAR,ANAPC1,HK1,RAD21,DNMT3A,CUL4B,COPB2,NSUN2,FLII,TBCD,AP1B1,PACS…
GO:BP	protein transport	GO:0015031	9.10247e-58	57.0408	1448	2249	325	25907	UBR5,AHCTF1,ARL6IP5,PTPN23,HCFC1,GAPVD1,RRBP1,PCM1,SEC61A1,MYO5A,TM9SF4,MYH9,PAFAH1B1,RANBP2,HSPA5,TPR,RAN,RAB10,COPA,NACA,SORL1,VPS13C,FLNA,CLTC,HSPA8,HSP90AB1,WASHC2,HSPD1,ARRB2,SLC16A1,SEC16A,NUP214,USP9X,NUP210,SCAMP3,NOLC1,NDC1,ATP13A1,AP2A2,HNRNPM,NUP133,ACTN4,IPO7,KIF5B,AP3B1,USO1,PIK3R4,COPB1,AP3D1,TFRC,WDR11,IPO5,NUP98,KPNB1,KIF5C,XPO1,GOLGA4,ITGB1,AKAP1,NUP160,KTN1,HSP90B1,COPB2,AP1B1,C…
GO:BP	anatomical structure morphogenesis	GO:0009653	4.41725e-05	4.35485	2781	2249	322	25907	ATP2B2,WNK1,CNOT1,DOCK10,DOCK2,INF2,RPL13A,PKM,CYBB,PRPF40A,TCOF1,SMARCA4,MYO5A,MYH9,PAFAH1B1,ATP2B4,HSPA5,FLNB,SUPT6H,NCL,KRT6A,WDR1,RAB10,MKI67,RTN4,NACA,KRT19,FLNA,CD44,TRPV2,ATRX,DIP2B,ACTB,HUWE1,AFDN,CORO1C,PLEC,MTOR,ACTA2,USP9X,ANPEP,ERAP1,THOC2,NOLC1,IQGAP1,SRSF6,ATP5F1B,NCKAP1L,UBE4B,TAOK3,KIF5B,AP3B1,MAP1S,SMARCC1,EPB41L2,NFKB1,TFRC,NRDC,ICAM1,KIF5C,PUM2,GOLGA4,ITGB1,MSN,DIP2A,MTHFD1L,FM…
TF	Factor: E2F-2; motif: NNNWYGGCGCCAANNNN	TF:M02846	7.04145e-13	12.1523	1971	2303	321	21700	SLC7A5,ATP2B2,BAZ1B,AHCTF1,EEF1A2,WNK1,LDHA,RPL3,EIF2S1,RRBP1,PCM1,RSRP1,CHD5,SMARCA4,EEF2,SMCHD1,RPN2,RANBP2,DDX39B,SMC4,WDR1,DOCK8,TUBA4A,SAFB,ERMP1,SORL1,SLC25A3,HNRNPU,CLPTM1,TM9SF2,ATRX,UBR4,LMF2,EIF4G1,SLC16A3,DNMT1,POLA1,PDS5B,PABPC1,HYOU1,UBE4B,STAG2,RFC1,RABL6,PPP1R12A,TUBB4B,INTS3,EFTUD2,TFRC,PLCG2,DDX42,ELP1,PDS5A,LTN1,SCAF8,XPO1,ITGB1,MSN,CUL4B,MTHFD1L,FMNL2,SLC1A5,APBB1IP,FYB1,HIP1,A…
GO:BP	macromolecule catabolic process	GO:0009057	4.81951e-58	57.317	1402	2249	319	25907	UBR5,LNPEP,CNOT1,EDC4,PTPN23,ZC3H4,THRAP3,HSPA5,GIGYF2,SORL1,FLNA,CD44,HNRNPU,HSPA8,DDB1,HSP90AB1,UBR4,DHX9,TRIP12,HUWE1,ARRB2,UGGT1,STT3B,MTOR,SF3B3,USP9X,ERAP1,HECTD1,SND1,CCAR2,PABPC1,ZC3H18,RNF20,UBE4B,PIK3R4,SMARCC1,USP5,MTREX,ANAPC1,NRDC,SKIC2,IDE,LTN1,PUM2,RNF40,XPO1,MSN,CUL4B,HSP90B1,UPF2,NSUN2,USP7,PUM1,LRPPRC,DIS3,MOV10,LARP1,CAPRIN1,LAMP2,ECPAS,UBA6,UPF1,LONP1,XRN1,PSMD1,USP19,TPP2,EXO…
TF	Factor: ATF-1; motif: TNACGTCAN; match class: 1	TF:M01861_1	7.53557e-15	14.1229	1896	2303	319	21700	ATP2B1,MB,ZC3H4,LDHC,EIF3A,UBAP2L,RRBP1,EEF2,TM9SF4,SMCHD1,PAFAH1B1,THRAP3,FTSJ3,STT3A,CAD,WDR1,UBE2O,CLTC,HSP90AB1,EPRS1,GCN1,HSPD1,LMF2,CHD1,NUP214,USP9X,PRRC2C,SND1,ZC3H18,HNRNPM,HYOU1,NCKAP1L,NUP133,PPIG,MAP1S,COPB1,PHF8,DDX42,NRDC,ELP1,NUP98,KIF5C,RNF40,HSP90B1,MTHFD1L,FLII,AP2B1,MATR3,TOP2B,SLC3A2,FAM120A,OGDH,HIC2,THADA,WASHC4,GOLGA2,SMC2,SMARCA5,MARS1,DDX24,RANBP6,UBA1,LIG1,NOL8,CSE1L,VCL…
HP	Decreased head circumference	HP:0040195	1.52752e-12	11.816	1375	845	319	5228	BAZ1B,EEF1A2,SRRM2,CNOT1,PTPN23,ANKRD17,DYNC1H1,HCFC1,SMARCA4,PAFAH1B1,VARS1,STT3A,CHD2,CLTC,HNRNPU,MACF1,ATRX,ATP1A3,EPRS1,IARS1,DHX9,SLC2A1,TRIP12,HSPD1,CHD8,ACTB,HUWE1,STT3B,POLR1A,NUP214,POLR2A,THOC2,POLA1,HSD17B10,SMC1A,NUP133,UBE4B,STAG2,SMARCC2,PPP1R12A,AP3B1,COPB1,AP3D1,EFTUD2,PHF8,ADAR,EMC1,WDR11,RAD21,MCM4,NCAPD2,KIF5C,DNMT3A,CUL4B,COPB2,NSUN2,FLII,TBCD,USP7,PACS1,ITGB6,PUM1,LRPPRC,DHX3…
HP	Abnormality of the ocular adnexa	HP:0032039	0.0111076	1.95438	1631	845	319	5228	BAZ1B,CHD4,LBR,EEF1A2,SRRM2,CNOT1,KRT10,ANKRD17,DYNC1H1,UBAP2L,CHD5,TCOF1,SMARCA4,MYO5A,SMCHD1,PAFAH1B1,VARS1,H1-4,FLNB,STT3A,KRT1,ARPC1B,FLNA,CLTC,HNRNPU,MACF1,SON,ATRX,DDB1,ATP1A3,ATP2A2,DHX9,TRIP12,CHD8,ACTB,HUWE1,PLEC,CHD1,POLR1A,MTOR,USP9X,ERAP1,POLA1,SMC1A,UBE4B,STAG2,SMARCC2,PPP1R12A,IARS2,AP3B1,COPB1,EFTUD2,TFRC,PHF8,ADAR,ANAPC1,HK1,RAD21,DNMT3A,CUL4B,COPB2,NSUN2,FLII,TBCD,AP1B1,PACS1,TKT…
TF	Factor: AP-2alpha; motif: NGCCYSNNGSN; match class: 1	TF:M01857_1	6.11243e-06	5.21379	2212	2303	318	21700	UBR5,RPL7,IQGAP2,EIF4G3,AHCTF1,LNPEP,SRRM2,WNK1,DOCK11,CLUH,GAPVD1,RRBP1,PRPF40A,FASN,ENO2,GIGYF2,SLC25A4,RAN,SLC4A7,ATP1A1,SLK,FLNA,CKAP5,HNRNPU,RIF1,ATP2A2,BIRC6,HSPD1,AFDN,STT3B,CORO1C,SLC16A3,USP9X,SYNGR1,POLA1,PDS5B,PABPC1,SRRT,SLTM,SRSF6,STAG2,GANAB,RABL6,SMARCC2,PPP1R12A,USO1,MAP1S,EPB41L2,PTPN12,PPP4R3A,LAMP1,NUP98,OSBPL8,KIF5C,PUM2,DNMT3A,SCAF8,FMNL2,USP7,ABR,SH3PXD2B,FMNL1,MOV10,LARP1,E…
TF	Factor: usf1; motif: NNGTCACGTGRCS	TF:M10409	5.09278e-05	4.29305	2257	2303	318	21700	EIF4G3,ATP2B1,CHD4,MAGT1,ZC3H4,DYNC1H1,ERCC6L,DOCK2,UBAP2L,RPL13A,PCM1,RNF213,CHD5,PTPRC,HDLBP,MYO5A,FASN,EEF2,ENO2,RANBP2,THRAP3,TLN1,DDX39B,GIGYF2,STT3A,RAN,SORL1,SLC25A3,CLTC,RPS25,TRPV2,WASHC2,DHX9,GYG1,DIP2B,ACTB,GAPDH,AFDN,EIF4G1,SLC16A1,STT3B,NUP214,USP9X,SCAMP3,POLA1,PRRC2C,HCFC2,HNRNPM,UBE4B,RFC1,KIF5B,DGKZ,RBM19,LAMP1,EFTUD2,PLCG2,OSBPL8,DNMT3A,CUL4B,EIF3B,DIP2A,RBM15,PDCD6IP,CYFIP1,LRP…
TF	Factor: AP-2alpha; motif: GCCNNNRGS; match class: 1	TF:M00469_1	2.2962e-10	9.63899	2024	2303	317	21700	IQGAP2,BAZ1B,SF3B1,AHCTF1,LNPEP,CHD4,WNK1,DOCK11,ATP2A3,UTP20,GAPVD1,INF2,EIF2S1,RRBP1,PRPF40A,SRRM1,GIGYF2,SLC25A4,TM9SF3,TCERG1,ATP1A1,SUMO2,KRT19,CKAP5,RIF1,ATP2A2,GYG1,SLC16A1,CORO1C,SLC16A3,THOC2,SLTM,SRSF6,ACTN4,GANAB,PPIG,RABL6,PPP1R12A,IARS2,USO1,MAP1S,EPB41L2,NFKB1,PPP4R3A,DDX42,ANAPC1,RAD21,NUP98,OSBPL8,ICAM1,PDS5A,SCAF8,GOLGA4,FMNL2,FLII,USP7,USP15,ABR,MOV10,LARP1,ECPAS,UBA6,FAM120A,AB…
HP	Microcephaly	HP:0000252	1.21026e-12	11.9171	1362	845	317	5228	BAZ1B,EEF1A2,SRRM2,CNOT1,PTPN23,ANKRD17,DYNC1H1,HCFC1,SMARCA4,PAFAH1B1,VARS1,STT3A,CHD2,CLTC,HNRNPU,MACF1,ATRX,ATP1A3,EPRS1,IARS1,DHX9,SLC2A1,TRIP12,HSPD1,CHD8,ACTB,HUWE1,STT3B,POLR1A,NUP214,POLR2A,THOC2,POLA1,HSD17B10,SMC1A,NUP133,UBE4B,STAG2,SMARCC2,PPP1R12A,AP3B1,COPB1,AP3D1,EFTUD2,PHF8,ADAR,EMC1,WDR11,RAD21,MCM4,NCAPD2,KIF5C,DNMT3A,CUL4B,COPB2,NSUN2,FLII,TBCD,USP7,PACS1,ITGB6,PUM1,LRPPRC,DHX3…
REAC	Metabolism of RNA	REAC:R-MMU-8953854	7.13176e-98	97.1468	566	1509	316	8469	RPL7,RPL5,RPL6,SRRM2,CNOT1,RPL3,RPL13A,WDR75,PRPF40A,SNRNP200,RANBP2,PRPF8,FTSJ3,DDX39B,TPR,NCL,RPS3,TCERG1,PDCD11,RPS25,HNRNPU,HSPA8,GEMIN5,ACIN1,EIF4G1,CPSF1,SF3B3,NUP214,NUP210,POLR2A,THOC2,NDC1,PABPC1,SRRT,NUP133,SF3A1,SUPT5H,EFTUD2,AQR,ADAR,DDX42,DHX8,MTREX,SKIC2,RBM25,XPO1,NOP14,NUP160,POLR2B,UPF2,DIS3,UPF1,UTP14A,PSMD1,TSR1,EXOSC10,NOL6,PELP1,CWC22,NUP155,BOP1,PSMD2,SF3B2,ZC3H11A,PWP2,DDX2…
TF	Factor: ATF2; motif: VGTGACGTMACN; match class: 1	TF:M00179_1	2.06394e-17	16.6853	1803	2303	316	21700	ATP2B1,MB,ZC3H4,LDHC,EIF3A,RRBP1,EEF2,TM9SF4,SMCHD1,PAFAH1B1,RANBP2,THRAP3,PRPF8,TPR,STT3A,CAD,WDR1,RAN,SLC25A3,HSP90AB1,EPRS1,GCN1,HSPD1,LMF2,RPN1,SEC16A,CHD1,NUP214,USP9X,NOLC1,PRRC2C,SND1,HNRNPM,HYOU1,NCKAP1L,NUP133,PPIG,MAP1S,COPB1,PHF8,DDX42,CTDP1,NRDC,ELP1,NUP98,KIF5C,RNF40,HSP90B1,MTHFD1L,FLII,AP2B1,MATR3,TOP2B,FAM120A,OGDH,HIC2,THADA,WASHC4,GOLGA2,SMARCA5,MARS1,RANBP6,SH3PXD2A,UBA1,LIG1,N…
TF	Factor: CREM; motif: TGACGTCASYN; match class: 1	TF:M01820_1	9.08318e-17	16.0418	1820	2303	316	21700	MB,TOP2A,ZC3H4,LDHC,DOCK10,EIF3A,RRBP1,RTN3,PRPF40A,EEF2,TM9SF4,ENO2,SMCHD1,PAFAH1B1,STT3A,TM9SF3,RAN,UBE2O,SORL1,SLC25A3,HNRNPU,HSPA8,RIF1,HSP90AB1,EPRS1,WASHC2,GCN1,EEF1A1,LMF2,RPN1,NUP214,USP9X,SND1,HNRNPM,LRRFIP1,HYOU1,NCKAP1L,NUP133,PPIG,IWS1,COPB1,NFKB1,PHF8,ELP1,NUP98,MCM4,KIF5C,RNF40,GOLGA4,ITGB1,HSP90B1,MTHFD1L,FLII,RBM15,AP2B1,TOP2B,LONP1,OGDH,HIC2,THADA,SMARCA5,KIF11,RANBP6,SH3PXD2A,UB…
HP	Abnormal ocular adnexa morphology	HP:0030669	0.00794353	2.09999	1608	845	316	5228	BAZ1B,CHD4,LBR,EEF1A2,SRRM2,CNOT1,KRT10,ANKRD17,DYNC1H1,UBAP2L,CHD5,TCOF1,SMARCA4,MYO5A,SMCHD1,PAFAH1B1,VARS1,H1-4,FLNB,STT3A,KRT1,ARPC1B,FLNA,CLTC,HNRNPU,MACF1,SON,ATRX,DDB1,ATP1A3,ATP2A2,DHX9,TRIP12,CHD8,ACTB,HUWE1,PLEC,CHD1,POLR1A,MTOR,USP9X,ERAP1,POLA1,SMC1A,UBE4B,STAG2,SMARCC2,PPP1R12A,IARS2,AP3B1,COPB1,EFTUD2,TFRC,PHF8,ADAR,ANAPC1,HK1,RAD21,DNMT3A,CUL4B,COPB2,NSUN2,FLII,TBCD,AP1B1,PACS1,TKT…
TF	Factor: ATF-3; motif: RTKRCGTCANN	TF:M01863	4.32428e-09	8.36409	2047	2303	314	21700	SRRM2,MB,ZC3H4,HCFC1,RRBP1,RTN3,ACOT7,HDLBP,TM9SF4,DDOST,SMCHD1,PAFAH1B1,FTSJ3,TPR,SUPT6H,CHD2,DOCK8,CLTC,MACF1,HSP90AB1,GCN1,UBR4,CHD8,LMF2,MTOR,NUP214,USP9X,SCAMP3,LRRFIP1,SRSF6,NCKAP1L,NUP133,PPIG,IWS1,AP3B1,LAMP1,PHF8,ADAR,DDX42,CTDP1,NRDC,ELP1,NUP98,KIF5C,NAT10,NOP14,SLC1A5,FLII,LRPPRC,AP2B1,ABR,TOP2B,LAMP2,SLC3A2,LONP1,ESYT1,HIC2,THADA,WASHC4,GOLGA2,MARS1,TJP2,RANBP6,RAD50,HNRNPUL2,LIG1,NOL…
GO:CC	supramolecular complex	GO:0099080	1.93748e-54	53.7128	1418	2263	312	26207	RPL7,KRT76,AHCTF1,RPL6,KRT2,CNOT1,EDC4,KRT10,DYNC1H1,NUMA1,EIF3A,ERCC6L,UBAP2L,EIF2S1,KRT84,ATP2A1,SMARCA4,MYO5A,KRT5,MYH9,PAFAH1B1,ATP2B4,MAP4,FLNB,GIGYF2,NCL,KRT6A,KRT1,KRT42,KRT79,TUBA4A,KRT9,KRT19,FLNA,CLTC,CKAP5,HNRNPU,HSPA8,MACF1,DHX9,SLC2A1,KRT15,ACTB,TUBA1B,EIF4G1,PLEC,ACTA2,ATXN2L,IQGAP1,PRRC2C,PABPC1,SMC1A,NUP133,INPP5D,ACTN4,SMARCC2,PPP1R12A,KIF5B,TUBB4B,MAP1S,SMARCC1,NUP98,SPECC1,KPNB…
TF	Factor: Egr-1; motif: GCGGGGGCGG; match class: 1	TF:M07354_1	2.32852e-07	6.63292	2100	2303	312	21700	SLC7A5,RPL7,ATP2B1,CHD4,DOCK11,ZC3H4,RRBP1,PCM1,CHD5,BAZ1A,TCOF1,MYO5A,SMCHD1,MYH9,MAP4,TPR,WDR1,TM9SF3,UBE2O,RAB10,SLC4A7,ATP1A1,SUMO2,ARPC1B,HNRNPU,HSPA8,RIF1,GAK,ATP1A3,ATP2A2,HSP90AB1,DHX9,LMF2,CORO1C,SLC16A3,SEC16A,CHD1,ANPEP,SYNGR1,ATXN2L,PDS5B,PABPC1,HSD17B10,SLTM,SRSF6,RNF20,SMARCC2,PPP1R12A,AP3B1,EPB41L2,PTPN12,NFKB1,PHF8,RAD21,SKIC2,NUP98,SPECC1,USP4,CUL4B,FMNL2,AP1B1,USP7,ABR,DIS3,FMNL…
TF	Factor: HAIRYLIKE; motif: NNNNCANGTG; match class: 1	TF:M08885_1	6.57316e-17	16.1822	1779	2303	311	21700	ATP2B1,CHD4,CLUH,UBAP2L,INF2,PCM1,TCOF1,HDLBP,EEF2,THRAP3,VARS1,DDX39B,GIGYF2,NCL,CAD,RAN,TCERG1,ATP1A1,NACA,CERS2,HSPA8,HSP90AB1,IARS1,GYG1,HSPD1,GAPDH,AFDN,RPN1,EIF4G1,ABCB1B,SLC16A1,STT3B,CORO1C,SLC16A3,PLEC,NUP210,ERAP1,POLA1,PRRC2C,HCFC2,PABPC1,HNRNPM,UBE4B,IPO7,RFC1,MAP1S,RBM19,LAMP1,EFTUD2,TFRC,PLCG2,IPO5,HK3,OSBPL8,USP4,DNMT3A,NAT10,MSN,KTN1,MTHFD1L,PNPLA7,HK2,LRPPRC,ABR,LARP1,SBNO1,ALPL,…
GO:BP	vesicle-mediated transport	GO:0016192	1.52512e-44	43.8167	1524	2249	309	25907	PTPN23,DOCK2,GAPVD1,RTN3,PTPRC,ANO6,MYO5A,TM9SF4,MYH9,NCL,UBE2O,RAB10,COPA,SORL1,FLNA,CLTC,HSPA8,GAK,ATP2A2,WASHC2,ACTB,ARRB2,CORO1C,SEC16A,ATP6V0A1,SYNGR1,AP2A2,HYOU1,ATP5F1B,NCKAP1L,ACTN4,KIF5B,AP3B1,USO1,FKBP15,PIK3R4,COPB1,LAMP1,AP3D1,TFRC,PLCG2,WDR11,GOLGA4,ITGB1,MSN,COPB2,AP1B1,USP7,COPG2,PDCD6IP,CYFIP1,HIP1,AP2B1,ABR,MYO1C,PLA2G4A,EEA1,SPAG9,ARHGAP17,WASHC4,GOLGA2,MYO1G,DIAPH1,COLEC12,ARFG…
GO:BP	response to external stimulus	GO:0009605	4.03536e-06	5.39412	2589	2249	309	25907	SLC7A5,ATP2B2,WNK1,ANKRD17,DOCK2,RPL13A,CYBB,PTPRC,CCDC88B,ANO6,KRT5,PRPF8,ABCB1A,FLNB,GIGYF2,NCL,KRT6A,KRT1,ATP1A1,RTN4,SLK,FLNA,CERS2,HSPA8,CPS1,ATP1A3,EPRS1,SLC2A1,HSPD1,CHD8,GAPDH,ARRB2,PLEC,ACTA2,HCFC2,NCKAP1L,IPO7,KIF5B,AP3B1,NFKB1,LAMP1,AP3D1,ADAR,PLCG2,HK1,IPO5,SFPQ,PUM2,AKAP1,USP15,ITGB6,PUM1,ABR,MYO1C,MOV10,MATR3,SIN3A,UPF1,ARHGEF2,ALPL,CSF1R,WASHC4,SMARCA5,COLEC12,LPL,TRIM28,ITGAM,DDX2…
TF	Factor: DEAF1; motif: NCGNNYTCGGGNRTTTCCGDARNNN	TF:M01001	1.17713e-13	12.9292	1855	2303	309	21700	UBR5,EIF4G3,ATP2B1,LNPEP,LBR,ARL6IP5,EDC4,ZC3H4,NISCH,CHORDC1,UBAP2L,RPL13A,WDR75,PRPF40A,FASN,ACACB,THRAP3,TLN1,ABCB1A,MSH6,DOCK8,PDCD11,ATP1A3,EPRS1,GYG1,HSPD1,ACIN1,TMEM14C,STT3B,CORO1C,ANPEP,SYNGR1,ERAP1,SND1,HCFC2,CCAR2,SRSF6,HYOU1,STAG2,IARS2,USO1,MAP1S,EPB41L2,INTS3,LAMP1,EFTUD2,PHF8,EMC1,DDX42,RBM27,OSBPL8,MCM4,PDS5A,KIF5C,CUL4B,EIF3B,MTHFD1L,PDCD6IP,SBNO1,RRP12,STK10,EFL1,ACADSB,SMARCA5,…
GO:BP	response to oxygen-containing compound	GO:1901700	4.96864e-22	21.3038	1971	2249	307	25907	SLC7A5,ATP2B1,MB,HCFC1,RPL13A,PKM,EIF2S1,CYBB,CSN1S1,ATP2A1,SMARCA4,MYO5A,MYH9,ATP2B4,PRPF8,ABCB1A,NCL,RPS3,CAD,RAB10,ACACA,ARPC1B,SORL1,VPS13C,FLNA,HNRNPU,HSPA8,PKLR,CPS1,ATP1A3,ATP2A2,EPRS1,SLC2A1,ACTB,EIF4G1,PLEC,MTOR,SCAMP3,DNMT1,IQGAP1,SRSF6,KIF5B,USO1,SMARCC1,NFKB1,EFTUD2,TFRC,PLCG2,HK3,NCSTN,OSBPL8,ICAM1,DNMT3A,MSN,HSP90B1,CYFIP1,ABR,MYO1C,LARP1,TOP2B,SIN3A,UPF1,ARHGEF2,PTPRA,ALPL,LONP1,XR…
HP	Abnormality of blood and blood-forming tissues	HP:0001871	0.000980605	3.00851	1524	845	307	5228	ALB,SF3B1,LBR,DOCK11,MAGT1,NUMA1,DOCK2,CYBB,PTPRC,SEC61A1,ANO6,KRT5,DDOST,MYH9,RANBP2,STT3A,CAD,WDR1,KRT1,MSH6,DOCK8,KRT9,COPA,ARPC1B,FLNA,ABCB7,PKLR,FERMT3,SON,ATRX,SLC2A1,ACTB,STT3B,PLEC,MTOR,ACTA2,NUP214,ERAP1,HSD17B10,HYOU1,NCKAP1L,ACTN4,AP3B1,NFKB1,AP3D1,TFRC,ADAR,PLCG2,ANAPC1,HK1,SKIC2,MCM4,DNMT3A,MSN,NSUN2,FLII,MTHFD1,FYB1,LRPPRC,SIN3A,PLA2G4A,POLD1,ALPL,EFL1,KIF11,MARS1,TPP2,ARHGEF1,DIAPH…
TF	Factor: CREB; motif: NNTKACGTCANNNS; match class: 1	TF:M00916_1	2.45417e-15	14.6101	1769	2303	304	21700	ATP2B1,MB,ZC3H4,LDHC,EIF3A,RRBP1,EEF2,TM9SF4,SMCHD1,PAFAH1B1,THRAP3,TPR,STT3A,CAD,WDR1,RAN,UBE2O,CLTC,HSP90AB1,EPRS1,GCN1,LMF2,CHD1,NUP214,USP9X,PRRC2C,SND1,HNRNPM,HYOU1,NCKAP1L,NUP133,PPIG,COPB1,PHF8,DDX42,NRDC,ELP1,NUP98,KIF5C,HSP90B1,MTHFD1L,FLII,AP2B1,MATR3,TOP2B,SLC3A2,FAM120A,OGDH,HIC2,THADA,WASHC4,GOLGA2,SMARCA5,MARS1,DDX24,RANBP6,HNRNPUL2,UBA1,LIG1,NOL8,CSE1L,SYMPK,DHX36,CDC5L,RBM28,STS,B…
TF	Factor: SP4; motif: NNKGGGCGKGNCN	TF:M09005	1.52323e-09	8.81724	1951	2303	304	21700	SF3B1,CHD4,WNK1,LDHC,NUMA1,ATP4A,RNF213,RTN3,MYOF,FASN,SMCHD1,GIGYF2,WDR1,MSH6,SORL1,RPS25,CLPTM1,DDB1,ATP2A2,BIRC6,DHX9,SLC2A1,LMF2,NOP2,CORO1C,AP2A2,PABPC1,HSD17B10,HNRNPM,UBE4B,ACTN4,USO1,MAP1S,SMARCC1,EPB41L2,PTPN12,AP3D1,IPO5,NUP98,OSBPL8,SPECC1,NCAPD2,COPG2,HDGFL2,PACS1,USP15,DIS3,ALCAM,ARHGEF10L,LARP1,SIN3A,UBA6,ABCF1,POLD1,LONP1,SPAG9,EFL1,GOLGA2,SMARCA5,RAD50,MCM2,BCLAF1,LIG1,TRIM28,VCL,…
TF	Factor: E2F-1; motif: TTTSGCGCGMNR; match class: 1	TF:M00516_1	1.57987e-18	17.8014	1679	2303	303	21700	RPL7,KRT2,LDHA,PTPN23,HCFC1,SNRNP200,SEC61A1,MYO5A,FTSJ3,H1-4,NCL,PFAS,MKI67,SAFB,SORL1,SLC25A3,TRPV2,HNRNPU,DHX9,NOP2,EIF4G1,STT3B,ANPEP,DNMT1,POLA1,PDS5B,SMC1A,IPO7,RFC1,RABL6,SMARCC2,KIF5B,TUBB4B,SUPT5H,INTS3,TFRC,DDX42,MCM4,PDS5A,KPNB1,CUL4B,SLC1A5,TBCD,HK2,AP2B1,ATAD2,ECPAS,SLC3A2,STK10,PTPRA,SPAG9,CHERP,SAFB2,GTF2I,KIF11,DDX24,TSR1,BAG6,PKN1,MCM3,MCM2,CCAR1,BCLAF1,HNRNPUL2,LIG1,LPL,SART3,ST…
HP	Infantile onset	HP:0003593	4.23959e-07	6.37268	1405	845	303	5228	ATP2B1,EEF1A2,SRRM2,WNK1,DOCK11,KRT10,DYNC1H1,HCFC1,DOCK2,CYBB,CHD5,PTPRC,SEC61A1,SMARCA4,MYO5A,KRT5,DDOST,RANBP2,VARS1,TPR,STT3A,CAD,CHD2,DOCK8,ATP1A1,ARPC1B,TECR,FLNA,CLTC,HNRNPU,ABCB7,MACF1,GEMIN5,FERMT3,SON,DDB1,ATP1A3,EPRS1,DHX9,SLC2A1,DIP2B,CHD8,ACTB,HUWE1,SLC16A1,CHD1,POLR1A,MTOR,ATP6V0A1,HSD17B10,ATP5F1B,NCKAP1L,SMARCC2,IARS2,COPB1,ADAR,PLCG2,CTDP1,SKIC2,COPB2,NSUN2,FLII,TBCD,MTHFD1,FYB1,…
TF	Factor: E2F-1; motif: TTTSGCGS; match class: 1	TF:M00431_1	5.91277e-22	21.2282	1593	2303	302	21700	SLC7A5,RPL7,BAZ1B,ATP2B1,LNPEP,KRT2,LDHA,PTPN23,HCFC1,NUMA1,RNF213,CHD5,PRPF40A,SEC61A1,MYO5A,FASN,SMCHD1,FTSJ3,VARS1,MAP4,TLN1,NCL,PFAS,SAFB,SUMO2,SORL1,SLC25A3,HNRNPU,ATRX,DHX9,ARRB2,EIF4G1,STT3B,CORO1C,THOC2,DNMT1,POLA1,PDS5B,HYOU1,SMC1A,IPO7,RFC1,RABL6,TUBB4B,TFRC,DDX42,MCM4,IDE,PDS5A,KPNB1,RBM25,KIF5C,ITGB1,MTHFD1L,SLC1A5,FLII,ABR,MATR3,SLC3A2,GLG1,CLIP1,PTPRA,SPAG9,CHERP,SAFB2,KIF11,PKN1,DI…
TF	Factor: E2F-4; motif: GNNGGCGGGAAN; match class: 1	TF:M09682_1	2.21611e-19	18.6544	1644	2303	301	21700	RPL7,BAZ1B,LBR,DYNC1H1,DOCK10,RTN3,CHD5,PRPF40A,MYO5A,SRRM1,MYH9,MAP4,DDX39B,NCL,CAD,WDR1,RAN,MSH6,TUBA4A,ATP1A1,SUMO2,HSPA8,RIF1,GEMIN5,ATRX,DDB1,EPRS1,BIRC6,HSPD1,TMEM14C,TUBA1B,GAPDH,AFDN,SLC16A1,CHD1,POLR2A,PDS5B,PABPC1,PPP6R3,UBE4B,IPO7,SMARCC2,PPP1R12A,NFKB1,PPP4R3A,RBM27,IPO5,RAD21,SKIC2,MCM4,IDE,PDS5A,LTN1,KPNB1,XPO1,MTHFD1L,FMNL2,NSUN2,RBM15,HDGFL2,HK2,RAI14,ABR,NOMO1,MOV10,MATR3,SIN3A,P…
TF	Factor: CLOCKBMAL; motif: NNNWCACGTGGN	TF:M08869	2.30943e-09	8.6365	1926	2303	300	21700	MYBBP1A,BAZ1B,CHD4,ZC3H4,EIF3A,UBAP2L,RPL13A,HDLBP,FASN,TM9SF4,RANBP2,THRAP3,VARS1,TLN1,RAN,TCERG1,SLC4A7,ATP1A1,EIF5B,TRPV2,ABCB7,HSPA8,ATP1A3,DHX9,GYG1,HSPD1,ACTB,LMF2,ACIN1,TUBA1B,AFDN,EIF4G1,ABCB1B,SLC16A1,STT3B,CORO1C,NUP214,SCAMP3,SND1,HCFC2,RFC1,KIF5B,RBM19,LAMP1,EFTUD2,TFRC,PLCG2,SFPQ,DNMT3A,NAT10,EIF3B,PNPLA7,HK2,APBB1IP,SBNO1,RRP12,ARHGAP45,PLA2G4A,ABCF1,ALPL,LONP1,OGDH,EFL1,TSR1,TJP2,D…
TF	Factor: NRF-1; motif: CGCATGCGCR	TF:M00652	1.06129e-23	22.9742	1507	2303	295	21700	RPL7,RPL5,SRRM2,LDHA,NISCH,GAPVD1,EIF2S1,RTN3,RSRP1,SMARCA4,SRRM1,PAFAH1B1,SMC4,RAN,RAB10,ATP1A1,SAFB,SLK,VPS13C,HSPA8,UBR4,TUBA1B,ARRB2,SEC16A,SYNGR1,NOLC1,DNMT1,POLA1,PDS5B,ZC3H18,SLTM,RABL6,PPP1R12A,IARS2,AP3B1,USO1,SMARCC1,INTS3,USP5,ELP1,MCM4,PUM2,NAT10,POLR2B,DIP2A,NSUN2,ALCAM,SBNO1,UPF1,OGDH,CHERP,SAFB2,GTF2I,SMARCA5,DDX24,EXOSC10,BAG6,COLEC12,CCAR1,BCLAF1,RAB3GAP2,NAA25,TIMELESS,TRIM28,ST…
GO:MF	pyrophosphatase activity	GO:0016462	1.24755e-55	54.9039	1192	2227	294	24018	ATP2B2,IQGAP2,ATP2B1,CHD4,EEF1A2,DOCK11,ATP2A3,DYNC1H1,DOCK10,ERCC6L,DOCK2,GAPVD1,ATP4A,RNF213,CHD5,SNRNP200,ATP2A1,SMARCA4,EEF2,SMCHD1,ATP2B4,RANBP2,HSPA5,ABCB1A,DDX39B,SMC4,RAN,RAB10,CHD2,DOCK8,ATP1A1,EIF5B,ABCB7,HSPA8,ATRX,ATP1A3,ATP2A2,HSP90AB1,DHX9,CHD8,EEF1A1,ACTB,TUBA1B,ABCB1B,CHD1,TNS3,ATP13A1,IQGAP1,ATP5F1B,NCKAP1L,SMC1A,DDX10,RFC1,KIF5B,TUBB4B,EFTUD2,AQR,DDX42,DHX8,MTREX,MCM4,KIF5C,HSP9…
GO:MF	hydrolase activity, acting on acid anhydrides	GO:0016817	1.51603e-55	54.8193	1193	2227	294	24018	ATP2B2,IQGAP2,ATP2B1,CHD4,EEF1A2,DOCK11,ATP2A3,DYNC1H1,DOCK10,ERCC6L,DOCK2,GAPVD1,ATP4A,RNF213,CHD5,SNRNP200,ATP2A1,SMARCA4,EEF2,SMCHD1,ATP2B4,RANBP2,HSPA5,ABCB1A,DDX39B,SMC4,RAN,RAB10,CHD2,DOCK8,ATP1A1,EIF5B,ABCB7,HSPA8,ATRX,ATP1A3,ATP2A2,HSP90AB1,DHX9,CHD8,EEF1A1,ACTB,TUBA1B,ABCB1B,CHD1,TNS3,ATP13A1,IQGAP1,ATP5F1B,NCKAP1L,SMC1A,DDX10,RFC1,KIF5B,TUBB4B,EFTUD2,AQR,DDX42,DHX8,MTREX,MCM4,KIF5C,HSP9…
GO:MF	hydrolase activity, acting on acid anhydrides, in phosphorus-containing anhydrides	GO:0016818	1.51603e-55	54.8193	1193	2227	294	24018	ATP2B2,IQGAP2,ATP2B1,CHD4,EEF1A2,DOCK11,ATP2A3,DYNC1H1,DOCK10,ERCC6L,DOCK2,GAPVD1,ATP4A,RNF213,CHD5,SNRNP200,ATP2A1,SMARCA4,EEF2,SMCHD1,ATP2B4,RANBP2,HSPA5,ABCB1A,DDX39B,SMC4,RAN,RAB10,CHD2,DOCK8,ATP1A1,EIF5B,ABCB7,HSPA8,ATRX,ATP1A3,ATP2A2,HSP90AB1,DHX9,CHD8,EEF1A1,ACTB,TUBA1B,ABCB1B,CHD1,TNS3,ATP13A1,IQGAP1,ATP5F1B,NCKAP1L,SMC1A,DDX10,RFC1,KIF5B,TUBB4B,EFTUD2,AQR,DDX42,DHX8,MTREX,MCM4,KIF5C,HSP9…
GO:BP	transcription by RNA polymerase II	GO:0006366	0.000955243	3.01989	2552	2249	291	25907	MYBBP1A,BAZ1B,H1-3,CHD4,WNK1,CNOT1,TOP2A,HCFC1,PKM,CHD5,SMARCA4,ATP2B4,THRAP3,H1-4,TPR,SUPT6H,NCL,SAFB,SUMO2,NACA,FLNA,HNRNPU,RIF1,ATRX,DHX9,CHD8,ACTB,ARRB2,POLR2A,DNMT1,HCFC2,LRRFIP1,SLTM,RNF20,ACTN4,RFC1,SMARCC2,PPP1R12A,IWS1,AP3B1,SMARCC1,SUPT5H,NFKB1,AP3D1,PHF8,CEBPZ,RAD21,CTDP1,SFPQ,DNMT3A,SCAF8,RNF40,XPO1,POLR2B,RBM15,USP15,MYO1C,ATAD2,SIN3A,ARHGEF2,SAFB2,GTF2I,HIC2,SMARCA5,PKN1,H1-2,PELP1,…
TF	Factor: Erg; motif: NNRCMGGAAGNNNN	TF:M10222	1.59899e-08	7.79615	1870	2303	289	21700	SLC7A5,EDC4,ATP2A3,EIF2S1,RNF213,KRT84,TCOF1,SRRM1,ENO2,DDOST,DDX39B,STT3A,RPS3,CHD2,NACA,GEMIN5,FERMT3,ARRB2,SLC25A5,POLR2A,NOLC1,DNMT1,ATP13A1,HNRNPM,SF3A1,IPO7,TAOK3,DGKZ,PIK3R4,INTS3,LTN1,KPNB1,PUM2,CUL4B,HSP90B1,PNPLA7,PDCD6IP,RAI14,AP2B1,RRP12,PNN,STK10,CHERP,EFL1,WASHC4,TPP2,EXOSC10,BAG6,ARHGEF1,PKN1,NUP155,BOP1,PSMD2,CYFIP2,SART3,PPIP5K2,PRPF6,KIF4,USP8,XRN2,WDR3,STS,BICD2,IMMT,UBTF,CCT5,…
TF	Factor: Osx; motif: CCNCCCCCNNN; match class: 1	TF:M07329_1	3.53503e-05	4.45161	2010	2303	289	21700	UBR5,BAZ1B,ATP2B1,LNPEP,DOCK11,ZC3H4,NUMA1,UBAP2L,PKM,RNF213,CHD5,BAZ1A,HDLBP,VARS1,SMC4,WDR1,TM9SF3,MSH6,MKI67,SLC4A7,KRT79,SAFB,SUMO2,HSPA8,RIF1,DDB1,ATP1A3,ATP2A2,BIRC6,DHX9,SLC2A1,LMF2,ARRB2,CORO1C,SLC16A3,CHD1,SYNGR1,THOC2,PABPC1,HSD17B10,SRRT,SRSF6,PPP6R3,UBE4B,SMARCC1,EPB41L2,RAD21,ICAM1,USP4,SCAF8,XPO1,FMNL2,FMNL1,CAPRIN1,TOP2B,UBA6,SAFB2,GTF2I,ZFR,SMC2,SMARCA5,KIF11,BAG6,PKN1,DIAPH1,RAD5…
TF	Factor: Zfp536; motif: NCGGAKG; match class: 1	TF:M05541_1	8.70068e-13	12.0604	1721	2303	288	21700	BAZ1B,LNPEP,CHD4,SRRM2,EDC4,ZC3H4,DDOST,RANBP2,H1-4,DDX39B,SUPT6H,CAD,RAN,MSH6,SAFB,EIF5B,COPA,BIRC6,UBR4,DIP2B,HSPD1,AFDN,ABCB1B,CORO1C,POLR2A,HECTD1,PABPC1,ACTN4,SMARCC1,PTPN12,USP5,ANAPC1,NCSTN,SKIC2,NUP98,MCM4,PDS5A,RBM25,NOP14,POLR2B,DIP2A,UPF2,HDGFL2,PACS1,USP15,CYFIP1,ARHGEF10L,TOP2B,SIN3A,STK10,FAM120A,GLG1,EEA1,SPAG9,ARHGAP17,GTF2I,PPP4R1,ZFR,SMARCA5,PSMD1,TSR1,BAG6,PKN1,DIAPH1,HEATR6,AR…
TF	Factor: N-Myc; motif: GSSCACGYGS	TF:M03834	1.7116e-27	26.7666	1380	2303	287	21700	UBR5,LDHA,GAPVD1,RSRP1,SMCHD1,MAP4,DDX39B,NCL,RAN,RAB10,ATP1A1,SAFB,SUMO2,SLK,VPS13C,RPS25,CKAP5,CERS2,HSPA8,GEMIN5,SON,UBR4,ACTB,TMEM14C,TUBA1B,ARRB2,SLC16A1,CORO1C,SLC16A3,SEC16A,NUP210,SYNGR1,DNMT1,PDS5B,ZC3H18,SLTM,DDX10,IARS2,AP3B1,MAP1S,RBM26,IPO5,ELP1,USP4,PUM2,NAT10,POLR2B,DIP2A,FMNL2,NSUN2,PNPLA7,SH3PXD2B,DIS3,CAPRIN1,DHX30,UPF1,SAFB2,GTF2I,GART,SMARCA5,BAG6,CCAR1,BCLAF1,UTP25,RAB3GAP2,H…
TF	Factor: USF2; motif: NGTCACGTGRNSN	TF:M09722	7.6722e-08	7.11508	1880	2303	287	21700	IQGAP2,EIF4G3,ATP2B1,MAGT1,ZC3H4,EIF3A,ERCC6L,UBAP2L,RPL13A,PCM1,RNF213,HDLBP,MYO5A,FASN,EEF2,RANBP2,THRAP3,TLN1,DDX39B,GIGYF2,STT3A,RAN,SORL1,TRPV2,WASHC2,DHX9,GYG1,DIP2B,ACTB,ACIN1,TUBA1B,GAPDH,AFDN,EIF4G1,SLC16A1,STT3B,NUP214,USP9X,SCAMP3,PRRC2C,HCFC2,HNRNPM,UBE4B,KIF5B,DGKZ,RBM19,LAMP1,EFTUD2,PLCG2,OSBPL8,DNMT3A,CUL4B,EIF3B,RBM15,APBB1IP,PDCD6IP,LRPPRC,MATR3,SBNO1,LONP1,OGDH,UTP14A,EFL1,WASHC…
TF	Factor: KROX; motif: CCCGCCCCCRCCCC; match class: 1	TF:M00982_1	0.000270036	3.56858	2037	2303	287	21700	SLC7A5,ATP2B1,CHD4,DOCK11,ZC3H4,CLUH,RRBP1,PCM1,CHD5,BAZ1A,SMARCA4,MYH9,TPR,WDR1,TM9SF3,SLC4A7,SUMO2,ARPC1B,HNRNPU,HSPA8,RIF1,ATP2A2,HSP90AB1,DHX9,HSPD1,CORO1C,SEC16A,CHD1,SYNGR1,ATXN2L,PDS5B,PABPC1,HSD17B10,RNF20,SMARCC2,PPP1R12A,AP3B1,EPB41L2,PTPN12,NFKB1,PHF8,DDX42,IPO5,RAD21,SKIC2,OSBPL8,SPECC1,USP4,PUM2,DNMT3A,XPO1,CUL4B,FMNL2,GMIP,SH3PXD2B,NPEPPS,FMNL1,MYO1C,CAPRIN1,PPP4R1,ZFR,SMC2,SMARCA5,…
GO:MF	ribonucleoside triphosphate phosphatase activity	GO:0017111	4.26173e-56	55.3704	1135	2227	286	24018	ATP2B2,IQGAP2,ATP2B1,CHD4,EEF1A2,DOCK11,ATP2A3,DYNC1H1,DOCK10,ERCC6L,DOCK2,GAPVD1,ATP4A,RNF213,CHD5,SNRNP200,ATP2A1,SMARCA4,EEF2,SMCHD1,ATP2B4,RANBP2,HSPA5,ABCB1A,DDX39B,SMC4,RAN,RAB10,CHD2,DOCK8,ATP1A1,EIF5B,ABCB7,HSPA8,ATRX,ATP1A3,ATP2A2,HSP90AB1,DHX9,CHD8,EEF1A1,ACTB,TUBA1B,ABCB1B,CHD1,TNS3,ATP13A1,IQGAP1,ATP5F1B,NCKAP1L,SMC1A,DDX10,RFC1,KIF5B,TUBB4B,EFTUD2,AQR,DDX42,DHX8,MTREX,MCM4,KIF5C,HSP9…
TF	Factor: HIF-1alpha; motif: NCACGT; match class: 1	TF:M02012_1	6.52753e-18	17.1853	1570	2303	286	21700	SLC7A5,UBR5,BAZ1B,SF3B1,LDHA,CLUH,EIF3A,UBAP2L,PKM,ANO6,TCOF1,VARS1,NCL,RAN,SAFB,CERS2,SON,HSP90AB1,UBR4,SLC2A1,NOP2,GAPDH,SLC16A3,POLA1,HCFC2,DDX10,RFC1,SMARCC2,MAP1S,EPB41L2,LAMP1,TFRC,EMC1,USP5,IPO5,HK3,USP4,DNMT3A,NAT10,RNF40,KTN1,MTHFD1L,FMNL2,HK2,LARP1,MATR3,FAM120A,ALPL,LONP1,SAFB2,GART,TOP1,NOL8,HSP90AA1,OGT,NFKB2,UBAP2,XPO5,XRN2,CCT5,DDX18,NCBP1,EIF4B,LCP1,QSOX2,THOC1,YTHDC1,SUZ12,AGO2,M…
TF	Factor: Npas4; motif: NNTCGTGACNN	TF:M12912	1.95833e-07	6.70811	1880	2303	285	21700	SLC7A5,BAZ1B,MAGT1,TOP2A,TTC23L,BAZ1A,SMCHD1,NCL,STT3A,KRT42,MKI67,TUBA4A,KRT19,RPS25,SON,GAK,ATP1A3,HSP90AB1,GCN1,NOP2,NUP214,NOLC1,POLA1,SND1,HSD17B10,IPO7,SMARCC2,PPP1R12A,TUBB4B,DHX8,MTREX,ANAPC1,CTDP1,OSBPL8,ICAM1,GOLGA4,SLC1A5,DHX29,MTHFD1,ITGB6,AP2B1,LARP1,UBA6,TTF2,HSPH1,GART,MARS1,DDX24,TPP2,RANBP6,HEATR6,LIG1,INPPL1,CORO7,USP47,U2SURP,IPO9,CDC5L,MPHOSPH10,BICD2,RASAL3,MAP4K1,SDHA,QRICH1…
TF	Factor: DEC1; motif: NCNCACRTGNSC; match class: 1	TF:M08870_1	0.0124108	1.9062	2113	2303	285	21700	SLC7A5,EIF4G3,ATP2B1,CHD4,MB,MAGT1,CLUH,EIF3A,DOCK2,UBAP2L,INF2,PCM1,CHD5,ACOT7,HDLBP,SRRM1,VARS1,DDX39B,GIGYF2,NCL,KRT1,RAN,MSH6,TUBA4A,EIF5B,ARPC1B,SORL1,SLC25A3,CERS2,HSPA8,FERMT3,WASHC2,DHX9,GYG1,DIP2B,HSPD1,EEF1A1,AFDN,RPN1,EIF4G1,ABCB1B,SLC16A1,CORO1C,PLEC,USP9X,POLA1,PRRC2C,SND1,PABPC1,HNRNPM,UBE4B,DDX10,IPO7,PPIG,MAP1S,LAMP1,EMC1,PLCG2,IPO5,HK3,ICAM1,DNMT3A,MTHFD1,SH3PXD2B,SBNO1,ARHGAP45,…
TF	Factor: CREB; motif: CNNTGACGTMA; match class: 1	TF:M00917_1	2.73847e-13	12.5625	1661	2303	282	21700	ATP2B1,MB,ZC3H4,LDHC,EIF3A,RRBP1,EEF2,TM9SF4,SMCHD1,PAFAH1B1,FTSJ3,TPR,STT3A,CAD,UBE2O,HSP90AB1,EPRS1,GCN1,HSPD1,LMF2,CHD1,NUP214,USP9X,PRRC2C,SND1,HNRNPM,HYOU1,NCKAP1L,NUP133,PPIG,MAP1S,COPB1,PHF8,DDX42,NRDC,ELP1,NUP98,KIF5C,HSP90B1,MTHFD1L,FLII,AP2B1,MATR3,TOP2B,SLC3A2,FAM120A,OGDH,HIC2,THADA,WASHC4,GOLGA2,SMARCA5,MARS1,DDX24,RANBP6,UBA1,LIG1,NOL8,CSE1L,SYMPK,DHX36,CDC5L,RBM28,STS,BICD2,TBC1D15…
TF	Factor: E2F-3; motif: NNNANGGCGCGCSNW	TF:M02743	6.69606e-09	8.17418	1801	2303	282	21700	UBR5,IQGAP2,ATP2B1,RPL3,PRPF40A,BAZ1A,HDLBP,FASN,DDOST,PAFAH1B1,HSPA5,PFAS,CHD2,DOCK8,ATP1A1,SUMO2,KRT19,TECR,CKAP5,GAK,SLC2A1,TUBA1B,AFDN,ARRB2,CHD1,CPSF1,NUP210,ATXN2L,DNMT1,PRRC2C,HNRNPM,UBE4B,STAG2,NFKB1,RBM26,HK1,ICAM1,PDS5A,FMNL2,USP7,TKT,USP15,SH3PXD2B,NPEPPS,FMNL1,PLA2G4A,FAM120A,CHERP,TTF2,SMARCA5,EXOSC10,ESPL1,NUP155,NAA25,LIG1,NOL8,INPPL1,SEC31A,VCP,SART3,STAG1,PTK2,PRPF6,SMARCA1,CUL5,…
TF	Factor: Erm; motif: NCCGGAWGTN; match class: 1	TF:M01992_1	3.00354e-33	32.5224	1233	2303	279	21700	RPL6,ATP2A3,PTPN23,CHORDC1,KRT84,SNRNP200,DDOST,H1-4,DDX39B,WDR1,TM9SF3,MSH6,COPA,NACA,TRPV2,BIRC6,GCN1,NOP2,NOLC1,ATP13A1,CCAR2,ZC3H18,NCKAP1L,TUBB4B,MAP1S,SMARCC1,RBM19,AQR,DHX8,WDR11,NCSTN,NRDC,USP4,LTN1,CUL4B,COPB2,FLII,TOP2B,DHX30,UBA6,CLASP1,CHERP,EFL1,GART,THADA,GOLGA2,TPP2,EXOSC10,BAG6,RAD50,NOL6,CWC22,HNRNPUL2,SF3B2,ZC3H11A,PWP2,SEC31A,DHX36,EIF3C,PARP1,HSPA4,IMMT,WDR46,NCBP1,UTP3,DPP9,T…
TF	Factor: EGR; motif: CGCCCCCGCNN; match class: 1	TF:M08878_1	5.2036e-07	6.2837	1849	2303	279	21700	ATP2B1,CHD4,DOCK11,ZC3H4,RRBP1,PCM1,CHD5,BAZ1A,TCOF1,SMCHD1,MYH9,MAP4,TPR,WDR1,TM9SF3,RAN,UBE2O,SLC4A7,SUMO2,ARPC1B,HNRNPU,HSPA8,RIF1,ATP1A3,ATP2A2,HSP90AB1,CORO1C,SLC16A3,SEC16A,CHD1,SYNGR1,ATXN2L,TNS3,PABPC1,HSD17B10,SLTM,RNF20,SMARCC2,PPP1R12A,AP3B1,EPB41L2,PTPN12,NFKB1,PHF8,RAD21,SKIC2,NUP98,SPECC1,USP4,CUL4B,ABR,NPEPPS,FMNL1,MYO1C,CAPRIN1,ARHGAP45,UBA6,HIC2,PPP4R1,ZFR,GOLGA2,SMC2,SMARCA5,PKN…
TF	Factor: GCMa; motif: CCCGCAT	TF:M03574	0.000541311	3.26655	1978	2303	278	21700	ZC3H4,CHORDC1,TTC23L,PKM,KRT84,CHD5,ANO6,TCOF1,FASN,VARS1,SLC25A4,KRT1,ATP1A1,ARPC1B,CLTC,DHX9,GYG1,CHD8,TUBA1B,HUWE1,AFDN,EIF4G1,CHD1,SYNGR1,DNMT1,CCAR2,HNRNPM,SLTM,SMC1A,PPP6R3,IARS2,ACLY,CEBPZ,MTREX,HK1,RBM27,CTDP1,PDS5A,NAT10,CUL4B,UPF2,DHX29,TKT,RAI14,AP2B1,STK10,CLASP1,EEA1,CHERP,XRN1,GOLGA2,PSMD1,TSR1,EXOSC10,PELP1,HEATR6,ESPL1,PWP2,SYMPK,PPIP5K2,ROCK2,ESF1,VIM,CUL5,HSPA4L,NUFIP2,MAP4K1,QR…
TF	Factor: NF-YA; motif: CRGCCAATCAGNRN	TF:M02106	0.00595182	2.22535	2035	2303	278	21700	ATP2B1,ARL6IP5,MAGT1,TOP2A,TTC23L,RRBP1,PRPF40A,MYH9,ACACB,RPN2,HSPA5,CAD,RAB10,MSH6,TCERG1,SLC4A7,SUMO2,ERMP1,TECR,SON,ATP1A3,ATP2A2,SLC2A1,ACTB,TMEM14C,ARRB2,RPN1,ABCB1B,MTOR,POLA1,HSD17B10,SRSF6,SMC1A,PPP6R3,NUP133,GANAB,RABL6,IWS1,TUBB4B,NRDC,NUP98,MCM4,NCAPD2,KPNB1,RNF40,AKAP1,SLC1A5,HDGFL2,HK2,MTHFD1,FYB1,MYO1C,LAMP2,SIN3A,ARHGAP17,SAFB2,GTF2I,GART,CLASP2,DDX24,MCM3,ESPL1,HNRNPUL2,HNRNPUL1,…
TF	Factor: AP-2alpha; motif: NSCCNCRGGSN; match class: 1	TF:M07348_1	3.04201e-11	10.5168	1684	2303	277	21700	IQGAP2,AHCTF1,LNPEP,CHD4,WNK1,EIF3A,GAPVD1,RRBP1,PCM1,CHD5,PRPF40A,ANO6,SRRM1,PAFAH1B1,VARS1,GIGYF2,KRT42,RAB10,TCERG1,DOCK8,SUMO2,SLK,CKAP5,HNRNPU,HSPA8,RIF1,DDB1,ATP2A2,BIRC6,GYG1,HSPD1,CHD8,AFDN,CORO1C,ATXN2L,PRRC2C,HECTD1,HCFC2,PABPC1,HNRNPM,SRSF6,GANAB,PPIG,RABL6,PPP1R12A,USO1,MAP1S,EPB41L2,PTPN12,RBM26,LAMP1,IPO5,NUP98,LTN1,SCAF8,EIF3B,FMNL2,FLII,USP7,USP15,ABR,DIS3,MYO1C,MOV10,ARHGEF10L,LA…
GO:BP	cell cycle process	GO:0022402	8.12615e-48	47.0901	1235	2249	276	25907	IQGAP2,MYBBP1A,BAZ1B,AHCTF1,WNK1,TOP2A,ANKRD17,DYNC1H1,NUMA1,CHORDC1,PCM1,PTPRC,PRPF40A,SMARCA4,MYH9,PAFAH1B1,ATP2B4,MAP4,GIGYF2,TPR,SMC4,RPS3,RAN,MKI67,FLNA,CLTC,CKAP5,HNRNPU,HSPA8,SON,ATRX,DDB1,BIRC6,ACTB,EIF4G1,SLC16A1,PLEC,SLC25A5,NDC1,IQGAP1,POLA1,PDS5B,SND1,CCAR2,SMC1A,STAG2,TAOK3,SMARCC2,PPP1R12A,MAP1S,PIK3R4,SMARCC1,INTS3,PHF8,PLCG2,ANAPC1,RAD21,CTDP1,SFPQ,MCM4,PDS5A,NCAPD2,KPNB1,PUM2,NAT…
TF	Factor: HIF-1alpha; motif: GNACGTGM; match class: 1	TF:M10257_1	2.42002e-10	9.61618	1705	2303	276	21700	UBR5,BAZ1B,SF3B1,LDHA,CNOT1,ARL6IP5,EIF3A,INF2,PKM,HDLBP,EEF2,VARS1,HSPA5,TLN1,FLNB,NCL,RAN,SAFB,CERS2,UBR4,SLC2A1,LMF2,GAPDH,STT3B,SLC16A3,HCFC2,DDX10,RFC1,SMARCC2,MAP1S,TFRC,EMC1,USP5,RBM27,HK3,ELP1,USP4,DNMT3A,RNF40,POLR2B,KTN1,HSP90B1,FMNL2,USP7,HK2,ITGB6,SH3PXD2B,NOMO1,LARP1,MATR3,SBNO1,ECPAS,FAM120A,GLG1,ALPL,LONP1,SAFB2,PPP4R1,SH3PXD2A,LIG1,HSP90AA1,NFKB2,PRPF6,XPO5,XRN2,CCT5,DDX18,LCP1,RP…
HP	Abnormal eyelid morphology	HP:0000492	0.0239114	1.62139	1392	845	276	5228	BAZ1B,CHD4,EEF1A2,SRRM2,CNOT1,KRT10,ANKRD17,DYNC1H1,UBAP2L,CHD5,TCOF1,SMARCA4,MYO5A,SMCHD1,PAFAH1B1,VARS1,H1-4,FLNB,STT3A,ARPC1B,FLNA,CLTC,HNRNPU,MACF1,SON,ATRX,DDB1,ATP1A3,ATP2A2,DHX9,TRIP12,CHD8,ACTB,HUWE1,PLEC,CHD1,POLR1A,MTOR,USP9X,POLA1,SMC1A,UBE4B,STAG2,SMARCC2,PPP1R12A,AP3B1,COPB1,EFTUD2,PHF8,ADAR,ANAPC1,HK1,RAD21,DNMT3A,CUL4B,COPB2,NSUN2,FLII,TBCD,PACS1,PUM1,SH3PXD2B,DHX30,SIN3A,ARHGEF2,L…
GO:BP	regulation of programmed cell death	GO:0043067	9.36069e-24	23.0287	1654	2249	275	25907	SLC7A5,MYBBP1A,EEF1A2,LDHA,ARL6IP5,TOP2A,EIF2S1,PTPRC,ANO6,SMARCA4,HSPA5,SLC25A4,NCL,RPS3,DOCK8,SLK,NACA,FLNA,CD44,HSPA8,SON,DDB1,ATP2A2,HSP90AB1,BIRC6,HSPD1,CHD8,ACTB,ACIN1,GAPDH,ARRB2,SLC25A5,MTOR,DNMT1,CCAR2,SRSF6,HYOU1,NCKAP1L,INPP5D,ACTN4,NFKB1,TFRC,ADAR,PLCG2,DDX42,HK1,HK3,RAD21,SFPQ,ICAM1,RBM25,ITGB1,HSP90B1,USP15,HIP1,SIN3A,PLA2G4A,CSF1R,HSPH1,BAG6,CCAR1,BCLAF1,HSP90AA1,HSPA9,USP47,PTK2,N…
TF	Factor: ZN451; motif: CKGGGGGG	TF:M06457	0.00104174	2.98224	1968	2303	275	21700	BAZ1B,KRT2,WNK1,DOCK11,PTPN23,RPL3,NUMA1,CHD5,SRRM1,MYH9,THRAP3,MSH6,TCERG1,SLC4A7,KRT79,SAFB,VPS13C,RIF1,CPS1,DDB1,ATP1A3,SLC2A1,EEF1A1,ACTB,ACIN1,GAPDH,RPN1,SLC16A1,SLC16A3,NUP210,THOC2,PRRC2C,HSD17B10,SRRT,PPP6R3,RFC1,SMARCC2,PPP1R12A,DGKZ,SMARCC1,PTPN12,NFKB1,DHX8,RAD21,CTDP1,SFPQ,USP4,IDE,KPNB1,DNMT3A,CUL4B,TBCD,ABR,NPEPPS,MYO1C,CAPRIN1,TOP2B,LAMP2,ARHGAP45,PTPRA,EFL1,SAFB2,GTF2I,GOLGA2,SEC2…
GO:CC	bounding membrane of organelle	GO:0098588	5.3152e-19	18.2745	1789	2263	273	26207	SLC7A5,ATP2B1,ATP2A3,RTN3,SEC61A1,ATP2A1,RPN2,SLC25A4,RAB10,COPA,SORL1,VPS13C,CLTC,HSPA8,TM9SF2,ATP2A2,HSP90AB1,WASHC2,SLC2A1,HUWE1,ABCB1B,CORO1C,PLEC,SEC16A,MTOR,ATP6V0A1,SCAMP3,SYNGR1,AP2A2,KIF5B,AP3B1,USO1,COPB1,LAMP1,AP3D1,TFRC,HK1,NCSTN,GOLGA4,AKAP1,COPB2,AP1B1,COPG2,HK2,HIP1,LRPPRC,AP2B1,LAMP2,PLA2G4A,SLC3A2,GLG1,EEA1,SPAG9,CHERP,WASHC4,GOLGA2,ARFGEF2,UBA1,ANKFY1,CORO7,WASHC5,SEC31A,ACTN1,U…
GO:CC	endoplasmic reticulum	GO:0005783	4.97204e-17	16.3035	1847	2263	273	26207	ATP2B2,ALB,RPL6,LBR,ARL6IP5,MAGT1,ATP2A3,PKM,RRBP1,RTN3,CYBB,SEC61A1,CCDC88B,ATP2A1,MYO5A,DDOST,RPN2,HSPA5,GIGYF2,STT3A,RPS3,RAB10,ATP1A1,RTN4,ERMP1,SORL1,VPS13C,TECR,CERS2,ATP1A3,ATP2A2,LMF2,RPN1,UGGT1,STT3B,SEC16A,MTOR,NUP210,ERAP1,ATP13A1,HYOU1,GANAB,USO1,EMC1,NCSTN,OSBPL8,KPNB1,AKAP1,KTN1,HSP90B1,PNPLA7,COPG2,HK2,TKT,NOMO1,ECPAS,PLA2G4A,CHERP,ESYT1,THADA,USP19,TPP2,UBA1,WASHC5,SEC31A,VCP,LARS…
TF	Factor: E2F1; motif: NNNNNGCGSSAAAN; match class: 1	TF:M08874_1	5.59726e-17	16.252	1498	2303	273	21700	SLC7A5,RPL7,SF3B1,LBR,WNK1,TOP2A,PTPN23,NUMA1,DOCK10,UBAP2L,RTN3,PRPF40A,FASN,SMCHD1,VARS1,H1-4,TPR,NCL,STT3A,RAN,SLK,SORL1,CLTC,GEMIN5,GAK,DHX9,SLC2A1,HSPD1,UGGT1,SLC16A1,STT3B,ERAP1,DNMT1,TNS3,POLA1,PDS5B,PABPC1,HNRNPM,HYOU1,SMC1A,PPP6R3,IPO7,PPIG,EPB41L2,USP5,NRDC,MCM4,IDE,PDS5A,LTN1,PUM2,CUL4B,MTHFD1L,RBM15,TBCD,USP7,HK2,ABR,MATR3,DHX30,SLC3A2,STK10,ARHGEF2,CLIP1,PTPRA,CHERP,GTF2I,ESYT1,KIF11…
GO:BP	biological process involved in interspecies interaction between organisms	GO:0044419	6.63874e-15	14.1779	1870	2249	272	25907	SLC7A5,ANKRD17,RPL13A,CYBB,PTPRC,CCDC88B,SMARCA4,FASN,PRPF8,ABCB1A,FLNB,GIGYF2,NCL,KRT6A,KRT1,RTN4,SLK,HSPA8,CPS1,DDB1,HSP90AB1,EPRS1,HSPD1,GAPDH,ARRB2,CHD1,ACTA2,HCFC2,IPO7,KIF5B,AP3B1,NFKB1,LAMP1,ADAR,PLCG2,HK1,IPO5,CTDP1,SFPQ,ICAM1,PUM2,AKAP1,USP7,USP15,ITGB6,PUM1,ABR,MYO1C,MOV10,MATR3,SIN3A,SLC3A2,UPF1,ARHGEF2,EEA1,ALPL,CSF1R,WASHC4,SMARCA5,COLEC12,LPL,TRIM28,ITGAM,DDX21,HSP90AA1,OGT,NFKB2,DH…
GO:BP	regulation of transcription by RNA polymerase II	GO:0006357	0.0286464	1.54293	2462	2249	272	25907	MYBBP1A,BAZ1B,H1-3,CHD4,CNOT1,TOP2A,HCFC1,PKM,CHD5,SMARCA4,ATP2B4,THRAP3,H1-4,TPR,SUPT6H,NCL,SAFB,SUMO2,NACA,HNRNPU,RIF1,ATRX,DHX9,CHD8,ACTB,DNMT1,HCFC2,LRRFIP1,SLTM,RNF20,ACTN4,RFC1,SMARCC2,PPP1R12A,AP3B1,SMARCC1,SUPT5H,NFKB1,AP3D1,PHF8,CEBPZ,RAD21,CTDP1,SFPQ,DNMT3A,SCAF8,RNF40,XPO1,RBM15,MYO1C,SIN3A,ARHGEF2,SAFB2,GTF2I,HIC2,SMARCA5,PKN1,H1-2,PELP1,WIZ,CAND1,BCLAF1,TIMELESS,TRIM28,DDX21,OGT,NFKB…
TF	Factor: E2F; motif: TTTSGCGC; match class: 1	TF:M00050_1	5.78621e-19	18.2376	1445	2303	272	21700	RPL7,RPL5,EIF4G3,KRT2,LDHA,TOP2A,NUMA1,DOCK10,UBAP2L,PRPF40A,ACOT7,ATP2B4,SAFB,TRPV2,GEMIN5,SON,HSPD1,NOP2,GAPDH,UGGT1,THOC2,NOLC1,NDC1,DNMT1,PRRC2C,PDS5B,HNRNPM,SMC1A,PPP6R3,STAG2,PPIG,KIF5B,AP3B1,SUPT5H,PTPN12,PHF8,SFPQ,NRDC,MCM4,LTN1,NCAPD2,KPNB1,RBM25,MTHFD1L,RBM15,USP15,AP2B1,DIS3,MATR3,SLC3A2,GLG1,ARHGEF2,SAFB2,ESYT1,KIF11,TSR1,MCM3,ESPL1,CAND1,MCM2,MYO1E,BCLAF1,SF3B2,LIG1,INPPL1,LPL,TIMELE…
GO:MF	molecular function regulator activity	GO:0098772	1.15894e-05	4.93594	2125	2227	271	24018	IQGAP2,WNK1,DOCK11,ATP2A3,DOCK10,DOCK2,GAPVD1,ATP2B4,RANBP2,RAN,RAB10,MSH6,DOCK8,COPA,SORL1,FLNA,HSPA8,HSP90AB1,BIRC6,GCN1,NOLC1,TNS3,IQGAP1,CCAR2,HYOU1,NCKAP1L,PPP6R3,PPP1R12A,DGKZ,PPP4R3A,LAMP1,GMIP,TBCD,ITGB6,ABR,SH3PXD2B,DIS3,ARHGEF10L,CAPRIN1,LAMP2,ARHGAP45,SIN3A,ARHGEF2,ARHGAP17,HSPH1,THADA,PSMD1,BAG6,ARHGEF1,RAD50,SH3PXD2A,ARFGEF2,USP10,RAB3GAP2,PPP1R9B,PSMD2,HSP90AA1,VCP,NEK9,ROCK2,SIRPA,…
GO:BP	positive regulation of RNA metabolic process	GO:0051254	1.8536e-16	15.732	1813	2249	271	25907	MYBBP1A,BAZ1B,SF3B1,CHD4,WNK1,CNOT1,TOP2A,HCFC1,PKM,WDR75,SMARCA4,THRAP3,GIGYF2,SUPT6H,NCL,SAFB,SUMO2,NACA,HNRNPU,HSPA8,ATRX,DHX9,CHD8,ACTB,MTOR,SF3B3,NOLC1,HCFC2,PABPC1,ZC3H18,RNF20,ACTN4,RFC1,SMARCC2,PPP1R12A,AP3B1,SMARCC1,SUPT5H,NFKB1,AP3D1,PHF8,CEBPZ,SFPQ,NUP98,SCAF8,RNF40,RBM15,PUM1,MYO1C,MOV10,CAPRIN1,TOP2B,UPF1,ARHGEF2,GTF2I,SMARCA5,MARS1,EXOSC10,PKN1,PELP1,CAND1,CCAR1,BCLAF1,TRIM28,DDX21,…
TF	Factor: NF-Y; motif: NNNRRCCAATSRGNNN	TF:M00287	0.0145507	1.83712	1999	2303	271	21700	ARL6IP5,MAGT1,TOP2A,RRBP1,PRPF40A,FASN,RPN2,VARS1,HSPA5,CAD,SLC4A7,SUMO2,ERMP1,TECR,HSPA8,SON,ATP1A3,ATP2A2,SLC2A1,ACTB,TMEM14C,ARRB2,RPN1,ABCB1B,MTOR,POLA1,HSD17B10,SRSF6,PPP6R3,UBE4B,GANAB,RABL6,IWS1,TUBB4B,NUP98,MCM4,NCAPD2,AKAP1,SLC1A5,HDGFL2,HK2,MTHFD1,FYB1,LAMP2,ARHGAP17,SAFB2,GTF2I,GART,CLASP2,H1-2,ESPL1,MYO1E,BOP1,HNRNPUL2,HNRNPUL1,DDX46,VCP,KIF4,NUP93,WDR46,DNM2,SEC23A,WASF2,INTS7,AP2A1,…
TF	Factor: Elf5; motif: CSMGGAARTN; match class: 1	TF:M01980_1	2.87492e-25	24.5414	1305	2303	270	21700	LNPEP,CNOT1,EDC4,HCFC1,SEC61A1,EEF2,THRAP3,SLC25A4,NCL,WDR1,TM9SF3,MSH6,EIF5B,COPA,FLNA,GAK,BIRC6,DHX9,EIF4G1,CORO1C,ATP13A1,CCAR2,SRRT,USO1,RBM19,INTS3,AQR,ANAPC1,NCSTN,NRDC,ICAM1,LTN1,CUL4B,COPB2,FLII,MTHFD1,DHX30,UBA6,CHERP,EFL1,THADA,TSR1,BAG6,MCM3,ZC3H11A,PWP2,SEC31A,SYMPK,DHX36,U2SURP,PARP1,HSPA4,XRN2,WDR46,PYGB,UTP3,SNX2,DPP9,PRKCD,THOC1,SART1,TEX10,THOC5,GIT1,PIK3R1,NUP107,SQSTM1,COPG1,VP…
GO:BP	homeostatic process	GO:0042592	1.63727e-15	14.7859	1824	2249	269	25907	ATP2B2,ATP2B1,LNPEP,WNK1,DOCK11,MB,ATP2A3,DYNC1H1,HCFC1,DOCK10,UBAP2L,RPL13A,ATP4A,PTPRC,ATP2A1,ANO6,SMARCA4,MYO5A,TM9SF4,MYH9,ACACB,ATP2B4,ABCB1A,GIGYF2,ACACA,SLC4A7,ATP1A1,RTN4,SORL1,FLNA,TRPV2,ABCB7,CPS1,ATP1A3,ATP2A2,SLC2A1,ACIN1,TMEM14C,AFDN,EIF4G1,SLC16A1,SLC25A5,ATP6V0A1,TNS3,ATP13A1,ATP5F1B,NCKAP1L,INPP5D,KIF5B,AP3B1,LAMP1,TFRC,ADAR,PLCG2,HK1,HK3,NCSTN,NRDC,ICAM1,IDE,ITGB1,SLC1A5,PACS1,HK…
GO:BP	cell population proliferation	GO:0008283	8.87752e-08	7.05171	2103	2249	268	25907	SLC7A5,KRT2,DOCK2,PCM1,CHD5,PTPRC,CCDC88B,SMARCA4,PAFAH1B1,DDX39B,RPS3,RAB10,MKI67,DOCK8,RTN4,NACA,FLNA,TRPV2,CERS2,HNRNPU,BIRC6,DHX9,HSPD1,ACTB,NOP2,AFDN,ARRB2,SLC25A5,MTOR,NOLC1,DNMT1,TNS3,PDS5B,MVP,SRSF6,NCKAP1L,SRPK2,INPP5D,SMARCC1,TFRC,NCSTN,ITGB1,MSN,PLXNB2,LARP1,PLA2G4A,ARHGEF2,CHERP,CSF1R,PKN1,CCAR1,BOP1,INPPL1,SART3,PTK2,NIBAN2,SMARCA1,KDM1A,VIM,STRN,RASAL3,LMNA,MAP4K1,GPNMB,DAB2,HELLS,P…
TF	Factor: MAX; motif: NNGNCACGCGACNN; match class: 1	TF:M02881_1	2.98468e-13	12.5251	1557	2303	268	21700	RPL7,EIF4G3,ATP2B1,CHD4,DYNC1H1,UBAP2L,PCM1,RNF213,TCOF1,EEF2,MYH9,ACACB,THRAP3,DDX39B,GIGYF2,TCERG1,TUBA4A,ATP1A1,SUMO2,CERS2,HSPA8,ATRX,ATP2A2,HSP90AB1,WASHC2,BIRC6,DHX9,GYG1,GAPDH,AFDN,SLC16A1,STT3B,NUP214,USP9X,PRRC2C,HCFC2,SRSF6,UBE4B,ACTN4,SMARCC1,RBM19,RBM26,LAMP1,PLCG2,MTREX,CTDP1,OSBPL8,KPNB1,SCAF8,PNPLA7,DHX29,SH3PXD2B,LARP1,MATR3,SBNO1,ABCF1,UPF1,GTF2I,WASHC4,ESPL1,SH3PXD2A,ARFGEF2,USP…
HP	Gait disturbance	HP:0001288	2.02281e-05	4.69404	1251	845	268	5228	BAZ1B,CHD4,EEF1A2,DYNC1H1,INF2,EEF2,SMCHD1,RANBP2,VARS1,GIGYF2,TPR,SLC25A4,CAD,MSH6,CHD2,ATP1A1,VPS13C,FLNA,CLTC,ABCB7,GEMIN5,ATP1A3,EPRS1,GYG1,SLC2A1,HSPD1,ACTB,EIF4G1,PLEC,POLR1A,MTOR,USP9X,ERAP1,THOC2,HSD17B10,SMC1A,UBE4B,STAG2,RFC1,COPB1,ADAR,EMC1,WDR11,HK1,ELP1,CUL4B,COPB2,NSUN2,FLII,TBCD,USP7,PACS1,LRPPRC,CAPRIN1,DHX30,LAMP2,POLD1,ALPL,LONP1,OGDH,CSF1R,GTF2I,ZFR,MARS1,CYFIP2,ATXN2,DCTN1,WAS…
GO:BP	regulation of apoptotic process	GO:0042981	1.61984e-22	21.7905	1608	2249	266	25907	SLC7A5,MYBBP1A,EEF1A2,LDHA,ARL6IP5,TOP2A,EIF2S1,PTPRC,ANO6,SMARCA4,HSPA5,SLC25A4,NCL,RPS3,DOCK8,SLK,NACA,FLNA,CD44,HSPA8,SON,DDB1,ATP2A2,HSP90AB1,BIRC6,HSPD1,CHD8,ACTB,ACIN1,GAPDH,ARRB2,SLC25A5,MTOR,DNMT1,CCAR2,SRSF6,HYOU1,NCKAP1L,INPP5D,ACTN4,NFKB1,TFRC,ADAR,DDX42,HK1,RAD21,SFPQ,ICAM1,RBM25,ITGB1,HSP90B1,USP15,HIP1,SIN3A,PLA2G4A,CSF1R,HSPH1,BAG6,CCAR1,BCLAF1,HSP90AA1,HSPA9,USP47,PTK2,NIBAN2,PARP…
TF	Factor: Spic; motif: NNVGGAAGTN; match class: 1	TF:M02042_1	2.25677e-22	21.6465	1332	2303	266	21700	UBAP2L,ATP2A1,PRPF8,RPS3,TM9SF3,PDCD11,RPS25,TRPV2,TM9SF2,FERMT3,BIRC6,UBR4,UGGT1,ATP13A1,SND1,PABPC1,NCKAP1L,SMC1A,RNF20,FKBP15,PIK3R4,RBM19,DHX8,HK3,SKIC2,LTN1,CUL4B,COPB2,GMIP,AP1B1,DHX30,UBA6,SPAG9,CHERP,MYO1F,WASHC4,TPP2,TSR1,BAG6,PKN1,MCM3,MYO1E,ATXN2,PWP2,TIMELESS,DDX21,SEC31A,PRPF6,XPO5,HSPA4,XRN2,STRN,WDR3,OPA1,WDR46,MAP4K1,DTX3L,NCBP1,UTP3,ACO2,DPP9,PRPF38B,THOC5,PRKCSH,MMS19,NUP107,ELP…
TF	Factor: NF-Y; motif: RGCCAATCRGN	TF:M07302	0.000572133	3.2425	1880	2303	266	21700	ATP2B1,ARL6IP5,MAGT1,RRBP1,PRPF40A,ANO6,MYH9,RPN2,VARS1,HSPA5,SLC4A7,ERMP1,TECR,SON,ATP1A3,ACTB,TMEM14C,ARRB2,RPN1,ABCB1B,SLC16A3,MTOR,POLA1,HSD17B10,SRSF6,SMC1A,PPP6R3,GANAB,RABL6,IWS1,TUBB4B,NRDC,NUP98,MCM4,KPNB1,AKAP1,SLC1A5,RBM15,HDGFL2,HK2,MTHFD1,FYB1,MYO1C,LAMP2,SIN3A,ARHGAP17,SAFB2,GTF2I,GART,CLASP2,ESPL1,CAND1,MYO1E,HNRNPUL2,ACTN3,CSE1L,HNRNPUL1,DDX46,VCP,KIF4,NUP93,WDR46,WASF2,ACO2,CANX,…
HP	Hypertonia	HP:0001276	1.19002e-08	7.92445	1163	845	266	5228	BAZ1B,LBR,EEF1A2,CNOT1,PTPN23,DYNC1H1,MYO5A,PAFAH1B1,RANBP2,H1-4,GIGYF2,SLC25A4,STT3A,MSH6,SORL1,VPS13C,FLNA,CLTC,MACF1,SON,ATRX,ATP1A3,EPRS1,IARS1,SLC2A1,HSPD1,ACTB,HUWE1,EIF4G1,POLR1A,ATP6V0A1,NUP214,THOC2,DNMT1,POLA1,HSD17B10,SMC1A,NUP133,STAG2,COPB1,ADAR,EMC1,HK1,RAD21,KIF5C,COPB2,NSUN2,TBCD,LRPPRC,POLD1,LONP1,OGDH,CSF1R,GTF2I,ZFR,WASHC4,KIF11,MARS1,RAD50,RAB3GAP2,CYFIP2,ATXN2,DCTN1,WASHC5,SE…
HP	Upper motor neuron dysfunction	HP:0002493	2.06517e-05	4.68504	1240	845	266	5228	BAZ1B,EEF1A2,CNOT1,PTPN23,DYNC1H1,MYO5A,EEF2,PAFAH1B1,RANBP2,MSH6,CHD2,DOCK8,VPS13C,FLNA,CLTC,ABCB7,MACF1,SON,ATRX,ATP1A3,EPRS1,IARS1,SLC2A1,HSPD1,ACTB,HUWE1,POLR1A,MTOR,ATP6V0A1,NUP214,ERAP1,THOC2,DNMT1,POLA1,HSD17B10,SMC1A,NUP133,UBE4B,STAG2,RFC1,TUBB4B,COPB1,ADAR,WDR11,CTDP1,KIF5C,COPB2,NSUN2,TBCD,LRPPRC,POLD1,LONP1,CSF1R,GTF2I,ZFR,WASHC4,KIF11,MARS1,TPP2,RAD50,ARFGEF2,RAB3GAP2,CYFIP2,ATXN2,DC…
GO:BP	response to endogenous stimulus	GO:0009719	1.12928e-21	20.9472	1620	2249	265	25907	UBR5,ATP2B1,LNPEP,CNOT1,MB,NUMA1,PKM,CYBB,CSN1S1,MYOF,ATP2A1,SMARCA4,MYO5A,ATP2B4,HSPA5,ABCB1A,TPR,NCL,RPS3,CAD,RAN,UBE2O,RAB10,ACACA,SLC4A7,ATP1A1,SAFB,ARPC1B,SORL1,VPS13C,KRT19,CD44,HNRNPU,HSPA8,PKLR,CPS1,ATP1A3,ATP2A2,HSP90AB1,EPRS1,SLC2A1,EEF1A1,ARRB2,MTOR,ACTA2,USP9X,DNMT1,IQGAP1,SRSF6,SMC1A,ACTN4,USO1,SMARCC1,PTPN12,NFKB1,OSBPL8,ITGB1,USP15,ITGB6,CYFIP1,MYO1C,SIN3A,GLG1,PTPRA,ALPL,LONP1,SAF…
GO:CC	microtubule cytoskeleton	GO:0015630	1.3059e-34	33.8841	1376	2263	265	26207	CHD4,WNK1,TOP2A,PTPN23,DYNC1H1,NUMA1,EIF3A,NISCH,TTC23L,PCM1,MYOF,CCDC88B,MYH9,PAFAH1B1,MAP4,TPR,RPS3,RAN,TUBA4A,CLTC,CKAP5,HNRNPU,HSPA8,TM9SF2,RIF1,MACF1,BIRC6,UBR4,DHX9,TUBA1B,GAPDH,SLC16A1,SLC25A5,USP9X,IQGAP1,CCAR2,SMC1A,STAG2,RABL6,PPP1R12A,KIF5B,TUBB4B,MAP1S,PIK3R4,PPP4R3A,WDR11,CTDP1,SPECC1,KIF5C,NSUN2,FLII,TBCD,HK2,PDCD6IP,ITGB6,LRPPRC,ECPAS,CLASP1,GLG1,ARHGEF2,CLIP1,SPAG9,HSPH1,GOLGA2,CL…
GO:BP	cytoskeleton organization	GO:0007010	5.34595e-28	27.272	1471	2249	264	25907	IQGAP2,KRT76,KRT2,DYNC1H1,NUMA1,NISCH,CHORDC1,DOCK2,INF2,PCM1,KRT84,PRPF40A,CCDC88B,MYO5A,KRT5,MYH9,PAFAH1B1,MAP4,TLN1,FLNB,TPR,KRT6A,RPS3,WDR1,KRT1,RAN,KRT42,KRT79,TUBA4A,KRT9,SLK,ARPC1B,KRT19,FLNA,CLTC,CKAP5,HNRNPU,MACF1,SON,ATRX,DDB1,WASHC2,TUBA1B,GAPDH,SLC16A1,CORO1C,PLEC,MTOR,IQGAP1,NCKAP1L,SMC1A,STAG2,ACTN4,PPP1R12A,TUBB4B,MAP1S,EPB41L2,SPECC1,ICAM1,KPNB1,NAT10,XPO1,ITGB1,HSP90B1,FMNL2,FLII…
GO:BP	regulation of transport	GO:0051049	6.23427e-18	17.2052	1709	2249	264	25907	SLC7A5,ATP2B2,UBR5,ATP2B1,WNK1,ARL6IP5,PTPN23,DYNC1H1,HCFC1,NUMA1,DOCK2,GAPVD1,ATP4A,PCM1,PTPRC,ATP2A1,ANO6,MYO5A,TM9SF4,MYH9,ATP2B4,TPR,SUPT6H,SLC25A4,RAN,ATP1A1,RTN4,SORL1,FLNA,TRPV2,HSPA8,ATP2A2,HSP90AB1,EPRS1,DHX9,ACTB,ARRB2,SLC16A1,SLC25A5,MTOR,NUP214,THOC2,NOLC1,HNRNPM,NCKAP1L,ACTN4,PPP1R12A,IWS1,KIF5B,LAMP1,PLCG2,IPO5,OSBPL8,ICAM1,XPO1,ITGB1,AKAP1,MSN,NSUN2,USP7,HK2,CYFIP1,HIP1,AP2B1,ABR,P…
GO:BP	regulation of intracellular signal transduction	GO:1902531	4.52741e-13	12.3441	1858	2249	264	25907	CNOT1,ARL6IP5,ANKRD17,EIF3A,DOCK2,CHD5,PTPRC,SMARCA4,MYH9,PAFAH1B1,ATP2B4,HSPA5,TPR,RPS3,RTN4,FLNA,CD44,HSPA8,EPRS1,NOP2,GAPDH,ARRB2,MTOR,ACTA2,USP9X,TNS3,IQGAP1,HCFC2,CCAR2,HYOU1,NCKAP1L,ACTN4,TAOK3,DGKZ,TFRC,PLCG2,SFPQ,OSBPL8,ICAM1,USP4,PUM2,ITGB1,USP7,USP15,PUM1,ARHGEF2,SPAG9,CHERP,ARHGAP17,CSF1R,SAFB2,ARFGEF2,BCLAF1,BOP1,USP10,ACTN3,CORO7,DDX21,OGT,VCP,DHX36,USP47,PTK2,SIRPA,PARP1,KDM1A,LARS1…
GO:BP	mRNA metabolic process	GO:0016071	2.5614e-12	11.5915	1884	2249	264	25907	SF3B1,SRRM2,CNOT1,EDC4,RSRP1,PRPF40A,SNRNP200,SRRM1,THRAP3,PRPF8,DDX39B,GIGYF2,SUPT6H,NCL,SAFB,FLNA,HNRNPU,HSPA8,GEMIN5,SON,DHX9,CHD8,ACIN1,MTOR,CPSF1,SF3B3,THOC2,ATXN2L,SND1,CCAR2,PABPC1,SRRT,HNRNPM,SLTM,SRSF6,SRPK2,SF3A1,IWS1,AP3B1,RBM19,EFTUD2,AQR,ADAR,DDX42,DHX8,MTREX,SFPQ,SKIC2,NUP98,USP4,RBM25,PUM2,SCAF8,UPF2,NSUN2,RBM15,PUM1,DIS3,MOV10,LARP1,CAPRIN1,PNN,UPF1,TTF2,XRN1,SAFB2,EXOSC10,CWC22,S…
TF	Factor: CREB; motif: NSTGACGTMANN; match class: 1	TF:M00178_1	4.75276e-12	11.3231	1561	2303	264	21700	MB,ZC3H4,LDHC,EIF3A,RPL13A,EEF2,TM9SF4,SMCHD1,PAFAH1B1,THRAP3,FTSJ3,WDR1,UBE2O,CLTC,HSP90AB1,GCN1,LMF2,SEC16A,CHD1,NUP214,USP9X,NCKAP1L,NUP133,PPIG,MAP1S,PHF8,DDX42,ELP1,NUP98,KIF5C,RNF40,HSP90B1,MTHFD1L,FLII,AP2B1,TOP2B,OGDH,HIC2,THADA,WASHC4,GOLGA2,SMARCA5,MARS1,RANBP6,HNRNPUL2,UBA1,LIG1,CSE1L,VCL,SYMPK,DHX36,UBAP2,CDC5L,STS,BICD2,GSN,TRAP1,QRICH1,ACO2,INTS7,OGFR,THOC1,YTHDC1,FUBP1,PRKCSH,ALDH1…
TF	Factor: DEC1; motif: CNCACRTGASC; match class: 1	TF:M03572_1	1.36529e-08	7.86477	1671	2303	264	21700	BAZ1B,EIF4G3,ATP2B1,CHD4,CNOT1,CLUH,EIF3A,UTP20,PKM,HDLBP,FASN,THRAP3,MAP4,DDX39B,NCL,RAN,ACACA,GEMIN5,DHX9,DIP2B,HSPD1,EEF1A1,LMF2,AFDN,RPN1,EIF4G1,ACTA2,TNS3,PRRC2C,SND1,HCFC2,PABPC1,HNRNPM,MVP,UBE4B,IPO7,MAP1S,EPB41L2,LAMP1,EFTUD2,ADAR,IPO5,DNMT3A,EIF3B,PNPLA7,HK2,APBB1IP,MTHFD1,ABR,SH3PXD2B,SBNO1,ARHGAP45,STK10,FAM120A,LONP1,ACADSB,GART,TSR1,PKN1,RAD50,PELP1,TOP1,NAA25,WASHC5,HSP90AA1,OGT,DDX…
TF	Factor: HIF2A; motif: ACGTGNNN	TF:M07356	5.32387e-11	10.2738	1577	2303	262	21700	MYBBP1A,ATP2A3,CLUH,EIF3A,UBAP2L,EIF2S1,ANO6,FASN,SMCHD1,THRAP3,VARS1,SUPT6H,NCL,RAN,UBE2O,EIF5B,SUMO2,ARPC1B,SLC25A3,CD44,HNRNPU,GEMIN5,SON,ATRX,ARRB2,RPN1,EIF4G1,SLC16A3,ATXN2L,SND1,PABPC1,NUP133,IPO7,MAP1S,SMARCC1,LAMP1,EFTUD2,CEBPZ,IPO5,NRDC,USP4,DNMT3A,NAT10,EIF3B,USP7,HK2,APBB1IP,CAPRIN1,SBNO1,FAM120A,POLD1,LONP1,UTP14A,GART,NOL6,UTP25,LIG1,OGT,DDX46,PRPF6,XPO5,NOL7,POLR1B,NUP93,FOXK1,UBTF,…
TF	Factor: CREB; motif: TGACGTMA; match class: 1	TF:M00039_1	1.18196e-10	9.9274	1580	2303	261	21700	ATP2B1,MB,ZC3H4,LDHC,EIF3A,RRBP1,EEF2,TM9SF4,SMCHD1,PAFAH1B1,STT3A,CAD,UBE2O,HSP90AB1,EPRS1,GCN1,LMF2,NUP214,USP9X,PRRC2C,SND1,HNRNPM,HYOU1,NCKAP1L,NUP133,PPIG,COPB1,PHF8,DDX42,NRDC,ELP1,NUP98,KIF5C,HSP90B1,MTHFD1L,FLII,AP2B1,MATR3,TOP2B,SLC3A2,FAM120A,OGDH,HIC2,THADA,WASHC4,GOLGA2,SMARCA5,MARS1,DDX24,RANBP6,UBA1,LIG1,NOL8,CSE1L,SYMPK,DHX36,CDC5L,RBM28,STS,BICD2,TBC1D15,ACSL4,DAB2,TRAP1,QRICH1,AC…
TF	Factor: Klf17; motif: NGGGCGG; match class: 1	TF:M05407_1	8.22313e-06	5.08496	1738	2303	259	21700	AHCTF1,SRRM2,CLUH,RRBP1,FASN,DDOST,MYH9,FTSJ3,RAN,MSH6,ARPC1B,TECR,HSP90AB1,CHD8,AFDN,STT3B,PABPC1,NUP133,ACTN4,EMC1,HK1,RAD21,OSBPL8,KPNB1,PUM2,DIP2A,RBM15,AP1B1,USP15,ALCAM,SLC3A2,FAM120A,ARHGEF2,PTPRA,TTF2,HIC2,ACADSB,SMARCA5,DIAPH1,MCM2,TOP1,TRIM28,HSP90AA1,ACTN1,XRN2,LARS1,STS,NUP93,OPA1,FOXK1,DNM2,DYNC1I2,BRD3,MTDH,LCP1,DNM1L,FXR1,OGFR,AKAP8,KHSRP,SUZ12,UHRF1,CSTF3,SRGAP2,PDXDC1,NOC2L,NOM1,…
HP	Abnormal cerebral subcortex morphology	HP:0010993	9.00504e-05	4.04551	1218	845	259	5228	EEF1A2,CNOT1,PTPN23,DYNC1H1,SMARCA4,PAFAH1B1,RANBP2,VARS1,H1-4,SLC25A4,FLNA,CLTC,HNRNPU,ABCB7,MACF1,SON,ATRX,DDB1,ATP1A3,EPRS1,DHX9,SLC2A1,ACTB,HUWE1,POLR1A,MTOR,ACTA2,USP9X,POLR2A,THOC2,DNMT1,HSD17B10,SMC1A,UBE4B,STAG2,SMARCC2,PPP1R12A,ADAR,EMC1,HK1,CTDP1,KIF5C,CUL4B,COPB2,NSUN2,FLII,TBCD,USP7,ITGB6,PUM1,LRPPRC,SH3PXD2B,SIN3A,LONP1,CSF1R,ZFR,GOLGA2,DIAPH1,ARFGEF2,RAB3GAP2,SF3B2,UBA1,CYFIP2,ATXN2…
GO:BP	tissue development	GO:0009888	2.41768e-05	4.6166	2116	2249	257	25907	ATP2B2,KRT76,ATP2B1,KRT2,LDHA,KRT10,ANKRD17,NUMA1,KRT84,PTPRC,ANO6,TCOF1,SMARCA4,MYO5A,FASN,KRT5,MYH9,PAFAH1B1,ABCB1A,FLNB,DDX39B,SLC25A4,KRT6A,WDR1,KRT1,KRT42,RAB10,KRT79,KRT9,RTN4,NACA,SORL1,KRT19,FLNA,CD44,HNRNPU,HSPA8,CPS1,ATRX,BIRC6,ACTB,AFDN,ARRB2,ABCB1B,CORO1C,PLEC,MTOR,ACTA2,NOLC1,IQGAP1,SRSF6,NUP133,UBE4B,IPO7,AP3B1,CTDP1,ICAM1,PUM2,ITGB1,MSN,MTHFD1L,NSUN2,RBM15,MTHFD1,PLXNB2,ITGB6,SH3PX…
HP	Language impairment	HP:0002463	3.31568e-05	4.47943	1195	845	257	5228	EEF1A2,SRRM2,CNOT1,ANKRD17,DYNC1H1,UBAP2L,CHD5,TCOF1,SMARCA4,PAFAH1B1,VARS1,STT3A,CHD2,SORL1,TECR,FLNA,CLTC,HNRNPU,ABCB7,MACF1,GEMIN5,ATP1A3,IARS1,SLC2A1,TRIP12,CHD8,HUWE1,POLR1A,ATP6V0A1,USP9X,THOC2,HSD17B10,SMC1A,UBE4B,STAG2,RFC1,SMARCC2,COPB1,EFTUD2,PHF8,ADAR,EMC1,HK1,NCAPD2,KIF5C,DNMT3A,CUL4B,NSUN2,FLII,TBCD,USP7,PACS1,TKT,LRPPRC,CAPRIN1,DHX30,SIN3A,POLD1,ARHGEF2,OGDH,WASHC4,GOLGA2,MARS1,RAB3…
REAC	Innate Immune System	REAC:R-MMU-168249	2.6979e-11	10.569	950	1509	256	8469	IQGAP2,MAGT1,DYNC1H1,DOCK2,PKM,CYBB,PTPRC,ANO6,MYO5A,EEF2,DDOST,MYH9,KRT1,RAB10,ARPC1B,HSPA8,HSP90AB1,UBR4,GYG1,EEF1A1,ACTB,HUWE1,ATP6V0A1,ANPEP,SYNGR1,IQGAP1,AP2A2,MVP,NCKAP1L,TUBB4B,PIK3R4,COPB1,NFKB1,LAMP1,ACLY,PLCG2,HK3,NCSTN,KPNB1,HSP90B1,CYFIP1,MYO1C,LAMP2,ARHGAP45,STK10,EEA1,PSMD1,DIAPH1,CAND1,PSMD2,CYFIP2,VCL,HSP90AA1,VCP,NFKB2,DHX36,SIRPA,DNM2,PYGB,GSN,WASF2,PTPN6,TUBB5,PRKCD,PYGL,RPS6KA…
GO:BP	positive regulation of signaling	GO:0023056	2.88986e-08	7.53912	1957	2249	255	25907	UBR5,WNK1,ARL6IP5,PTPN23,ANKRD17,HCFC1,NUMA1,DOCK2,CHD5,PTPRC,SMARCA4,MYH9,PAFAH1B1,TPR,RPS3,UBE2O,RTN4,SORL1,FLNA,CD44,HSP90AB1,EPRS1,GAPDH,AFDN,ARRB2,MTOR,ACTA2,USP9X,TNS3,IQGAP1,CCAR2,NCKAP1L,ACTN4,TAOK3,KIF5B,NFKB1,TFRC,PLCG2,NCSTN,SFPQ,OSBPL8,ICAM1,USP4,PUM2,ITGB1,USP15,CYFIP1,HIP1,PUM1,SPAG9,CHERP,CSF1R,BCLAF1,CYFIP2,CORO7,DDX21,OGT,VCP,DHX36,USP47,PTK2,PARP1,USP8,LARS1,NUP93,OPA1,MAP4K1,AC…
HP	Feeding difficulties	HP:0011968	0.000142028	3.84763	1201	845	255	5228	EEF1A2,SRRM2,WNK1,PTPN23,ANKRD17,UBAP2L,TCOF1,SMARCA4,KRT5,PAFAH1B1,H1-4,TPR,STT3A,KRT6A,FLNA,CLTC,MACF1,SON,ATRX,ATP1A3,EPRS1,IARS1,DHX9,HSPD1,CHD8,ACTB,SLC16A1,STT3B,POLR1A,MTOR,ATP6V0A1,NUP214,USP9X,POLR2A,THOC2,POLA1,SMC1A,UBE4B,STAG2,SMARCC2,AP3D1,EFTUD2,ADAR,ANAPC1,HK1,RAD21,ELP1,NSUN2,FLII,TBCD,USP7,PACS1,LRPPRC,DHX30,SIN3A,LONP1,MARS1,RAB3GAP2,UBA1,CYFIP2,WASHC5,SMC3,STAG1,POLR1B,KDM1A,HA…
HP	Functional abnormality of the gastrointestinal tract	HP:0012719	0.0316774	1.49925	1275	845	255	5228	BAZ1B,LBR,EEF1A2,WNK1,DOCK11,MB,DOCK2,SEC61A1,DDOST,VARS1,ABCB1A,GIGYF2,SLC25A4,CAD,MSH6,DOCK8,ARPC1B,VPS13C,FLNA,CLTC,MACF1,SON,ATRX,DDB1,ATP1A3,EPRS1,IARS1,DHX9,CHD8,ACTB,EIF4G1,ABCB1B,PLEC,POLR1A,ATP6V0A1,ACTA2,NUP214,USP9X,POLR2A,ERAP1,POLA1,HSD17B10,SMC1A,UBE4B,STAG2,IARS2,AP3B1,ADAR,PLCG2,ANAPC1,RAD21,ELP1,SKIC2,NSUN2,FLII,TBCD,USP7,PACS1,LRPPRC,CAPRIN1,SIN3A,POLD1,LONP1,CSF1R,GTF2I,ARFGEF2…
GO:BP	positive regulation of cell communication	GO:0010647	4.7978e-08	7.31896	1957	2249	254	25907	UBR5,WNK1,ARL6IP5,PTPN23,ANKRD17,HCFC1,NUMA1,DOCK2,CHD5,PTPRC,SMARCA4,MYH9,PAFAH1B1,TPR,RPS3,UBE2O,RTN4,SORL1,FLNA,CD44,HSP90AB1,EPRS1,GAPDH,AFDN,ARRB2,MTOR,ACTA2,USP9X,TNS3,IQGAP1,CCAR2,NCKAP1L,ACTN4,TAOK3,KIF5B,NFKB1,TFRC,PLCG2,NCSTN,SFPQ,OSBPL8,ICAM1,USP4,PUM2,ITGB1,USP15,CYFIP1,HIP1,PUM1,SPAG9,CHERP,CSF1R,BCLAF1,CYFIP2,CORO7,DDX21,OGT,VCP,DHX36,USP47,PTK2,PARP1,USP8,LARS1,NUP93,OPA1,MAP4K1,AC…
TF	Factor: BEN; motif: CWGCGAYA; match class: 1	TF:M01241_1	1.74363e-08	7.75855	1589	2303	253	21700	IQGAP2,BAZ1B,RPL3,HCFC1,RPL13A,EIF2S1,PCM1,TLN1,DDX39B,NCL,SMC4,STT3A,RAN,MSH6,ERMP1,SLC25A3,HSPA8,TM9SF2,SON,ATP2A2,DHX9,TMEM14C,TUBA1B,EIF4G1,STT3B,ATXN2L,HSD17B10,STAG2,RABL6,SMARCC2,PPP1R12A,KIF5B,FKBP15,EFTUD2,PHF8,ANAPC1,OSBPL8,ICAM1,PDS5A,NCAPD2,KPNB1,NOP14,AP1B1,PACS1,ABR,RRP12,GLG1,ARHGEF2,ESYT1,KIF11,HEATR6,ESPL1,SH3PXD2A,CAND1,MYO1E,TOP1,NAA25,NOL8,VCL,EML4,STAG1,ESF1,NOL7,BICD2,HSPA4L…
TF	Factor: IRF-5; motif: NNNANCGAGARTNNN	TF:M02873	0.000340146	3.46833	1762	2303	253	21700	RPL5,EEF1A2,TOP2A,ZC3H4,UTP20,DOCK2,TTC23L,THRAP3,TLN1,STT3A,PFAS,CAD,DOCK8,KRT79,SORL1,TECR,CLTC,GEMIN5,DDB1,TMEM14C,SEC16A,ATP6V0A1,NUP214,USP9X,SMC1A,RNF20,STAG2,TAOK3,SMARCC1,EFTUD2,PLCG2,RAD21,CTDP1,SPECC1,ICAM1,HSP90B1,SLC1A5,UPF2,NSUN2,FLII,AP1B1,COPG2,NPEPPS,ALCAM,TOP2B,LAMP2,RRP12,STK10,CLASP1,TTF2,ARHGAP17,SMC2,TSR1,EXOSC10,ESPL1,WIZ,BCLAF1,BOP1,PPP1R9B,NOL8,LPL,ITGAM,DDX46,PARP1,CDC5L,…
TF	Factor: Egr-3; motif: NTGCGTGGGCGK; match class: 1	TF:M00245_1	4.23287e-06	5.37336	1662	2303	251	21700	SRRM2,DOCK10,UBAP2L,INF2,RTN3,ENO2,VARS1,ABCB1A,NCL,WDR1,RAN,DOCK8,KRT79,SLK,CLTC,GEMIN5,HSPD1,CORO1C,CHD1,ANPEP,SYNGR1,TNS3,PDS5B,PABPC1,HYOU1,NUP133,ACTN4,EFTUD2,RBM27,USP4,IDE,PUM2,DNMT3A,ITGB1,EIF3B,MTHFD1L,TKT,RAI14,NPEPPS,MOV10,LARP1,UBA6,UTP14A,GTF2I,ACADSB,TPP2,DIAPH1,RAD50,BOP1,INPPL1,NFKB2,SART3,PTK2,NUP188,XRN2,CUL5,NUP93,TBC1D15,KARS1,QSOX2,FXR1,PRKCD,PYGL,RPS6KA1,RANGAP1,FUBP1,GIT1,P…
GO:BP	translation	GO:0006412	1.7104e-84	83.7669	716	2249	249	25907	RPL7,RPL5,EIF4G3,RPL6,EEF1A2,CNOT1,RPL3,EIF3A,RPL13A,PKM,EIF2S1,TCOF1,EEF2,VARS1,DDX39B,GIGYF2,TPR,NCL,RPS3,EIF5B,RPS25,HNRNPU,GEMIN5,EPRS1,IARS1,GCN1,DHX9,EEF1A1,GAPDH,EIF4G1,MTOR,NOLC1,PABPC1,IARS2,SKIC2,LTN1,PUM2,NAT10,EIF3B,DHX29,PLXNB2,CYFIP1,PUM1,LRPPRC,LARP1,CAPRIN1,ABCF1,UPF1,XRN1,EFL1,MARS1,USP10,OGT,LARP4,DHX36,EIF3C,NEMF,LARS1,KARS1,NCBP1,TRAP1,EIF4B,ACO1,FXR1,GSPT2,FXR2,GARS1,PUS7,GSP…
GO:BP	immune response	GO:0006955	1.65107e-06	5.78223	1979	2249	249	25907	WNK1,DOCK11,ANKRD17,DOCK10,DOCK2,RPL13A,CYBB,PTPRC,FLNB,GIGYF2,SUPT6H,KRT6A,RPS3,KRT1,MSH6,RTN4,SLK,ADGRE1,HSPA8,RIF1,EPRS1,HSPD1,GAPDH,ARRB2,PLEC,MTOR,ERAP1,HCFC2,NCKAP1L,INPP5D,IPO7,KIF5B,AP3B1,DGKZ,NFKB1,LAMP1,TFRC,ADAR,PLCG2,HK1,IPO5,SFPQ,ICAM1,PUM2,AKAP1,APBB1IP,USP15,ITGB6,FYB1,PUM1,ABR,MYO1C,ALCAM,MATR3,SIN3A,PLA2G4A,ARHGEF2,CSF1R,WASHC4,MYO1G,SMARCA5,BAG6,PKN1,COLEC12,INPPL1,TRIM28,ITGAM,…
TF	Factor: CREB; motif: NSTGACGTAANN; match class: 1	TF:M00177_1	1.29717e-15	14.887	1357	2303	249	21700	ATP2B1,MB,PTPN23,ZC3H4,CHORDC1,RPL13A,EEF2,TM9SF4,SMCHD1,PAFAH1B1,RANBP2,FLNB,UBE2O,SAFB,CLTC,GAK,EPRS1,WASHC2,GCN1,LMF2,SEC16A,CHD1,NUP214,USP9X,HYOU1,NUP133,PPIG,PIK3R4,PHF8,DDX42,CTDP1,ELP1,NUP98,KIF5C,RNF40,HIP1,AP2B1,TOP2B,SPAG9,HIC2,THADA,SMARCA5,RANBP6,BCLAF1,HNRNPUL2,CSE1L,DHX36,UBAP2,HSPA4,CDC5L,STS,BICD2,MTDH,QRICH1,ACO2,INTS7,OGFR,RPAP3,THOC1,FUBP1,ALDH18A1,ANXA6,IRF2BPL,STAT3,SRGAP2,G…
GO:BP	organophosphate metabolic process	GO:0019637	2.41604e-47	46.6169	1047	2249	248	25907	ATP2B2,LDHA,LDHC,GAPDHS,PKM,ACOT7,FASN,ENO2,MYH9,ACACB,PFAS,CAD,RAN,ACACA,SLC4A7,HSPA8,PKLR,CPS1,GAPDH,UGGT1,MTOR,ATP5F1B,INPP5D,DGKZ,PIK3R4,ACLY,PLCG2,HK1,HK3,DIP2A,PNPLA7,HK2,TKT,MTHFD1,PLA2G4A,ALPL,OGDH,EFL1,ACADSB,GART,ACTN3,INPPL1,OGT,VCP,PPIP5K2,PARP1,HADHA,OPA1,FOXK1,ACSL4,SDHA,KARS1,DNM1L,PRKCD,GMPS,PYGL,GARS1,GIT1,GPHN,UAP1L1,PIK3R1,STAT3,GPD2,ATP6V1A,GPI,HKDC1,RRM1,GTPBP1,PFKL,SAMHD1,ND…
GO:BP	response to biotic stimulus	GO:0009607	1.15034e-10	9.93917	1787	2249	247	25907	SLC7A5,ANKRD17,RPL13A,CYBB,PTPRC,CCDC88B,PRPF8,HSPA5,ABCB1A,FLNB,GIGYF2,NCL,KRT6A,KRT1,RTN4,SLK,HSPA8,CPS1,EPRS1,HSPD1,GAPDH,ARRB2,ACTA2,HCFC2,SMC1A,IPO7,KIF5B,AP3B1,NFKB1,LAMP1,ADAR,PLCG2,HK1,IPO5,SFPQ,PUM2,AKAP1,USP15,ITGB6,PUM1,ABR,MYO1C,MOV10,MATR3,SIN3A,UPF1,ARHGEF2,ALPL,CSF1R,WASHC4,SMARCA5,COLEC12,LPL,TRIM28,ITGAM,DDX21,HSP90AA1,OGT,NFKB2,DHX36,SIRPA,PARP1,VIM,CCT5,GSN,DTX3L,NCBP1,MTDH,PTP…
HP	Abnormal reflex	HP:0031826	0.00153881	2.81282	1186	845	247	5228	BAZ1B,LBR,EEF1A2,WNK1,DYNC1H1,UBAP2L,INF2,ATP2A1,EEF2,SLC25A4,ATP1A1,VPS13C,CLTC,ABCB7,GEMIN5,ATRX,ATP1A3,DHX9,SLC2A1,HSPD1,HUWE1,PLEC,POLR1A,NUP214,ERAP1,DNMT1,RFC1,IARS2,ADAR,EMC1,HK1,CTDP1,ELP1,COPB2,NSUN2,FLII,TBCD,PUM1,CAPRIN1,DHX30,ARHGEF2,CSF1R,GTF2I,ZFR,GOLGA2,MARS1,RAB3GAP2,UBA1,CYFIP2,ATXN2,DCTN1,WASHC5,SEC31A,VCP,PITRM1,USP8,KDM1A,HADHA,OPA1,BICD2,CCT5,LMNA,PLOD1,DNM2,ACSL4,SDHA,KARS1,…
GO:BP	regulation of organelle organization	GO:0033043	5.52645e-39	38.2576	1145	2249	246	25907	IQGAP2,BAZ1B,CNOT1,DYNC1H1,NUMA1,UBAP2L,INF2,SMARCA4,MYH9,PAFAH1B1,TPR,SLC25A4,SMC4,RPS3,WDR1,MKI67,FLNA,CLTC,CKAP5,HNRNPU,ATRX,WASHC2,ACTB,HUWE1,ARRB2,SEC16A,SLC25A5,MTOR,NCKAP1L,SMARCC2,KIF5B,MAP1S,SMARCC1,TFRC,ANAPC1,RAD21,SFPQ,ICAM1,NCAPD2,NAT10,MSN,FLII,TBCD,CYFIP1,SH3PXD2B,MYO1C,ARHGEF10L,CAPRIN1,PLA2G4A,CLASP1,UPF1,ARHGEF2,CLIP1,ARHGAP17,CSF1R,HSPH1,WASHC4,CLASP2,SMC2,SMARCA5,EXOSC10,DIAPH…
GO:BP	protein localization to organelle	GO:0033365	8.75709e-49	48.0576	996	2249	243	25907	UBR5,WNK1,PTPN23,NUMA1,PCM1,SEC61A1,RANBP2,HSPA5,TPR,RAN,RAB10,RTN4,SORL1,VPS13C,FLNA,HNRNPU,HSPA8,ATRX,GAK,HSP90AB1,WASHC2,DHX9,HSPD1,SEC16A,POLR1A,MTOR,NUP214,USP9X,NOLC1,HNRNPM,NUP133,IPO7,AP3B1,PIK3R4,LAMP1,AP3D1,TFRC,EMC1,HK1,IPO5,RAD21,NUP98,OSBPL8,KPNB1,XPO1,AKAP1,MSN,USP7,PACS1,HK2,NOMO1,LAMP2,SIN3A,BAG6,RANBP6,DIAPH1,NUP155,UTP25,RAB3GAP2,PPP1R9B,NOL8,CSE1L,TRIM28,HSP90AA1,OGT,VCP,ROCK2,…
GO:BP	proteolysis	GO:0006508	2.5565e-20	19.5924	1468	2249	243	25907	UBR5,LNPEP,PTPN23,MYH9,HSPA5,ERMP1,HSPA8,DDB1,HSP90AB1,UBR4,TRIP12,HUWE1,ARRB2,UGGT1,STT3B,USP9X,ANPEP,ERAP1,HECTD1,CCAR2,RNF20,UBE4B,SMARCC1,USP5,ANAPC1,NCSTN,NRDC,USP4,IDE,LTN1,RNF40,XPO1,CUL4B,HSP90B1,USP7,USP15,NPEPPS,ECPAS,UBA6,GLG1,LONP1,PSMD1,USP19,TPP2,BAG6,ESPL1,USP10,PSMD2,UBA1,CYFIP2,TRIM28,OGT,UBA1Y,VCP,USP47,PTK2,PITRM1,PARP1,NEMF,USP8,CUL5,GSN,DAB2,DTX3L,CANX,DPP9,PREP,DPP3,XPNPEP1,…
TF	Factor: TAFII250; motif: NAARAWGGCGGMGG; match class: 1	TF:M10388_1	3.69849e-22	21.432	1179	2303	243	21700	BAZ1B,CNOT1,DOCK11,HCFC1,LDHC,EIF3A,NISCH,RPL13A,ATP4A,PCM1,CCDC88B,HDLBP,SRRM1,EEF2,PAFAH1B1,THRAP3,FTSJ3,H1-4,DDX39B,TPR,SLC25A4,SMC4,RAN,MKI67,CHD2,SAFB,ARPC1B,HSPA8,PKLR,ATRX,ATP1A3,BIRC6,EEF1A1,NDC1,PDS5B,HCFC2,HNRNPM,UBE4B,STAG2,GANAB,RABL6,SUPT5H,PPP4R3A,AP3D1,PHF8,ADAR,RAD21,SFPQ,RBM25,PUM2,SCAF8,GOLGA4,CUL4B,MTHFD1L,USP7,PACS1,MATR3,SIN3A,FAM120A,GLG1,SAFB2,TJP2,DIAPH1,H1-2,ZC3H11A,CORO7…
TF	Factor: E2F-1; motif: TTGGCGCGRAANNGNM; match class: 1	TF:M00938_1	4.13926e-09	8.38308	1491	2303	243	21700	UBR5,ATP2B1,LBR,WNK1,DOCK11,UBAP2L,PRPF40A,HDLBP,FASN,THRAP3,SLC25A4,NCL,PFAS,TM9SF3,RAN,SUMO2,SLK,KRT19,CLPTM1,RIF1,ATP2A2,EIF4G1,SLC16A1,STT3B,CORO1C,NUP214,NUP210,DNMT1,POLA1,SRSF6,RABL6,SMARCC2,LAMP1,USP5,HK1,PDS5A,KPNB1,KIF5C,PUM2,FMNL2,SLC1A5,NOMO1,FMNL1,MYO1C,LARP1,CAPRIN1,DHX30,ECPAS,STK10,ARHGEF2,HIC2,PPP4R1,DDX24,TPP2,TSR1,USP10,LIG1,CSE1L,TRIM28,HSP90AA1,VCP,STAG1,ROCK2,PTK2,PRPF6,XPO5…
HP	Abnormal cerebral white matter morphology	HP:0002500	9.50928e-05	4.02185	1129	845	243	5228	EEF1A2,CNOT1,PTPN23,DYNC1H1,SMARCA4,PAFAH1B1,VARS1,H1-4,SLC25A4,FLNA,CLTC,HNRNPU,MACF1,SON,ATRX,DDB1,ATP1A3,EPRS1,DHX9,SLC2A1,ACTB,HUWE1,POLR1A,MTOR,ACTA2,USP9X,POLR2A,THOC2,DNMT1,SMC1A,UBE4B,STAG2,SMARCC2,PPP1R12A,ADAR,EMC1,HK1,CTDP1,KIF5C,CUL4B,COPB2,NSUN2,FLII,TBCD,USP7,ITGB6,PUM1,LRPPRC,SH3PXD2B,SIN3A,LONP1,CSF1R,ZFR,GOLGA2,DIAPH1,ARFGEF2,RAB3GAP2,SF3B2,UBA1,CYFIP2,ATXN2,SEC31A,VCP,HSPA9,LIG3…
HP	Failure to thrive	HP:0001508	0.000499184	3.30174	1149	845	243	5228	BAZ1B,LBR,EEF1A2,DOCK11,HCFC1,UBAP2L,TCOF1,KRT5,DDOST,SLC25A4,STT3A,KRT6A,CAD,DOCK8,ARPC1B,SLC25A3,FLNA,CLTC,SON,CPS1,ATP1A3,EPRS1,IARS1,DHX9,ACTB,STT3B,POLR1A,NUP214,POLR2A,POLA1,ATP5F1B,SMC1A,UBE4B,STAG2,SMARCC2,NFKB1,TFRC,ADAR,WDR11,RAD21,SKIC2,MCM4,COPB2,NSUN2,FLII,AP1B1,USP7,PACS1,LRPPRC,SIN3A,ALPL,EFL1,GTF2I,GOLGA2,MARS1,TJP2,DIAPH1,ARFGEF2,CYFIP2,SEC31A,NFKB2,SMC3,STAG1,POLR1B,LARS1,HADHA,…
GO:BP	defense response	GO:0006952	4.21763e-09	8.37493	1800	2249	242	25907	ANKRD17,RPL13A,CYBB,PTPRC,CCDC88B,ANO6,MYO5A,FASN,FLNB,GIGYF2,KRT6A,KRT1,RTN4,SLK,HSPA8,EPRS1,HSPD1,GAPDH,ARRB2,EIF4G1,MTOR,HCFC2,IPO7,KIF5B,AP3B1,NFKB1,LAMP1,TFRC,ADAR,PLCG2,HK1,IPO5,SFPQ,ICAM1,PUM2,ITGB1,AKAP1,USP15,ITGB6,PUM1,ABR,MYO1C,MOV10,MATR3,SIN3A,ARHGEF2,CSF1R,WASHC4,SMARCA5,COLEC12,LPL,TRIM28,DDX21,HSP90AA1,OGT,NFKB2,DHX36,SIRPA,PARP1,VIM,GSN,KARS1,DTX3L,NCBP1,PTPN6,TLR2,DPP9,FXR1,PRKC…
TF	Factor: YY1; motif: GCCGCCATTTTG; match class: 1	TF:M02044_1	1.91245e-24	23.7184	1132	2303	242	21700	MYBBP1A,EIF4G3,SF3B1,RPL6,CNOT1,ARL6IP5,MB,MAGT1,DYNC1H1,RPL3,HCFC1,EIF3A,NISCH,RPL13A,HDLBP,FASN,TM9SF4,FTSJ3,DDX39B,SMC4,MKI67,CHD2,SAFB,SUMO2,NACA,CKAP5,BIRC6,TUBA1B,STT3B,PLEC,CHD1,POLR2A,ERAP1,NDC1,PRRC2C,SRSF6,ATP5F1B,STAG2,KIF5B,TUBB4B,RBM19,PPP4R3A,AP3D1,PHF8,SFPQ,KIF5C,SCAF8,NAT10,GOLGA4,RBM15,USP7,MATR3,SLC3A2,GLG1,SAFB2,ZFR,DDX24,HEATR6,BOP1,SF3B2,ZC3H11A,OGT,UBA1Y,SYMPK,SART3,STAG1,U2…
GO:BP	ribonucleoprotein complex biogenesis	GO:0022613	3.38361e-15	14.4706	1577	2249	240	25907	RPL7,MYBBP1A,RPL5,SF3B1,RPL6,EIF3A,UTP20,RPL13A,WDR75,RSRP1,SNRNP200,PRPF8,FTSJ3,DDX39B,NCL,RAN,EIF5B,PDCD11,RPS25,GEMIN5,HSP90AB1,DHX9,NOP2,SRSF6,SRPK2,DDX10,SF3A1,ADAR,DDX42,MTREX,USP4,NAT10,XPO1,NOP14,CUL4B,EIF3B,DHX29,DIS3,DHX30,RRP12,UTP14A,EFL1,TSR1,EXOSC10,NOL6,DNTTIP2,PELP1,BOP1,UTP25,NOL8,PWP2,DDX21,HSP90AA1,DDX46,SART3,PRPF6,ESF1,EIF3C,NOL7,IPO4,MPHOSPH10,WDR3,NVL,WDR46,SRPK1,DDX18,NCBP…
GO:BP	neurogenesis	GO:0022008	1.05643e-05	4.97616	1931	2249	240	25907	SLC7A5,ATP2B2,DOCK10,PCM1,RTN3,CHD5,SMARCA4,PAFAH1B1,MAP4,HSPA5,GIGYF2,WDR1,RAB10,RTN4,SORL1,FLNA,TRPV2,CERS2,GAK,ATP1A3,DIP2B,ACTB,AFDN,ARRB2,EIF4G1,PLEC,MTOR,USP9X,THOC2,IQGAP1,SRRT,NCKAP1L,NUP133,UBE4B,TAOK3,KIF5B,MAP1S,NCSTN,NRDC,KIF5C,PUM2,DNMT3A,GOLGA4,ITGB1,CUL4B,DIP2A,TBCD,PLXNB2,CYFIP1,MOV10,ALCAM,CAPRIN1,TOP2B,SIN3A,UBA6,ARHGEF2,CLIP1,PTPRA,OGDH,SPAG9,CSF1R,GOLGA2,DIAPH1,PPP1R9B,INPPL1,…
GO:BP	response to other organism	GO:0051707	6.93645e-10	9.15886	1742	2249	239	25907	SLC7A5,ANKRD17,RPL13A,CYBB,PTPRC,CCDC88B,PRPF8,ABCB1A,FLNB,GIGYF2,NCL,KRT6A,KRT1,RTN4,SLK,HSPA8,CPS1,EPRS1,HSPD1,GAPDH,ARRB2,ACTA2,HCFC2,IPO7,KIF5B,AP3B1,NFKB1,LAMP1,ADAR,PLCG2,HK1,IPO5,SFPQ,PUM2,AKAP1,USP15,ITGB6,PUM1,ABR,MYO1C,MOV10,MATR3,SIN3A,UPF1,ARHGEF2,ALPL,CSF1R,WASHC4,SMARCA5,COLEC12,LPL,TRIM28,ITGAM,DDX21,HSP90AA1,OGT,NFKB2,DHX36,SIRPA,PARP1,VIM,CCT5,GSN,DTX3L,NCBP1,MTDH,PTPN6,TLR2,PRKC…
GO:BP	response to external biotic stimulus	GO:0043207	8.86762e-10	9.05219	1746	2249	239	25907	SLC7A5,ANKRD17,RPL13A,CYBB,PTPRC,CCDC88B,PRPF8,ABCB1A,FLNB,GIGYF2,NCL,KRT6A,KRT1,RTN4,SLK,HSPA8,CPS1,EPRS1,HSPD1,GAPDH,ARRB2,ACTA2,HCFC2,IPO7,KIF5B,AP3B1,NFKB1,LAMP1,ADAR,PLCG2,HK1,IPO5,SFPQ,PUM2,AKAP1,USP15,ITGB6,PUM1,ABR,MYO1C,MOV10,MATR3,SIN3A,UPF1,ARHGEF2,ALPL,CSF1R,WASHC4,SMARCA5,COLEC12,LPL,TRIM28,ITGAM,DDX21,HSP90AA1,OGT,NFKB2,DHX36,SIRPA,PARP1,VIM,CCT5,GSN,DTX3L,NCBP1,MTDH,PTPN6,TLR2,PRKC…
TF	Factor: E2F; motif: NNTTTCGCGCN; match class: 1	TF:M08875_1	9.06939e-20	19.0424	1197	2303	239	21700	LBR,SRRM2,WNK1,PTPN23,NUMA1,UBAP2L,RNF213,PRPF40A,HDLBP,SMCHD1,FTSJ3,TPR,NCL,STT3A,TM9SF3,SORL1,CLTC,CLPTM1,DHX9,HUWE1,UGGT1,SLC16A1,SLC16A3,DNMT1,POLA1,HYOU1,SMC1A,EPB41L2,MCM4,IDE,PDS5A,LTN1,KPNB1,PUM2,MTHFD1L,FMNL2,TBCD,USP7,ABR,MATR3,DHX30,SLC3A2,STK10,FAM120A,GLG1,CLIP1,PTPRA,CHERP,GTF2I,KIF11,MCM3,CAND1,MCM2,LIG1,LPL,TIMELESS,TRIM28,STAG1,PTK2,MCM6,XPO5,U2SURP,ACTN1,HSPA4,SMARCA1,CDC5L,FOXK…
GO:BP	regulation of immune system process	GO:0002682	2.7122e-14	13.5667	1586	2249	238	25907	WNK1,ANKRD17,PTPRC,CCDC88B,ANO6,SMARCA4,GIGYF2,SUPT6H,RPS3,KRT1,DOCK8,RTN4,CLPTM1,HSPA8,RIF1,HSPD1,ACTB,ACIN1,ARRB2,MTOR,HCFC2,NCKAP1L,INPP5D,SMARCC2,AP3B1,DGKZ,SMARCC1,NFKB1,LAMP1,AP3D1,TFRC,ADAR,PLCG2,HK1,IPO5,SFPQ,ICAM1,PUM2,MSN,RBM15,USP15,FYB1,PUM1,ABR,MATR3,SIN3A,PLA2G4A,STK10,CSF1R,HSPH1,WASHC4,MYO1G,BAG6,TJP2,PKN1,COLEC12,INPPL1,ITGAM,DDX21,HSP90AA1,OGT,DHX36,HSPA9,SIRPA,PARP1,KDM1A,OPA1,…
TF	Factor: CREB1; motif: NRRTGACGTMA; match class: 1	TF:M10200_1	3.91188e-11	10.4076	1392	2303	238	21700	MB,ZC3H4,EIF3A,RRBP1,EEF2,TM9SF4,SMCHD1,PAFAH1B1,STT3A,ATRX,HSP90AB1,EPRS1,GCN1,HSPD1,LMF2,CHD1,NUP214,USP9X,PRRC2C,ZC3H18,HYOU1,NCKAP1L,NUP133,PPIG,MAP1S,COPB1,PHF8,DDX42,NRDC,ELP1,NUP98,KIF5C,HSP90B1,MTHFD1L,AP2B1,MATR3,TOP2B,SLC3A2,OGDH,HIC2,THADA,WASHC4,SMARCA5,MARS1,RANBP6,UBA1,LIG1,NOL8,CSE1L,DHX36,CDC5L,RBM28,STS,ACSL4,DAB2,MTDH,TRAP1,QRICH1,INTS7,OGFR,THOC1,YTHDC1,PRKCSH,ANXA6,IRF2BPL,STA…
HP	Delayed speech and language development	HP:0000750	0.00140441	2.85251	1134	845	238	5228	EEF1A2,SRRM2,CNOT1,ANKRD17,DYNC1H1,UBAP2L,CHD5,TCOF1,SMARCA4,VARS1,STT3A,CHD2,TECR,FLNA,CLTC,HNRNPU,ABCB7,MACF1,GEMIN5,ATP1A3,IARS1,SLC2A1,TRIP12,CHD8,HUWE1,POLR1A,ATP6V0A1,USP9X,THOC2,HSD17B10,SMC1A,UBE4B,STAG2,RFC1,SMARCC2,COPB1,EFTUD2,PHF8,ADAR,EMC1,HK1,NCAPD2,KIF5C,DNMT3A,CUL4B,NSUN2,FLII,TBCD,USP7,PACS1,TKT,LRPPRC,CAPRIN1,DHX30,SIN3A,POLD1,ARHGEF2,OGDH,WASHC4,GOLGA2,MARS1,RAB3GAP2,CYFIP2,STA…
TF	Factor: Elk-1; motif: AACCGGAAGTR; match class: 1	TF:M01163_1	1.10874e-16	15.9552	1247	2303	237	21700	MYBBP1A,LNPEP,HCFC1,EIF2S1,SEC61A1,FASN,DDOST,FTSJ3,RPS3,TM9SF3,PDCD11,NACA,TM9SF2,BIRC6,LMF2,UGGT1,NOLC1,ATP13A1,PRRC2C,SND1,NCKAP1L,NUP133,KIF5B,PIK3R4,RBM19,DHX8,RBM27,NRDC,LTN1,CUL4B,PNPLA7,FLII,AP1B1,UBA6,CLASP1,CHERP,EFL1,WASHC4,TPP2,TSR1,BAG6,NOL6,MCM3,NUP155,SF3B2,ZC3H11A,PWP2,DDX21,SEC31A,HSPA4,XRN2,LARS1,HADHA,IMMT,WDR46,NCBP1,UTP3,DPP9,PRPF38B,TEX10,THOC5,PLOD3,PRKCSH,AP1G1,GNL2,HGS,HN…
GO:BP	negative regulation of gene expression	GO:0010629	3.36503e-16	15.473	1514	2249	236	25907	SLC7A5,UBR5,ATP2B1,CHD4,LBR,CNOT1,EDC4,RPL13A,EIF2S1,PTPRC,SMCHD1,ATP2B4,THRAP3,GIGYF2,TPR,NCL,RPS3,HNRNPU,RIF1,ATRX,EPRS1,DHX9,TRIP12,ACIN1,GAPDH,ARRB2,EIF4G1,MTOR,DNMT1,SND1,PABPC1,SRRT,SRSF6,NCKAP1L,INPP5D,NFKB1,PHF8,ADAR,RAD21,SKIC2,PUM2,DNMT3A,DIP2A,UPF2,RBM15,USP7,CYFIP1,PUM1,DIS3,MOV10,LARP1,CAPRIN1,SIN3A,UPF1,GLG1,XRN1,SMARCA5,EXOSC10,NUP155,INPPL1,DHX36,SIRPA,XPO5,XRN2,VIM,LMNA,GPNMB,NCB…
TF	Factor: E2F; motif: TTTSGCGSG; match class: 1	TF:M00939_1	5.01472e-14	13.2998	1294	2303	235	21700	SLC7A5,RPL7,ATP2B1,LNPEP,KRT2,LDHA,DYNC1H1,HCFC1,CHD5,SNRNP200,SEC61A1,FASN,SMCHD1,TLN1,H1-4,DDX39B,NCL,PFAS,SAFB,SUMO2,SLC25A3,TRPV2,GEMIN5,DHX9,NOP2,SLC16A1,CORO1C,DNMT1,POLA1,PDS5B,IPO7,RFC1,RABL6,SMARCC2,TUBB4B,RBM19,SUPT5H,INTS3,TFRC,DDX42,SFPQ,IDE,PDS5A,KPNB1,SLC1A5,USP15,ATAD2,SIN3A,SLC3A2,CHERP,SAFB2,KIF11,MCM3,MCM2,BCLAF1,HNRNPUL2,LIG1,LPL,STAG1,MCM6,EIF3C,XPO5,NOL7,HSPA4,NUP188,NVL,ACSL…
TF	Factor: WT1; motif: NGCGGGGGGGTSMMCYN; match class: 1	TF:M05599_1	0.00941032	2.0264	1687	2303	235	21700	UBR5,RPL7,IQGAP2,ATP2B1,DOCK11,RPL3,UBAP2L,PCM1,KRT84,CHD5,BAZ1A,HDLBP,SRRM1,MAP4,WDR1,DOCK8,SLC4A7,KRT79,SAFB,VPS13C,CKAP5,HNRNPU,CLPTM1,ATP1A3,CHD1,ATXN2L,PDS5B,HCFC2,STAG2,PTPN12,AP3D1,HK1,IPO5,PDS5A,KPNB1,KIF5C,ITGB1,CUL4B,TBCD,USP7,PDCD6IP,PLXNB2,ABR,NPEPPS,MATR3,SBNO1,ARHGEF2,EEA1,SPAG9,ARHGAP17,SAFB2,GTF2I,PPP4R1,ZFR,DDX24,ARHGEF1,SH3PXD2A,ATXN2,VCP,LARP4,SMC3,SART3,STAG1,RBM12,BRD3,QRICH1…
HP	Involuntary movements	HP:0004305	8.35457e-05	4.07808	1083	845	235	5228	BAZ1B,EEF1A2,HCFC1,UBAP2L,ATP2A1,MYO5A,EEF2,DDOST,GIGYF2,TPR,SLC25A4,CHD2,SORL1,VPS13C,TECR,CLTC,HNRNPU,ABCB7,MACF1,ATP1A3,EPRS1,SLC2A1,HSPD1,EIF4G1,POLR1A,MTOR,ATP6V0A1,NUP214,THOC2,DNMT1,HSD17B10,SMC1A,RFC1,ADAR,WDR11,CTDP1,DNMT3A,CUL4B,TBCD,LRPPRC,CAPRIN1,DHX30,LONP1,GTF2I,ZFR,GOLGA2,MARS1,RAB3GAP2,UBA1,CYFIP2,ATXN2,DCTN1,ITGAM,WASHC5,VCP,PITRM1,LIG3,NEMF,USP8,KDM1A,OPA1,BICD2,UBTF,CCT5,SDHA,K…
TF	Factor: USF; motif: GYCACGTGNC; match class: 1	TF:M00187_1	1.9022e-11	10.7207	1346	2303	233	21700	ATP2B1,CHD4,MAGT1,DYNC1H1,UBAP2L,RPL13A,PCM1,RNF213,TCOF1,HDLBP,FASN,EEF2,ACACB,THRAP3,DDX39B,GIGYF2,RAN,TCERG1,ATP1A1,TRPV2,CERS2,HSPA8,WASHC2,DHX9,GYG1,DIP2B,HSPD1,GAPDH,AFDN,EIF4G1,ABCB1B,SLC16A1,STT3B,NUP214,USP9X,PRRC2C,HCFC2,HNRNPM,UBE4B,KIF5B,RBM19,LAMP1,EFTUD2,PLCG2,OSBPL8,DNMT3A,CUL4B,PDCD6IP,RAI14,MATR3,SBNO1,OGDH,WASHC4,SEC23IP,PKN1,RAD50,ESPL1,ARFGEF2,TOP1,RAB3GAP2,ZC3H11A,ATXN2,WASHC…
GO:BP	positive regulation of RNA biosynthetic process	GO:1902680	8.15149e-10	9.08876	1680	2249	232	25907	MYBBP1A,BAZ1B,SF3B1,CHD4,WNK1,TOP2A,HCFC1,PKM,WDR75,SMARCA4,THRAP3,SUPT6H,NCL,SAFB,SUMO2,NACA,HNRNPU,ATRX,DHX9,CHD8,ACTB,MTOR,SF3B3,NOLC1,HCFC2,RNF20,ACTN4,RFC1,SMARCC2,PPP1R12A,AP3B1,SMARCC1,SUPT5H,NFKB1,AP3D1,PHF8,CEBPZ,SFPQ,NUP98,SCAF8,RNF40,RBM15,MYO1C,TOP2B,ARHGEF2,GTF2I,SMARCA5,MARS1,PKN1,PELP1,CAND1,CCAR1,BCLAF1,TRIM28,DDX21,OGT,NFKB2,DHX36,NIBAN2,PRPF6,PARP1,ACTN1,SMARCA1,KDM1A,FOXK1,KARS…
GO:BP	positive regulation of multicellular organismal process	GO:0051240	2.03005e-07	6.69249	1775	2249	232	25907	SLC7A5,ALB,ATP2B1,WNK1,DYNC1H1,NUMA1,PKM,CYBB,PTPRC,CCDC88B,ATP2A1,ANO6,SMARCA4,ACACB,PAFAH1B1,HSPA5,DDX39B,SLC25A4,NCL,RPS3,DOCK8,ATP1A1,RTN4,NACA,SORL1,FLNA,TRPV2,RIF1,DHX9,HSPD1,ACTB,ACIN1,GAPDH,AFDN,ARRB2,MTOR,ACTA2,ERAP1,SRRT,NCKAP1L,INPP5D,SMARCC2,AP3B1,SMARCC1,RBM19,AP3D1,TFRC,PLCG2,HK1,RAD21,NRDC,ICAM1,GOLGA4,ITGB1,HK2,PLXNB2,CYFIP1,SH3PXD2B,CAPRIN1,SIN3A,PLA2G4A,ARHGEF2,PTPRA,ALPL,CSF1R,…
TF	Factor: FLI-1; motif: CMGGAWGTSAN; match class: 1	TF:M01208_1	4.17516e-05	4.37933	1551	2303	232	21700	LBR,CLUH,ATP4A,SEC61A1,ACOT7,TCOF1,ENO2,PRPF8,WDR1,TM9SF3,COPA,GAK,BIRC6,TRIP12,ACTB,NOP2,CORO1C,SLC25A5,NOLC1,DNMT1,ATP13A1,SRPK2,DDX10,INPP5D,TAOK3,DGKZ,RBM19,INTS3,DDX42,DHX8,NCSTN,PUM2,CUL4B,COPB2,APBB1IP,PDCD6IP,DHX30,UBA6,ARHGEF2,CHERP,EFL1,THADA,WASHC4,USP19,BAG6,ARHGEF1,H1-2,NOL6,MCM3,SF3B2,PWP2,SEC31A,MCM6,HSPA4,XRN2,NVL,WDR46,DYNC1I2,NCBP1,UTP3,SNX2,DPP9,THOC5,AP1G1,NUP107,SNX1,HNRNPLL,…
GO:BP	negative regulation of response to stimulus	GO:0048585	2.98878e-10	9.52451	1655	2249	231	25907	CNOT1,EIF3A,PTPRC,SMARCA4,SMCHD1,PAFAH1B1,ATP2B4,HSPA5,GIGYF2,SLC25A4,NCL,RPS3,KRT1,RTN4,SORL1,CD44,CERS2,HSPA8,RIF1,BIRC6,CHD8,ARRB2,SLC25A5,MTOR,TNS3,CCAR2,MVP,HYOU1,NCKAP1L,INPP5D,TAOK3,DGKZ,NFKB1,ADAR,ICAM1,ITGB1,USP7,USP15,ABR,SIN3A,GLG1,LONP1,TJP2,DIAPH1,USP10,ACTN3,INPPL1,LPL,OGT,VCP,USP47,SIRPA,PARP1,KDM1A,OPA1,RASAL3,LMNA,DNM2,DAB2,TRAP1,HELLS,PTPN6,FXR1,PRKCD,RPS6KA1,GIT1,SUZ12,STAT3,SQ…
REAC	Gene expression (Transcription)	REAC:R-MMU-74160	0.0137111	1.86293	1030	1509	231	8469	MYBBP1A,BAZ1B,CHD4,LBR,CNOT1,HCFC1,SMARCA4,RANBP2,DDX39B,TPR,SUPT6H,RAN,ACTB,POLR1A,MTOR,CPSF1,NUP214,NUP210,POLR2A,THOC2,NDC1,DNMT1,HCFC2,SRRT,NUP133,SMARCC2,IWS1,SMARCC1,SUPT5H,INTS3,CTDP1,DNMT3A,NUP160,POLR2B,LRPPRC,MYO1C,ATAD2,SIN3A,SMARCA5,PSMD1,NUP155,PSMD2,ZC3H11A,TRIM28,DDX21,OGT,SYMPK,NUP188,POLR1B,NUP93,NCBP1,ELOA,THOC1,SUZ12,NUP107,RPA1,CSTF3,SSRP1,GPI,AGO2,MTA1,CUL1,NUP88,MTA2,TPX2,PA…
TF	Factor: AhR:Arnt; motif: GRGKATYGCGTGMCWNSCC; match class: 1	TF:M00237_1	1.38763e-12	11.8577	1301	2303	231	21700	SLC7A5,EIF3A,CCDC88B,FASN,VARS1,WDR1,TM9SF3,RAN,NACA,FLNA,HSPA8,GCN1,SLC2A1,EEF1A1,ARRB2,SLC16A1,POLR1A,TNS3,PDS5B,HCFC2,HSD17B10,SRRT,SRSF6,TAOK3,SMARCC1,PPP4R3A,IPO5,CTDP1,ELP1,IDE,KPNB1,NSUN2,COPG2,HK2,MTHFD1,DIS3,NOMO1,LARP1,MATR3,CHERP,GOLGA2,MARS1,EXOSC10,USP10,DDX21,NEK9,STAG1,U2SURP,ACTN1,POLR1B,SMARCA1,MPHOSPH10,TBC1D15,LMNA,PYGB,CANX,PRPF38B,PDIA3,FUBP1,SDAD1,IRF2BPL,UHRF1,SSRP1,AGO2,G3…
GO:BP	positive regulation of DNA-templated transcription	GO:0045893	2.25864e-09	8.64615	1678	2249	230	25907	MYBBP1A,BAZ1B,SF3B1,CHD4,WNK1,TOP2A,HCFC1,PKM,WDR75,SMARCA4,THRAP3,SUPT6H,NCL,SAFB,SUMO2,NACA,HNRNPU,ATRX,DHX9,CHD8,ACTB,MTOR,SF3B3,NOLC1,HCFC2,RNF20,ACTN4,RFC1,SMARCC2,PPP1R12A,AP3B1,SMARCC1,SUPT5H,NFKB1,AP3D1,PHF8,CEBPZ,SFPQ,NUP98,SCAF8,RNF40,RBM15,MYO1C,ARHGEF2,GTF2I,SMARCA5,MARS1,PKN1,PELP1,CAND1,CCAR1,BCLAF1,TRIM28,DDX21,OGT,NFKB2,DHX36,NIBAN2,PRPF6,PARP1,ACTN1,SMARCA1,KDM1A,FOXK1,KARS1,DAB2…
GO:BP	regulation of response to stress	GO:0080134	2.5109e-21	20.6002	1329	2249	229	25907	ARL6IP5,ANKRD17,CHORDC1,ANO6,SMARCA4,SMCHD1,ACACB,ATP2B4,HSPA5,GIGYF2,RPS3,KRT1,RTN4,FLNA,CD44,CERS2,HSPA8,RIF1,EPRS1,DHX9,HSPD1,ACTB,ARRB2,MTOR,SF3B3,HCFC2,CCAR2,SRSF6,HYOU1,TAOK3,SMARCC2,AP3B1,SMARCC1,NFKB1,LAMP1,ADAR,PLCG2,IPO5,SFPQ,PUM2,DNMT3A,ITGB1,HDGFL2,USP15,PUM1,ABR,MATR3,TOP2B,SIN3A,CSF1R,WASHC4,USP19,BAG6,DIAPH1,COLEC12,LPL,TIMELESS,TRIM28,HSP90AA1,OGT,USP47,PARP1,KDM1A,OPA1,LMNA,KARS1…
TF	Factor: N-Myc; motif: NNCCACGTGNNN; match class: 1	TF:M00055_1	1.23607e-07	6.90796	1432	2303	229	21700	SLC7A5,CLUH,INF2,TCOF1,NCL,CAD,ARPC1B,HSPD1,LMF2,NOP2,AFDN,ARRB2,RPN1,EIF4G1,SLC16A1,CORO1C,PLEC,TNS3,IPO7,USO1,LAMP1,AP3D1,CEBPZ,IPO5,KPNB1,NAT10,AKAP1,MSN,MTHFD1L,PNPLA7,HK2,USP15,RAI14,ABR,ARHGAP45,OGDH,ESYT1,GART,THADA,TSR1,DIAPH1,NOL6,CAND1,TOP1,NAA25,ANKFY1,TRIM28,NFKB2,HSPA9,LIG3,NUP188,NUP93,GPNMB,MTDH,EIF4B,ALDH18A1,KHSRP,CCT3,STAT3,TXLNA,UHRF1,HIRIP3,CD180,NSF,GLB1,UBE3A,CUL1,GTPBP1,PFK…
TF	Factor: FOXO1; motif: NWAAACAAN; match class: 1	TF:M01216_1	0.0413557	1.38346	1673	2303	229	21700	MYBBP1A,H1-3,MB,EIF3A,UTP20,THRAP3,FLNB,UBE2O,CHD2,DOCK8,SAFB,MACF1,TRIP12,POLR1A,MTOR,CPSF1,SYNGR1,THOC2,RNF20,IPO7,RABL6,PPP4R3A,ACLY,RBM27,NRDC,OSBPL8,USP4,AP2B1,MOV10,RRP12,SLC3A2,PPP4R1,ACADSB,KIF11,HEATR6,ESPL1,ZC3H11A,PWP2,NEK9,PTK2,PITRM1,EIF3C,CDK14,IPO9,POLR1B,NVL,LMNA,DNM2,TTC27,TRAP1,DNM1L,DPP9,FXR1,OGFR,RANGAP1,YTHDC1,THOC5,PLOD3,LAS1L,ALDH18A1,PUS7,RARS1,CSTF3,VWA5A,NCAPH,TFIP11,ARH…
GO:BP	response to nitrogen compound	GO:1901698	2.72336e-28	27.5649	1183	2249	228	25907	SLC7A5,ATP2B1,PKM,EIF2S1,CYBB,ATP2A1,MYO5A,ATP2B4,RANBP2,HSPA5,ABCB1A,TPR,NCL,CAD,RAB10,SORL1,VPS13C,FLNA,PKLR,CPS1,ATRX,ATP1A3,ATP2A2,EPRS1,DHX9,SLC2A1,ACTB,UGGT1,STT3B,MTOR,IQGAP1,HCFC2,SRSF6,UBE4B,USO1,SMARCC1,NFKB1,EFTUD2,PLCG2,NCSTN,OSBPL8,ICAM1,DNMT3A,ITGB1,HSP90B1,CYFIP1,MYO1C,LARP1,TOP2B,ECPAS,SIN3A,SLC3A2,ARHGEF2,PTPRA,ALPL,LONP1,XRN1,USP19,BAG6,DIAPH1,COLEC12,PPP1R9B,INPPL1,LPL,TIMELESS…
GO:BP	positive regulation of cellular component organization	GO:0051130	2.22886e-26	25.6519	1218	2249	228	25907	WNK1,CNOT1,DOCK11,PTPN23,DYNC1H1,NUMA1,DOCK2,UBAP2L,PTPRC,ANO6,MYH9,PAFAH1B1,HSPA5,TPR,SMC4,RPS3,WDR1,FLNA,TRPV2,CKAP5,ABCB7,HSPA8,ATRX,AFDN,ARRB2,EIF4G1,CORO1C,MTOR,IQGAP1,NCKAP1L,ACTN4,KIF5B,TFRC,PLCG2,RAD21,SFPQ,NRDC,ICAM1,NCAPD2,PUM2,GOLGA4,ITGB1,MSN,PLXNB2,CYFIP1,HIP1,AP2B1,ABR,SH3PXD2B,MYO1C,ARHGEF10L,CAPRIN1,PLA2G4A,CLIP1,GOLGA2,SMC2,RAD50,CAND1,RAB3GAP2,DCTN1,ANKFY1,WASHC5,HSP90AA1,VCP,DH…
GO:BP	intracellular signaling cassette	GO:0141124	1.34741e-06	5.8705	1773	2249	228	25907	DOCK11,ARL6IP5,ANKRD17,DOCK10,EIF3A,NISCH,DOCK2,EIF2S1,PTPRC,MYH9,PAFAH1B1,ATP2B4,RPS3,DOCK8,RTN4,FLNA,CD44,ATP1A3,ATP2A2,GCN1,GAPDH,ARRB2,MTOR,ACTA2,TNS3,IQGAP1,ACTN4,TAOK3,USO1,DGKZ,PIK3R4,NFKB1,TFRC,PLCG2,OSBPL8,ICAM1,ITGB1,CYFIP1,ARHGEF2,SPAG9,CHERP,ARHGAP17,CSF1R,ARFGEF2,USP10,PPP1R9B,ACTN3,INPPL1,DDX21,OGT,VCP,NFKB2,DHX36,ROCK2,PTK2,SIRPA,PARP1,USP8,NUP93,RASAL3,MAP4K1,DNM2,GPNMB,GSN,KARS1,…
TF	Factor: NR2F2; motif: NNNNCSGGGTCANNNN	TF:M02887	3.30231e-07	6.48118	1439	2303	228	21700	WNK1,EIF2S1,RSRP1,SNRNP200,SEC61A1,ENO2,FTSJ3,GIGYF2,RAN,MKI67,DOCK8,SAFB,NACA,RPS25,CKAP5,ABCB7,TM9SF2,ATP2A2,GCN1,TRIP12,LMF2,NOP2,GAPDH,SLC16A1,HECTD1,SND1,AP2A2,HNRNPM,ACTN4,AP3B1,MAP1S,COPB1,CTDP1,DNMT3A,HSP90B1,FMNL2,RBM15,AP2B1,CLASP1,CHERP,SAFB2,HIC2,PPP4R1,MYO1G,KIF11,PPP1R9B,WASHC5,DDX46,NFKB2,NEK9,ROCK2,NOL7,USP8,VIM,DPP9,FXR1,INTS7,GMPS,PDIA4,PLOD3,LAS1L,FCHO2,MMS19,HNRNPK,GSPT1,GPD2,…
GO:BP	negative regulation of nucleobase-containing compound metabolic process	GO:0045934	4.14126e-12	11.3829	1538	2249	225	25907	MYBBP1A,H1-3,CHD4,CNOT1,ZC3H4,HCFC1,CHD5,SMARCA4,SMCHD1,THRAP3,H1-4,TPR,RPS3,MSH6,SUMO2,NACA,FLNA,HNRNPU,HSPA8,RIF1,DHX9,CHD8,ACIN1,MTOR,DNMT1,HCFC2,CCAR2,PABPC1,SRSF6,RFC1,SMARCC2,SUPT5H,NFKB1,SFPQ,PDS5A,DNMT3A,SCAF8,NAT10,XPO1,NSUN2,RBM15,LRPPRC,LARP1,SIN3A,SMARCA5,EXOSC10,H1-2,RAD50,CCAR1,BCLAF1,ACTN3,INPPL1,TIMELESS,TRIM28,OGT,DHX36,USP47,NIBAN2,PARP1,LIG3,KDM1A,FOXK1,DAB2,MTDH,FXR1,SRSF4,GIT…
TF	Factor: NRF-1; motif: CNSTGCGCATGCGCNNS	TF:M10328	3.58282e-25	24.4458	1009	2303	225	21700	RPL7,MYBBP1A,LDHA,GAPVD1,EIF2S1,RTN3,RSRP1,SMARCA4,HDLBP,SRRM1,PAFAH1B1,GIGYF2,RAN,RAB10,SAFB,TECR,GAK,UBR4,ACTB,TUBA1B,ARRB2,CPSF1,SCAMP3,POLR2A,SYNGR1,DNMT1,POLA1,SLTM,ACTN4,PPP1R12A,IWS1,KIF5B,AP3B1,USO1,INTS3,USP5,PUM2,POLR2B,COPB2,NSUN2,PDCD6IP,NOMO1,ALCAM,CLASP1,UPF1,SAFB2,GTF2I,CCAR1,TOP1,BOP1,USP10,NAA25,TIMELESS,TRIM28,HSP90AA1,NFKB2,SYMPK,PTK2,XPO5,CDC5L,OPA1,TBC1D15,IMMT,CCT5,MAP4K1,SD…
[truncated: 1,999 more rows]

## Sheet: Supplemental Table S2 - Markers
Supplemental Table S2. List of microglial markers identified in SIM-A9 cells
GN	Proteins
[truncated: 85 more rows]

## Sheet: Supplemental Table 3 Enrichment
	Supplemental Table S3. Functional enrichment of differentially observed proteins in SIM-A9 following LPS/ATP/NG treatment
[truncated: 35 more rows]
